# Supplementary material for: A large-scale chromosomal inversion is not associated with life history development in rainbow trout from Southeast Alaska
Source: PLoS One. 2019 Sep 20;14(9):e0223018. doi: 10.1371/journal.pone.0223018 (PMC6754156; doi:10.1371/journal.pone.0223018)
Supplement: S1 Table — (ZIP) [file pone.0223018.s001.zip]

Archive with 3 entries (2 files):
- RBT File S1.xlsx
- __MACOSX/
- __MACOSX/._RBT File S1.xlsx
