# Supplementary material for: A large-scale chromosomal inversion is not associated with life history development in rainbow trout from Southeast Alaska
Source: PLoS One. 2019 Sep 20;14(9):e0223018. doi: 10.1371/journal.pone.0223018 (PMC6754156; doi:10.1371/journal.pone.0223018)
Supplement: S1 Table — (ZIP) [file pone.0223018.s001.zip › RBT File S1.xlsx]

## Sheet: Sheet1
			Sample ID	105	108	109	111	113	114	117	139	147	148	149	14	152	156	157	163	167	173	177	17	181	184	185	189	18	190	191	199	204	205	207	210	212	213	215	220	222	223	22	230	231	233	234	240	245	246
			Family	A x A	A x A	A x A	A x A	A x A	A x A	A x A	A x A	A x A	A x A	A x A	A x A	A x A	A x A	A x A	A x A	A x A	A x A	A x A	A x A	A x A	A x A	A x A	A x A	A x A	A x A	A x A	A x A	A x A	A x A	A x A	A x A	A x A	A x A	A x A	A x A	A x A	A x A	A x A	A x A	A x A	A x A	A x A	A x A	A x A	A x A
			Life History	SMOLT	SMOLT	SMOLT	SMOLT	SMOLT	SMOLT	SMOLT	MAT	MAT	RES	MAT	SMOLT	MAT	RES	RES	MAT	MAT	MAT	MAT	SMOLT	RES	MAT	MAT	SMOLT	SMOLT	MAT	MAT	SMOLT	RES	SMOLT	SMOLT	SMOLT	SMOLT	SMOLT	SMOLT	MAT	SMOLT	SMOLT	SMOLT	SMOLT	MAT	RES	SMOLT	MAT	MAT	SMOLT
			Sex	F	F	F	F	M	F	F	M	M	F	M	F	M	F	F	M	M	M	M	M	F	M	M	M	F	M	M	F	F	M	M	F	F	F	M	M	F	M	M	M	M	F	M	M	M	M
Marker ID	Chromosome	Position
Affx-88959408	12	43280281		---	A/A	A/G	G/G	---	---	A/A	A/A	A/A	---	A/A	A/A	A/A	A/A	A/A	A/A	A/A	A/A	A/A	A/A	A/A	A/A	A/A	A/A	A/G	A/A	A/A	A/A	A/A	A/G	A/G	A/G	---	A/A	A/A	A/A	A/G	A/A	A/A	G/G	A/A	A/A	A/A	A/A	A/G	A/A
Affx-88918723	0	0		G/G	G/G	G/G	G/G	G/G	G/G	G/G	G/G	G/G	G/G	G/G	G/G	G/G	G/G	G/G	G/G	G/G	G/G	G/G	G/G	G/G	G/G	G/G	G/G	G/G	G/G	G/G	G/G	G/G	G/G	G/G	G/G	G/G	G/G	G/G	G/G	G/G	G/G	G/G	G/G	G/G	G/G	G/G	G/G	G/G	G/G
Affx-88918362	8	66775940		C/C	A/A	C/C	C/C	C/C	C/C	A/A	A/C	A/C	C/C	C/C	C/C	A/C	C/C	A/C	A/C	C/C	C/C	A/C	C/C	A/C	A/C	A/C	C/C	C/C	C/C	C/C	C/C	C/C	C/C	C/C	C/C	C/C	A/C	A/C	C/C	C/C	A/C	C/C	C/C	C/C	A/A	A/C	C/C	C/C	A/C
Affx-88944695	26	10867245		C/C	C/C	C/C	C/C	C/C	C/C	C/C	C/C	C/C	C/C	C/C	C/C	C/C	C/C	C/C	C/C	C/C	C/C	C/C	C/C	C/C	C/C	C/C	C/C	C/C	C/C	C/C	C/C	C/C	C/C	C/C	C/C	C/C	C/C	C/C	C/C	C/C	C/C	C/C	C/C	C/C	C/C	C/C	C/C	C/C	C/C
Affx-88913775	29	7117363		T/G	T/G	T/T	T/G	T/T	T/G	T/G	G/G	G/G	T/T	G/G	T/G	G/G	T/G	T/G	G/G	T/G	G/G	G/G	G/G	T/G	G/G	G/G	T/G	T/G	G/G	G/G	T/G	T/G	T/G	T/G	T/G	T/G	T/G	T/G	T/G	T/G	G/G	T/G	T/T	G/G	G/G	T/G	G/G	T/T	G/G
Affx-88917751	26	5592112		T/C	C/C	C/C	C/C	C/C	C/C	C/C	C/C	C/C	T/C	C/C	C/C	C/C	C/C	C/C	C/C	C/C	C/C	C/C	C/C	T/C	C/C	C/C	C/C	T/C	C/C	C/C	T/C	T/C	C/C	---	C/C	T/C	C/C	T/C	C/C	T/C	C/C	C/C	T/C	C/C	C/C	T/C	C/C	C/C	C/C
Affx-88915104	25	45038102		G/G	G/G	G/G	G/G	G/G	G/G	G/G	G/G	G/G	G/G	G/G	G/G	G/G	G/G	G/G	G/G	G/G	G/G	G/G	G/G	G/G	G/G	G/G	G/G	G/G	G/G	G/G	G/G	G/G	G/G	G/G	G/G	G/G	G/G	G/G	G/G	G/G	G/G	G/G	G/G	G/G	G/G	G/G	G/G	G/G	G/G
Affx-88959161	9	43934427		C/C	C/C	C/C	C/C	C/C	C/C	C/C	C/C	C/C	C/C	C/C	C/C	C/C	C/C	C/C	C/C	C/C	C/C	C/C	C/C	C/C	C/C	C/C	C/C	C/C	C/C	C/C	C/C	C/C	C/C	C/C	C/C	C/C	C/C	C/C	C/C	C/C	C/C	C/C	C/C	C/C	C/C	C/C	C/C	C/C	C/C
Affx-88959231	4	73036308		G/G	T/T	T/T	G/G	G/G	G/G	T/T	T/T	---	G/G	G/G	G/G	G/G	T/T	---	T/T	T/G	G/G	---	T/T	T/T	G/G	G/G	T/T	T/T	T/T	G/G	G/G	G/G	G/G	G/G	---	T/G	T/T	---	G/G	T/T	T/G	T/T	G/G	G/G	T/T	T/T	T/G	---	G/G
Affx-88945763	15	48968089		C/C	T/C	T/C	C/C	T/C	C/C	T/C	C/C	C/C	T/C	T/T	T/T	T/C	C/C	T/C	T/C	T/C	T/C	C/C	T/C	T/C	T/C	T/C	T/C	T/C	T/C	T/C	C/C	C/C	T/T	T/T	T/C	T/T	T/C	T/C	C/C	T/C	T/C	C/C	T/C	C/C	C/C	T/C	C/C	T/C	C/C
Affx-88914544	16	46790139		G/G	G/G	G/G	G/G	G/G	G/G	G/G	G/G	G/G	G/G	G/G	G/G	G/G	G/G	G/G	G/G	G/G	G/G	G/G	G/G	G/G	G/G	G/G	G/G	G/G	G/G	G/G	G/G	G/G	G/G	G/G	G/G	G/G	G/G	G/G	G/G	G/G	G/G	G/G	G/G	G/G	G/G	G/G	G/G	G/G	G/G
Affx-88932411	25	72540164		T/C	T/T	T/C	T/T	T/C	T/T	T/T	T/T	T/T	T/T	T/T	T/T	T/T	T/T	T/T	T/T	T/T	T/T	T/T	T/T	T/T	T/T	T/T	T/T	T/T	T/T	T/T	T/C	T/T	T/C	T/C	T/C	T/C	T/T	T/T	T/T	T/T	T/T	T/T	T/T	T/T	T/T	T/C	T/T	T/T	T/T
Affx-88919378	7	70882471		A/A	A/A	A/A	A/A	A/A	A/A	A/A	A/A	A/A	A/A	A/A	A/A	A/A	A/A	A/A	A/A	A/A	A/A	A/A	A/A	---	A/A	A/A	A/A	A/A	A/A	A/A	A/A	A/A	A/A	A/A	A/A	A/A	A/A	A/A	A/A	A/A	A/A	A/A	A/A	A/A	A/A	A/A	A/A	A/A	A/A
Affx-88959993	12	23144996		C/C	C/C	C/C	C/C	C/C	C/C	C/C	C/C	C/C	C/C	C/C	C/C	C/C	C/C	C/C	C/C	C/C	C/C	C/C	C/C	C/C	C/C	C/C	C/C	C/C	C/C	C/C	C/C	C/C	C/C	C/C	C/C	C/C	C/C	C/C	C/C	C/C	C/C	C/C	C/C	C/C	C/C	C/C	C/C	C/C	C/C
Affx-88929898	16	16493664		T/T	T/T	T/T	T/T	T/T	T/T	T/T	T/T	T/T	T/T	T/T	T/T	T/T	T/T	T/T	T/T	T/T	T/T	T/T	T/T	T/T	T/T	T/T	T/T	T/T	T/T	T/T	T/T	T/T	T/T	T/T	T/T	T/T	T/T	T/T	T/T	T/T	T/T	T/T	T/T	T/T	T/T	T/T	T/T	T/T	T/T
Affx-88928916	16	32613570		G/G	G/G	G/G	G/G	G/G	G/G	G/G	G/G	G/G	G/G	G/G	G/G	G/G	G/G	G/G	G/G	G/G	G/G	G/G	G/G	G/G	G/G	G/G	G/G	G/G	G/G	G/G	G/G	G/G	G/G	G/G	G/G	G/G	G/G	G/G	G/G	G/G	G/G	G/G	G/G	G/G	G/G	G/G	G/G	G/G	G/G
Affx-88952177	12	8738428		T/C	T/C	T/C	T/T	T/T	T/C	T/T	T/C	T/C	T/T	T/C	C/C	T/C	C/C	T/C	T/C	T/C	C/C	T/C	C/C	T/C	T/C	T/C	T/C	T/C	T/C	T/C	T/C	T/T	T/T	T/C	T/C	T/T	T/C	T/T	T/C	T/C	T/T	T/C	T/T	T/T	T/T	T/C	T/C	C/C	C/C
Affx-88931224	23	7229732		G/G	A/G	A/G	G/G	A/G	G/G	G/G	G/G	G/G	G/G	G/G	G/G	G/G	G/G	G/G	G/G	G/G	G/G	G/G	G/G	G/G	G/G	G/G	G/G	G/G	G/G	G/G	G/G	A/G	G/G	A/G	G/G	A/G	G/G	G/G	A/G	G/G	G/G	A/G	G/G	G/G	A/G	A/G	G/G	G/G	G/G
Affx-88924872	29	30681943		C/C	C/C	C/C	C/C	C/C	C/C	C/C	C/C	C/C	C/C	C/C	C/C	C/C	C/C	C/C	C/C	C/C	C/C	C/C	C/C	C/C	C/C	C/C	C/C	C/C	C/C	C/C	C/C	C/C	C/C	C/C	C/C	C/C	C/C	C/C	C/C	C/C	C/C	C/C	C/C	C/C	C/C	C/C	C/C	C/C	C/C
Affx-88915122	23	21507544		A/G	G/G	A/G	A/G	A/G	A/G	A/G	A/A	A/A	A/G	A/G	A/A	A/G	A/A	A/G	A/G	A/A	A/G	A/A	A/G	A/G	A/G	A/A	A/A	G/G	A/A	A/G	A/G	A/G	A/A	A/A	A/G	A/G	G/G	A/G	A/G	A/G	G/G	A/A	A/G	A/G	G/G	A/G	A/G	A/G	A/G
Affx-88942496	2	45261146		C/C	A/A	C/C	A/C	C/C	C/C	A/C	A/C	A/C	A/C	A/C	A/C	A/A	C/C	A/C	A/C	A/C	A/C	A/C	C/C	A/C	A/A	A/C	C/C	A/C	A/C	A/A	A/C	A/C	A/C	A/C	C/C	A/C	A/C	A/C	C/C	A/C	A/C	C/C	C/C	A/C	A/C	A/C	A/C	C/C	A/C
Affx-88919225	20	4374752		T/G	G/G	G/G	T/G	T/G	T/G	G/G	G/G	G/G	G/G	G/G	---	G/G	G/G	G/G	G/G	---	G/G	T/G	G/G	G/G	G/G	G/G	T/G	T/G	T/G	T/G	G/G	G/G	T/G	T/G	T/G	T/G	G/G	T/G	T/G	T/G	---	T/G	T/G	G/G	G/G	T/G	G/G	T/G	G/G
Affx-88946417	10	14123165		A/G	G/G	A/G	G/G	G/G	G/G	G/G	A/A	A/G	G/G	A/G	G/G	A/G	G/G	A/A	A/A	---	A/A	A/A	G/G	G/G	A/A	A/A	G/G	A/G	A/G	A/A	G/G	A/G	G/G	G/G	A/G	A/G	G/G	G/G	A/G	G/G	A/G	A/G	A/G	A/A	A/G	A/G	A/A	G/G	A/G
Affx-88955621	17	63869668		A/G	---	---	A/G	A/G	A/G	A/G	A/G	A/G	A/G	A/G	---	---	A/G	G/G	G/G	A/G	G/G	---	A/G	G/G	A/G	A/G	---	---	A/G	A/G	---	A/G	---	---	A/G	A/A	---	A/G	G/G	A/G	G/G	G/G	A/G	A/G	G/G	G/G	---	A/G	A/G
Affx-88922083	6	29175420		G/G	G/G	G/G	G/G	G/G	G/G	G/G	G/G	G/G	G/G	G/G	G/G	G/G	G/G	G/G	G/G	G/G	G/G	G/G	G/G	G/G	G/G	G/G	G/G	G/G	G/G	G/G	G/G	G/G	G/G	G/G	G/G	G/G	G/G	G/G	G/G	G/G	G/G	G/G	G/G	G/G	G/G	G/G	G/G	G/G	G/G
Affx-88959190	25	36783139		A/C	A/A	A/C	A/A	A/A	A/A	A/A	A/C	A/A	A/A	A/A	A/A	A/A	A/A	A/A	A/A	A/A	A/A	A/A	A/A	A/A	A/A	A/A	A/A	A/A	A/A	A/A	A/A	A/A	A/A	A/A	A/C	A/A	A/C	A/C	A/A	A/A	A/C	A/A	A/A	A/A	A/A	A/C	A/A	A/A	A/A
Affx-88947796	9	19740287		T/C	T/T	---	T/C	T/C	T/C	T/T	T/T	T/T	T/C	T/T	T/T	T/T	T/T	T/T	T/T	T/T	T/T	T/T	T/T	T/T	T/T	T/T	T/T	T/T	T/T	T/T	T/T	T/T	T/T	T/T	T/T	---	T/T	T/T	T/T	T/C	T/T	T/T	T/C	T/T	T/T	T/T	T/T	T/C	T/T
Affx-88935245	1	32691052		T/T	T/T	T/T	T/T	T/T	T/T	T/T	T/G	T/T	T/T	T/T	T/T	T/T	T/G	T/T	T/G	T/T	T/T	T/G	T/T	T/T	T/T	T/G	T/T	T/T	T/T	T/T	T/T	T/T	T/T	T/T	T/T	T/T	T/T	T/T	T/T	T/T	T/T	T/T	T/T	T/G	T/T	T/T	T/T	T/T	T/T
Affx-88939978	16	30488897		T/T	T/T	---	T/T	T/T	T/T	T/C	T/T	T/T	T/T	T/T	T/T	T/T	T/T	T/T	T/T	T/T	T/T	T/T	T/T	T/T	T/T	T/T	T/T	T/C	T/T	T/C	T/T	T/C	T/T	T/T	T/T	T/T	T/T	T/T	T/T	T/T	T/T	T/T	T/T	T/T	T/C	T/T	T/C	T/T	T/C
Affx-88912707	6	31212132		C/C	C/C	C/C	C/C	C/C	C/C	C/C	T/C	T/C	C/C	C/C	C/C	C/C	T/T	T/C	T/C	T/C	T/C	T/C	T/T	T/C	C/C	T/C	C/C	C/C	T/C	C/C	C/C	T/C	T/C	T/C	C/C	C/C	C/C	T/C	C/C	C/C	C/C	T/C	C/C	T/C	C/C	T/C	C/C	C/C	C/C
Affx-88955567	18	42123143		A/G	A/A	A/G	G/G	A/G	A/G	A/A	G/G	G/G	G/G	G/G	A/G	G/G	A/G	G/G	G/G	G/G	G/G	G/G	A/G	A/A	G/G	G/G	G/G	A/G	G/G	G/G	A/G	A/A	A/G	G/G	A/G	G/G	A/G	A/G	G/G	G/G	A/G	A/G	A/G	G/G	A/G	A/G	G/G	A/G	G/G
Affx-88913853	8	80236613		T/T	T/C	T/C	T/C	C/C	C/C	T/C	T/T	T/T	T/T	T/T	T/C	T/T	T/C	T/T	T/T	T/T	T/T	T/T	T/C	T/C	T/T	T/T	T/C	T/C	T/T	T/T	T/C	T/C	T/T	T/C	T/C	T/T	C/C	T/T	T/C	T/C	C/C	C/C	T/C	T/T	T/C	T/C	T/T	T/T	T/T
Affx-88933377	21	14717920		G/G	A/G	A/G	G/G	G/G	G/G	G/G	G/G	G/G	G/G	G/G	---	A/G	---	G/G	G/G	G/G	G/G	G/G	---	G/G	G/G	G/G	---	G/G	G/G	G/G	G/G	G/G	G/G	G/G	G/G	G/G	G/G	G/G	G/G	G/G	G/G	G/G	G/G	G/G	G/G	G/G	G/G	G/G	G/G
Affx-88923606	18	33365180		T/C	T/T	T/C	T/C	T/C	T/C	T/C	T/C	T/C	C/C	T/C	T/C	T/C	T/C	T/C	T/C	T/C	T/C	T/C	T/C	C/C	T/C	T/C	C/C	C/C	T/C	T/C	C/C	T/C	T/T	T/C	T/T	C/C	T/C	C/C	C/C	T/C	C/C	T/C	T/C	T/C	C/C	T/C	T/C	T/C	T/C
Affx-88942317	24	10701966		G/G	A/A	G/G	G/G	G/G	G/G	A/A	G/G	A/G	G/G	A/G	G/G	A/G	A/G	---	A/G	A/G	A/G	A/A	A/G	A/G	---	A/G	G/G	G/G	A/G	A/G	A/A	A/A	G/G	A/G	G/G	G/G	A/A	A/A	A/G	G/G	G/G	A/G	G/G	G/G	A/A	G/G	G/G	G/G	A/G
Affx-88952822	28	21907345		T/T	T/T	---	T/T	T/T	T/T	T/T	T/T	T/T	---	T/T	T/T	T/T	T/G	T/G	T/T	T/T	T/T	---	T/T	T/T	T/G	T/G	T/T	T/T	T/G	T/T	T/T	T/T	T/T	T/T	T/T	T/T	T/T	T/T	T/T	T/T	T/T	T/T	T/T	T/G	T/T	T/T	T/T	T/T	---
Affx-88936001	18	44170724		T/C	T/C	T/C	C/C	T/C	T/C	T/C	T/C	T/C	T/C	T/C	T/C	C/C	T/C	T/C	T/C	T/C	T/C	T/C	T/C	T/C	C/C	T/C	T/T	T/C	T/C	C/C	T/C	T/C	C/C	T/C	C/C	T/C	T/T	T/C	T/T	C/C	T/T	C/C	T/C	T/C	T/T	T/C	C/C	T/C	C/C
Affx-88956184	5	61825069		T/T	T/T	T/G	T/G	T/G	T/T	T/T	T/T	T/T	T/G	T/T	T/T	T/T	T/T	T/T	T/T	T/T	T/T	T/T	T/T	T/T	T/T	T/T	T/T	T/T	T/T	T/T	T/T	T/T	T/T	T/T	T/T	T/G	T/T	T/T	T/T	T/T	T/T	T/T	T/G	T/T	T/T	T/T	T/T	T/T	T/T
Affx-88942942	21	37903011		G/G	G/G	G/G	G/G	G/G	G/G	G/G	G/G	G/G	G/G	G/G	G/G	G/G	G/G	G/G	G/G	G/G	G/G	G/G	G/G	A/G	G/G	G/G	G/G	A/G	G/G	G/G	A/G	G/G	G/G	G/G	G/G	G/G	G/G	G/G	G/G	G/G	G/G	G/G	G/G	G/G	G/G	A/G	G/G	G/G	G/G
Affx-88959001	17	13774436		T/C	T/C	C/C	T/T	C/C	T/C	T/T	T/T	T/C	C/C	T/T	T/T	T/T	T/T	T/C	T/C	T/T	T/T	T/T	T/T	T/C	T/C	T/T	T/T	T/C	T/T	T/C	T/T	T/T	T/T	T/T	T/T	T/T	T/T	T/T	T/C	C/C	T/C	T/C	C/C	T/T	T/C	T/C	T/C	C/C	T/C
Affx-88912107	27	4020731		C/C	C/C	C/C	C/C	C/C	C/C	C/C	C/C	C/C	C/C	C/C	C/C	C/C	C/C	C/C	C/C	C/C	C/C	C/C	C/C	C/C	C/C	C/C	C/C	C/C	C/C	C/C	C/C	C/C	C/C	C/C	C/C	C/C	C/C	C/C	C/C	C/C	C/C	C/C	C/C	C/C	C/C	C/C	C/C	C/C	C/C
Affx-88917716	25	30503492		C/C	C/C	---	C/C	C/C	C/C	C/C	C/C	C/C	---	C/C	A/C	C/C	C/C	C/C	C/C	---	C/C	C/C	---	C/C	A/C	C/C	C/C	C/C	C/C	C/C	C/C	C/C	C/C	C/C	---	C/C	C/C	C/C	C/C	C/C	---	---	C/C	C/C	---	C/C	C/C	C/C	C/C
Affx-88961367	0	0		C/C	C/C	C/C	C/C	C/C	C/C	C/C	C/C	C/C	C/C	C/C	C/C	C/C	C/C	C/C	C/C	C/C	C/C	C/C	C/C	C/C	C/C	C/C	C/C	C/C	C/C	C/C	C/C	C/C	C/C	C/C	C/C	C/C	C/C	C/C	C/C	C/C	C/C	C/C	C/C	C/C	C/C	C/C	C/C	C/C	C/C
Affx-88923274	3	53775027		G/G	G/G	G/G	G/G	G/G	G/G	G/G	G/G	A/G	G/G	G/G	G/G	G/G	A/G	G/G	G/G	G/G	G/G	A/G	A/G	G/G	G/G	G/G	G/G	G/G	A/G	G/G	G/G	G/G	G/G	G/G	G/G	G/G	G/G	G/G	G/G	G/G	G/G	G/G	G/G	G/G	G/G	G/G	G/G	G/G	G/G
Affx-88913789	22	25950050		G/G	A/G	G/G	A/G	A/G	A/G	A/G	G/G	G/G	G/G	G/G	G/G	A/G	A/G	A/G	A/G	A/G	A/G	A/A	A/G	G/G	G/G	G/G	G/G	G/G	A/G	G/G	G/G	G/G	G/G	G/G	G/G	G/G	G/G	G/G	G/G	G/G	G/G	G/G	G/G	A/G	A/G	G/G	A/G	G/G	G/G
Affx-88939693	20	20423600		A/A	G/G	A/G	A/G	A/A	A/G	G/G	A/G	A/G	A/A	A/G	G/G	G/G	G/G	G/G	A/G	G/G	G/G	G/G	A/G	G/G	A/G	A/G	A/G	G/G	G/G	A/G	G/G	G/G	A/G	G/G	A/G	A/A	G/G	G/G	A/A	A/G	A/G	A/G	A/G	G/G	G/G	G/G	A/A	A/G	A/G
Affx-88945256	16	25121471		G/G	G/G	G/G	G/G	G/G	G/G	G/G	A/A	A/G	G/G	A/G	G/G	---	A/G	A/A	A/A	A/G	A/A	A/A	G/G	G/G	A/G	A/G	G/G	G/G	A/G	A/A	G/G	G/G	G/G	G/G	G/G	G/G	G/G	G/G	G/G	G/G	G/G	G/G	G/G	A/G	G/G	G/G	A/A	G/G	A/A
Affx-88929451	3	49517437		A/G	G/G	A/G	A/G	A/A	G/G	A/G	G/G	A/G	G/G	G/G	G/G	G/G	A/G	G/G	G/G	G/G	G/G	A/G	A/G	G/G	G/G	G/G	G/G	A/G	A/G	G/G	A/G	A/G	A/G	G/G	G/G	G/G	A/G	A/G	A/G	A/G	G/G	A/G	A/A	G/G	A/G	G/G	G/G	G/G	G/G
Affx-88912672	14	51241341		C/C	C/C	C/C	C/C	C/C	C/C	C/C	C/C	C/C	C/C	C/C	C/C	C/C	C/C	C/C	C/C	C/C	C/C	C/C	C/C	C/C	C/C	C/C	C/C	C/C	C/C	C/C	C/C	C/C	C/C	C/C	C/C	C/C	C/C	C/C	C/C	C/C	C/C	C/C	C/C	C/C	C/C	C/C	C/C	C/C	C/C
Affx-88913754	20	25327425		G/G	G/G	G/G	G/G	G/G	G/G	G/G	G/G	G/G	G/G	G/G	G/G	G/G	G/G	G/G	G/G	G/G	G/G	G/G	G/G	G/G	G/G	G/G	G/G	G/G	G/G	G/G	G/G	G/G	G/G	G/G	G/G	G/G	G/G	G/G	G/G	G/G	G/G	G/G	G/G	G/G	G/G	G/G	G/G	G/G	G/G
Affx-88916085	29	21389358		A/A	A/A	A/A	A/A	A/A	A/A	A/C	A/C	A/C	A/A	A/A	A/A	A/A	A/A	A/A	A/C	A/A	A/C	A/C	A/C	A/A	A/A	A/C	A/A	A/C	A/C	A/A	A/C	A/A	A/A	A/A	A/A	A/A	A/C	A/C	A/A	A/A	A/A	A/A	A/A	A/C	A/C	A/A	A/A	A/A	A/A
Affx-88921427	25	64168463		G/G	G/G	G/G	G/G	G/G	G/G	G/G	G/G	G/G	G/G	G/G	G/G	G/G	G/G	G/G	G/G	G/G	G/G	G/G	G/G	G/G	G/G	G/G	G/G	G/G	G/G	G/G	G/G	G/G	G/G	G/G	G/G	G/G	G/G	G/G	G/G	G/G	G/G	G/G	G/G	G/G	G/G	G/G	G/G	G/G	G/G
Affx-88916204	2	35564930		C/C	C/C	C/C	C/C	C/C	C/C	C/C	C/C	C/C	C/C	C/C	C/C	C/C	C/C	C/C	C/C	C/C	C/C	C/C	C/C	C/C	C/C	C/C	C/C	C/C	C/C	C/C	C/C	C/C	C/C	C/C	C/C	C/C	C/C	C/C	C/C	C/C	C/C	C/C	C/C	C/C	C/C	C/C	C/C	C/C	C/C
Affx-88918295	28	5603265		---	T/G	G/G	T/G	G/G	T/G	T/G	G/G	G/G	G/G	---	T/G	---	T/G	T/G	---	T/G	T/G	T/G	G/G	T/G	T/G	T/G	T/G	T/G	---	G/G	T/G	T/G	---	T/G	T/G	---	---	T/G	T/G	T/G	---	T/G	T/G	T/G	T/G	T/G	G/G	T/G	---
Affx-88924289	8	47154823		A/A	A/A	A/A	A/A	A/A	A/A	A/A	A/A	A/A	A/A	A/A	A/A	A/A	A/A	A/A	A/A	A/A	A/A	---	A/A	A/G	A/A	A/A	A/A	A/G	A/A	A/A	A/G	A/G	A/A	A/A	A/A	A/A	A/G	A/G	A/A	A/A	A/A	A/A	A/A	A/A	A/G	A/A	A/A	A/A	A/A
Affx-88914892	0	0		C/C	C/C	C/C	C/C	C/C	C/C	C/C	T/C	T/C	C/C	C/C	C/C	C/C	T/C	C/C	T/C	C/C	T/C	T/C	C/C	C/C	C/C	T/C	T/C	C/C	T/C	C/C	C/C	C/C	T/C	C/C	T/C	C/C	C/C	C/C	C/C	C/C	C/C	T/C	C/C	C/C	C/C	C/C	C/C	C/C	C/C
Affx-88926513	17	19977027		T/T	T/C	T/T	T/C	T/T	T/T	T/C	C/C	T/C	T/T	T/C	T/C	T/C	T/C	C/C	T/T	C/C	T/C	T/T	T/C	T/C	T/T	C/C	T/C	T/C	T/C	T/C	C/C	C/C	T/C	T/C	T/C	T/C	T/C	C/C	T/T	T/T	T/C	T/T	T/T	C/C	T/C	T/C	C/C	T/T	T/T
Affx-88948323	16	20525337		A/A	A/A	A/A	A/A	A/A	A/A	A/A	A/A	A/A	A/A	A/A	A/A	A/A	A/A	A/A	A/A	A/A	A/A	A/A	A/A	A/A	A/A	A/A	A/A	A/A	A/A	A/A	A/A	A/A	A/A	A/A	A/A	A/A	A/A	A/A	A/A	A/A	A/A	A/A	A/A	A/A	A/A	A/A	A/A	A/A	A/A
Affx-88938859	11	64673866		A/A	A/A	A/A	A/A	A/A	A/A	A/A	A/A	A/A	A/A	A/A	A/A	A/A	A/A	A/A	A/A	A/A	A/A	A/A	A/A	A/A	A/A	A/A	A/A	A/A	A/A	A/A	A/A	A/A	A/A	A/A	A/A	A/A	A/A	A/A	A/A	A/A	A/A	A/A	A/A	A/A	A/A	A/A	A/A	A/A	A/A
Affx-88910122	4	28803307		A/A	A/A	A/A	A/A	A/A	A/A	A/A	A/A	A/A	A/A	A/A	A/A	A/A	A/A	A/A	A/A	A/A	A/A	A/A	A/A	A/A	A/A	A/A	A/A	A/A	A/A	A/A	A/A	A/A	A/A	A/A	A/A	A/A	A/A	A/A	A/A	A/A	A/A	A/A	A/A	A/A	A/A	A/A	A/A	A/A	A/A
Affx-88941038	4	57726633		T/T	T/T	T/T	T/T	T/T	T/T	T/T	T/T	T/T	T/T	T/T	T/T	T/T	T/T	T/T	T/T	T/T	T/T	T/T	T/T	T/T	T/T	T/T	T/T	T/T	T/T	T/T	T/T	T/T	T/T	T/T	T/T	T/T	T/T	T/T	T/T	T/T	T/T	T/T	T/T	T/T	T/T	T/T	T/T	T/T	T/T
Affx-88922388	10	16419947		T/C	T/T	T/C	T/T	T/C	T/C	T/T	T/T	T/T	T/C	T/T	T/T	T/T	T/T	T/T	T/T	T/T	T/T	T/T	T/T	T/T	T/T	T/T	T/T	T/T	T/T	T/T	T/T	T/T	T/T	T/T	T/T	T/C	T/T	T/T	T/T	T/C	T/T	T/T	T/T	T/T	T/T	T/T	T/T	T/C	T/T
Affx-88958835	12	19897181		A/G	A/G	A/A	A/G	A/G	A/A	A/A	A/G	A/A	A/G	A/A	A/A	A/A	A/G	A/A	A/G	A/G	A/G	A/A	A/G	A/A	A/A	A/G	A/A	A/A	A/G	A/A	A/A	---	A/G	A/G	A/G	A/G	A/G	A/A	A/A	A/A	A/A	A/A	A/G	A/A	A/A	A/A	A/A	A/A	A/A
Affx-88911408	8	25557615		A/C	A/A	A/A	A/C	A/A	A/A	A/A	A/A	A/A	A/C	A/A	A/A	A/A	A/A	A/A	A/A	A/A	A/A	A/A	A/A	A/A	A/A	A/A	A/A	A/A	A/A	A/A	A/A	A/A	A/A	A/A	A/A	A/C	A/A	A/A	A/A	A/C	A/A	A/A	A/C	A/A	A/A	A/A	A/A	A/C	A/A
Affx-88917975	9	36122051		C/C	A/A	C/C	A/C	A/C	A/C	A/C	A/C	A/C	C/C	A/C	A/C	A/C	A/C	C/C	A/C	A/C	C/C	A/C	A/C	---	A/C	A/C	A/C	A/C	A/C	A/C	A/A	A/A	C/C	A/C	A/C	C/C	C/C	A/C	C/C	C/C	A/A	A/C	C/C	A/C	C/C	A/C	A/C	A/C	A/C
Affx-88932919	16	47551382		T/C	C/C	C/C	T/C	T/C	C/C	T/C	C/C	C/C	T/C	T/C	T/C	T/C	T/C	C/C	C/C	C/C	C/C	C/C	C/C	T/C	T/C	C/C	C/C	T/C	C/C	C/C	C/C	T/T	C/C	C/C	T/T	T/C	C/C	C/C	T/C	T/C	T/C	C/C	C/C	C/C	T/C	T/C	C/C	T/C	C/C
Affx-88914851	28	36743738		G/G	G/G	G/G	G/G	G/G	G/G	G/G	A/A	G/G	G/G	G/G	G/G	G/G	A/G	G/G	G/G	G/G	G/G	A/A	G/G	A/G	G/G	G/G	G/G	G/G	A/A	G/G	A/G	G/G	G/G	G/G	G/G	G/G	G/G	G/G	G/G	G/G	G/G	G/G	G/G	G/G	G/G	A/G	A/G	G/G	G/G
Affx-88915066	1	48074658		C/C	C/C	C/C	C/C	C/C	C/C	C/C	C/C	C/C	C/C	C/C	C/C	C/C	C/C	C/C	C/C	C/C	C/C	C/C	C/C	C/C	C/C	C/C	C/C	C/C	C/C	C/C	C/C	C/C	C/C	C/C	C/C	C/C	C/C	C/C	C/C	C/C	C/C	C/C	C/C	C/C	C/C	C/C	C/C	C/C	C/C
Affx-88925948	23	20591105		G/G	G/G	G/G	G/G	G/G	G/G	G/G	G/G	G/G	G/G	G/G	G/G	G/G	G/G	G/G	G/G	G/G	G/G	G/G	G/G	G/G	G/G	G/G	G/G	G/G	G/G	G/G	G/G	G/G	G/G	G/G	G/G	G/G	G/G	G/G	G/G	G/G	G/G	G/G	G/G	G/G	G/G	G/G	G/G	G/G	G/G
Affx-88960543	12	38061951		A/G	G/G	G/G	A/G	A/G	G/G	A/G	A/A	G/G	A/G	A/G	G/G	G/G	A/G	A/G	A/A	A/A	A/G	A/G	A/G	G/G	G/G	A/A	G/G	G/G	A/A	A/G	G/G	G/G	A/G	A/G	A/G	A/G	G/G	G/G	G/G	G/G	A/G	G/G	A/G	G/G	A/G	G/G	A/G	G/G	G/G
Affx-88907168	14	22681427		G/G	G/G	G/G	G/G	G/G	A/G	G/G	G/G	G/G	A/G	G/G	G/G	G/G	G/G	G/G	G/G	G/G	G/G	G/G	G/G	A/G	G/G	G/G	G/G	A/G	G/G	G/G	A/G	G/G	G/G	G/G	G/G	A/G	G/G	G/G	G/G	A/G	G/G	G/G	A/G	G/G	G/G	G/G	G/G	G/G	G/G
Affx-88922940	9	25556065		C/C	C/C	C/C	C/C	C/C	C/C	C/C	C/C	C/C	C/C	C/C	C/C	C/C	C/C	C/C	C/C	C/C	C/C	C/C	C/C	C/C	C/C	C/C	C/C	C/C	C/C	C/C	C/C	C/C	C/C	C/C	C/C	C/C	C/C	C/C	C/C	C/C	C/C	C/C	C/C	C/C	C/C	C/C	C/C	C/C	C/C
Affx-88955886	2	26882536		C/C	C/C	C/C	C/C	C/C	C/C	C/C	A/A	A/A	C/C	A/A	C/C	A/A	A/A	A/A	A/A	A/A	A/A	A/C	A/A	---	A/A	A/A	A/A	A/A	A/A	A/A	C/C	A/A	C/C	A/A	C/C	C/C	C/C	C/C	C/C	C/C	C/C	A/A	C/C	A/A	C/C	C/C	---	---	A/A
Affx-88948374	8	16653564		G/G	T/G	G/G	G/G	G/G	G/G	T/G	---	G/G	G/G	G/G	G/G	G/G	G/G	G/G	G/G	T/G	---	T/G	G/G	---	G/G	G/G	T/G	G/G	G/G	G/G	G/G	G/G	G/G	G/G	G/G	G/G	---	G/G	G/G	G/G	T/G	G/G	G/G	G/G	T/G	T/G	T/G	G/G	T/G
Affx-88928560	9	54282394		C/C	C/C	C/C	C/C	C/C	C/C	C/C	C/C	C/C	C/C	C/C	C/C	C/C	C/C	C/C	C/C	C/C	C/C	C/C	C/C	C/C	C/C	C/C	C/C	C/C	C/C	C/C	C/C	C/C	C/C	C/C	C/C	C/C	C/C	C/C	C/C	C/C	C/C	C/C	C/C	C/C	C/C	C/C	C/C	C/C	C/C
Affx-88953242	8	10506700		G/G	G/G	G/G	G/G	G/G	G/G	G/G	T/G	G/G	G/G	T/G	G/G	T/G	---	---	T/G	G/G	T/G	T/G	T/T	G/G	T/G	G/G	T/G	G/G	T/T	T/G	G/G	G/G	T/G	G/G	G/G	G/G	G/G	G/G	G/G	G/G	G/G	T/G	G/G	T/G	G/G	G/G	T/T	G/G	T/T
Affx-88933586	7	77882112		T/C	T/C	T/C	T/C	T/C	T/C	T/C	T/T	T/T	T/C	T/T	C/C	T/T	T/C	T/T	T/T	T/T	T/T	T/T	T/C	T/T	T/C	T/T	C/C	T/C	T/T	T/T	T/C	T/T	C/C	C/C	C/C	T/C	T/C	T/C	C/C	T/C	T/T	C/C	T/C	T/T	T/T	T/C	T/T	T/C	T/T
Affx-88957637	14	66621556		C/C	T/C	T/C	C/C	T/C	C/C	T/C	T/T	T/T	C/C	T/C	T/C	T/C	T/T	T/C	T/T	T/T	T/T	T/T	T/C	C/C	T/C	T/T	T/C	T/C	T/C	T/C	C/C	T/T	T/C	T/C	T/C	T/C	T/C	T/C	T/C	T/C	C/C	T/C	T/C	T/C	T/C	T/C	T/C	T/C	T/C
Affx-88936372	28	31569042		T/T	T/C	T/C	T/T	T/C	C/C	C/C	T/C	T/C	T/C	C/C	T/C	T/C	C/C	T/C	T/C	C/C	C/C	T/C	C/C	T/C	T/C	C/C	T/C	C/C	T/C	C/C	T/C	C/C	T/C	T/C	---	T/C	C/C	C/C	T/C	C/C	C/C	C/C	---	C/C	C/C	T/T	C/C	T/C	T/C
Affx-88960617	14	67129500		A/A	A/A	A/A	A/A	A/A	A/A	A/A	A/A	A/A	A/A	A/A	A/A	A/A	A/A	A/A	A/A	A/A	A/A	A/A	A/A	A/A	A/A	A/A	A/A	A/A	A/A	A/A	A/A	A/A	A/A	A/A	A/A	A/A	A/A	A/A	A/A	A/A	A/A	A/A	A/A	A/A	A/A	A/A	A/A	A/A	A/A
Affx-88960293	10	5329410		T/T	T/G	T/T	T/T	T/T	T/T	T/G	T/T	T/T	T/T	T/T	T/T	T/T	T/T	T/T	T/T	T/T	T/T	T/T	T/T	G/G	T/T	T/T	T/T	T/T	T/T	T/T	G/G	T/T	T/T	T/T	T/T	T/T	T/T	T/G	T/T	T/T	T/G	T/T	T/T	T/T	T/G	T/G	T/T	T/T	T/T
Affx-88905062	12	18082141		C/C	C/C	C/C	C/C	C/C	C/C	C/C	C/C	C/C	C/C	C/C	C/C	C/C	C/C	C/C	C/C	C/C	C/C	C/C	C/C	C/C	C/C	C/C	C/C	C/C	C/C	C/C	C/C	C/C	C/C	C/C	C/C	C/C	C/C	C/C	C/C	C/C	C/C	C/C	C/C	C/C	C/C	C/C	C/C	C/C	C/C
Affx-88959465	11	67780952		G/G	G/G	G/G	G/G	G/G	G/G	G/G	G/G	G/G	G/G	G/G	G/G	G/G	G/G	G/G	G/G	G/G	G/G	G/G	G/G	G/G	G/G	G/G	G/G	G/G	G/G	G/G	G/G	G/G	G/G	G/G	G/G	G/G	G/G	G/G	G/G	G/G	G/G	G/G	G/G	G/G	G/G	G/G	G/G	G/G	G/G
Affx-88919562	20	11837646		C/C	C/C	C/C	C/C	C/C	C/C	C/C	C/C	C/C	C/C	C/C	C/C	C/C	C/C	C/C	C/C	C/C	C/C	C/C	C/C	C/C	C/C	C/C	C/C	C/C	C/C	C/C	C/C	C/C	C/C	C/C	C/C	C/C	C/C	C/C	C/C	C/C	C/C	C/C	C/C	C/C	C/C	C/C	C/C	C/C	C/C
Affx-88939911	15	27302092		T/G	G/G	T/G	T/G	T/G	T/G	G/G	T/T	T/T	T/G	T/T	T/T	T/T	T/T	T/T	T/T	T/T	T/T	T/T	T/T	T/G	T/T	T/T	T/T	T/G	T/T	T/T	G/G	G/G	T/T	T/T	T/T	T/G	G/G	---	T/T	T/G	G/G	T/T	T/G	T/T	T/T	T/G	T/T	T/G	T/T
Affx-88931604	5	57388538		C/C	C/C	A/C	A/C	A/C	C/C	C/C	C/C	C/C	A/C	C/C	C/C	C/C	C/C	C/C	C/C	C/C	C/C	C/C	C/C	C/C	C/C	C/C	C/C	C/C	C/C	C/C	C/C	C/C	C/C	C/C	C/C	A/C	C/C	C/C	C/C	C/C	C/C	C/C	A/C	C/C	C/C	C/C	C/C	C/C	C/C
Affx-88956116	5	24328108		C/C	C/C	C/C	C/C	C/C	C/C	C/C	C/C	T/C	C/C	T/C	T/C	C/C	T/T	T/C	C/C	C/C	T/C	C/C	T/C	C/C	T/C	T/C	T/C	C/C	T/C	C/C	C/C	C/C	T/C	T/C	T/C	C/C	C/C	C/C	T/C	C/C	C/C	T/C	C/C	T/C	C/C	C/C	T/C	C/C	C/C
Affx-88959816	19	15729190		A/A	A/A	A/A	A/A	A/A	A/A	A/A	A/C	A/A	A/A	A/C	A/C	A/A	A/A	A/C	A/A	A/A	A/C	A/C	A/C	A/C	A/A	A/C	A/A	A/C	A/A	A/A	A/A	A/A	A/C	A/C	A/A	A/A	A/A	A/A	A/C	A/A	A/A	A/C	A/A	A/A	A/C	A/A	A/A	A/A	A/A
Affx-88935632	26	10147498		C/G	C/C	C/C	C/C	C/G	C/G	C/C	C/C	C/C	C/C	---	C/C	C/C	C/G	C/C	C/C	C/C	C/C	C/C	C/C	C/C	C/C	C/C	C/G	C/C	C/C	C/C	C/C	C/C	C/C	C/G	C/G	C/C	C/C	C/C	C/C	C/G	C/C	C/C	C/G	C/C	C/C	C/C	C/C	C/C	C/C
Affx-88904987	5	65936160		T/T	T/T	T/T	T/T	T/T	T/T	T/T	T/T	T/T	T/T	T/T	T/T	T/T	T/T	T/T	T/T	T/T	T/T	T/T	T/T	T/T	T/T	T/T	T/T	T/T	T/T	T/T	T/T	T/T	T/T	T/T	T/T	T/T	T/T	T/T	T/T	T/T	T/T	T/T	T/T	T/T	T/T	T/T	T/T	T/T	T/T
Affx-88956791	12	33943236		A/C	A/C	A/C	A/C	C/C	A/C	C/C	A/C	A/C	A/C	A/C	A/C	C/C	A/C	A/C	A/C	A/C	C/C	A/A	A/C	C/C	C/C	A/C	C/C	C/C	A/C	A/C	C/C	C/C	C/C	A/C	A/C	C/C	A/C	C/C	C/C	C/C	C/C	C/C	A/C	A/C	C/C	C/C	A/C	A/C	C/C
Affx-88948510	2	15371478		C/C	T/C	C/C	T/C	C/C	C/C	C/C	T/C	C/C	T/C	C/C	T/C	C/C	C/C	T/C	T/C	T/C	T/C	T/C	C/C	T/C	C/C	T/C	T/C	T/T	C/C	C/C	T/C	T/T	T/C	T/C	T/C	T/C	T/C	T/C	C/C	T/C	C/C	T/C	C/C	C/C	T/C	T/T	C/C	C/C	C/C
Affx-88961652	23	18185830		G/G	G/G	A/G	G/G	A/G	G/G	G/G	G/G	G/G	G/G	G/G	G/G	G/G	G/G	G/G	G/G	G/G	G/G	G/G	G/G	G/G	G/G	G/G	G/G	G/G	G/G	G/G	G/G	G/G	G/G	A/G	G/G	A/G	G/G	G/G	A/G	G/G	G/G	A/G	G/G	G/G	G/G	G/G	G/G	G/G	G/G
Affx-88908264	14	30085500		T/T	T/T	T/G	T/G	T/T	T/T	T/G	G/G	G/G	T/G	G/G	G/G	T/G	T/G	T/G	G/G	G/G	T/G	G/G	T/G	T/G	T/T	G/G	T/G	T/T	T/G	T/T	T/T	T/T	T/G	T/G	G/G	T/G	T/G	T/G	G/G	T/T	T/T	T/G	T/T	G/G	T/T	T/G	G/G	T/G	T/T
Affx-88954575	1	60858890		G/G	G/G	G/G	G/G	G/G	G/G	G/G	G/G	G/G	G/G	G/G	G/G	G/G	G/G	G/G	G/G	G/G	G/G	G/G	G/G	G/G	G/G	G/G	G/G	G/G	G/G	G/G	G/G	G/G	G/G	G/G	G/G	G/G	G/G	G/G	G/G	G/G	G/G	G/G	G/G	G/G	G/G	G/G	G/G	G/G	G/G
Affx-88906963	12	57159094		G/G	G/G	G/G	G/G	G/G	G/G	G/G	G/G	G/G	G/G	G/G	G/G	G/G	G/G	G/G	G/G	G/G	G/G	G/G	G/G	G/G	G/G	G/G	G/G	G/G	G/G	G/G	G/G	G/G	G/G	G/G	G/G	G/G	G/G	G/G	G/G	G/G	G/G	G/G	G/G	G/G	G/G	G/G	G/G	G/G	G/G
Affx-88957984	28	9771625		C/C	C/C	C/C	C/C	C/C	C/C	C/C	C/C	C/C	C/C	C/C	C/C	C/C	C/C	T/C	T/C	C/C	T/C	C/C	C/C	C/C	C/C	T/C	C/C	C/C	T/C	T/C	C/C	C/C	C/C	C/C	C/C	C/C	C/C	C/C	C/C	C/C	C/C	C/C	C/C	C/C	C/C	C/C	C/C	C/C	T/C
Affx-88938635	16	22187775		G/G	G/G	G/G	G/G	G/G	G/G	G/G	G/G	G/G	G/G	G/G	G/G	G/G	G/G	G/G	G/G	G/G	G/G	G/G	G/G	G/G	G/G	G/G	G/G	G/G	G/G	G/G	G/G	G/G	G/G	G/G	G/G	G/G	G/G	G/G	G/G	G/G	G/G	G/G	G/G	G/G	G/G	G/G	G/G	G/G	G/G
Affx-88955627	25	48910226		A/A	A/A	A/A	A/A	A/A	A/A	A/A	A/A	A/A	A/A	A/A	A/A	A/A	A/A	A/A	A/A	A/A	A/A	A/A	A/A	A/A	A/A	A/A	A/A	A/A	A/A	A/A	A/A	A/A	A/A	A/A	A/A	A/A	A/A	A/A	A/A	A/A	A/A	A/A	A/A	A/A	A/A	A/A	A/A	A/A	A/A
Affx-88959941	19	25251000		T/T	T/T	T/T	T/T	T/T	T/T	T/T	T/T	T/T	T/T	T/T	T/T	T/T	T/T	T/T	T/T	T/T	T/T	T/C	T/T	T/T	T/T	T/T	T/T	T/T	T/T	T/T	T/T	T/T	T/T	T/T	T/T	T/T	T/T	T/T	T/T	T/T	T/T	T/T	T/T	T/T	T/T	T/T	T/T	T/T	T/T
Affx-88904675	22	12662697		T/G	T/G	T/G	T/G	T/T	T/G	T/G	T/G	T/G	T/G	G/G	G/G	T/G	T/G	G/G	G/G	G/G	G/G	G/G	G/G	T/G	G/G	T/G	T/G	T/G	G/G	G/G	G/G	T/G	T/G	T/T	T/G	T/T	T/G	T/G	T/G	T/T	T/G	G/G	T/T	G/G	T/G	T/G	T/G	T/G	G/G
Affx-88913494	4	38151730		A/C	A/C	A/C	C/C	C/C	A/C	C/C	---	A/C	C/C	A/C	A/C	A/C	C/C	A/C	A/C	A/C	A/C	A/C	A/C	A/C	A/C	A/C	A/C	C/C	A/C	A/A	A/C	A/C	A/C	A/C	C/C	C/C	C/C	A/C	A/C	C/C	A/C	A/C	C/C	A/C	A/C	A/C	A/A	C/C	A/A
Affx-88916671	13	22932868		A/G	G/G	A/A	A/G	A/A	A/G	A/G	G/G	G/G	A/A	A/G	A/A	G/G	G/G	A/G	G/G	G/G	A/G	A/G	A/G	A/G	G/G	A/G	A/G	A/G	A/G	A/G	A/G	A/A	A/A	A/A	A/G	A/G	A/G	A/A	A/G	A/G	G/G	A/G	A/A	A/G	A/G	A/A	A/G	A/A	G/G
Affx-88960271	4	56803492		C/C	C/C	C/C	C/C	C/C	C/C	C/C	C/C	C/C	C/C	C/C	C/C	C/C	C/C	C/C	C/C	C/C	C/C	C/C	C/C	C/C	C/C	C/C	C/C	C/C	C/C	C/C	C/C	C/C	C/C	C/C	C/C	C/C	C/C	C/C	C/C	C/C	C/C	C/C	C/C	C/C	C/C	C/C	C/C	C/C	C/C
Affx-88946351	2	66324249		G/G	G/G	A/G	G/G	A/G	G/G	A/G	A/G	A/G	G/G	A/G	A/G	---	A/G	A/G	A/G	A/G	G/G	G/G	A/G	A/A	G/G	A/G	A/G	A/G	G/G	A/G	A/G	A/G	A/G	A/G	A/G	G/G	G/G	A/G	A/G	A/G	G/G	A/G	A/G	A/G	G/G	A/G	G/G	G/G	G/G
Affx-88933822	3	53910180		G/G	G/G	A/G	A/G	G/G	A/G	A/G	G/G	A/G	A/G	G/G	G/G	G/G	A/G	G/G	G/G	G/G	G/G	A/G	A/G	G/G	G/G	G/G	G/G	A/G	A/G	G/G	A/G	A/G	G/G	G/G	G/G	A/G	A/G	A/G	G/G	A/G	G/G	G/G	G/G	G/G	A/G	G/G	G/G	A/G	G/G
Affx-88941650	19	19774523		A/C	A/A	A/C	A/A	A/C	A/A	A/A	C/C	A/C	A/A	C/C	A/A	A/C	A/A	C/C	A/C	A/C	C/C	C/C	A/A	C/C	A/C	C/C	A/A	C/C	A/C	A/C	A/A	A/C	A/A	A/A	A/A	A/C	A/A	A/C	A/A	A/C	A/A	A/A	A/C	A/C	A/C	A/A	A/C	A/A	A/C
Affx-88904989	2	21469352		T/T	C/C	T/C	T/C	T/C	T/C	T/C	T/C	T/T	T/C	T/C	T/C	T/C	T/T	T/C	T/C	T/C	T/C	T/C	T/T	T/T	T/C	T/C	T/T	T/T	T/T	T/C	T/C	T/T	T/C	T/C	T/T	T/C	T/T	T/C	T/T	C/C	T/C	T/T	T/C	T/T	T/C	T/C	T/C	T/C	T/C
Affx-88910100	29	33390492		T/T	C/C	T/C	T/T	T/C	T/T	C/C	T/T	T/T	T/C	T/C	T/T	T/T	T/T	T/T	T/T	T/T	T/T	T/T	T/T	C/C	T/C	T/T	T/C	C/C	T/T	T/C	C/C	C/C	T/T	T/C	T/C	T/C	C/C	C/C	T/T	T/T	T/C	T/T	T/C	T/T	T/C	C/C	T/T	T/C	T/C
Affx-88912709	4	22992074		C/C	C/C	C/C	C/C	C/C	C/C	C/C	C/C	C/C	C/C	C/C	C/C	C/C	C/C	C/C	C/C	C/C	C/C	C/C	C/C	C/C	C/C	C/C	C/C	C/C	C/C	C/C	C/C	C/C	C/C	C/C	C/C	C/C	C/C	C/C	C/C	C/C	C/C	C/C	C/C	C/C	C/C	C/C	C/C	C/C	C/C
Affx-88904673	2	6183137		T/T	T/G	T/G	T/G	T/G	T/G	G/G	G/G	G/G	T/G	G/G	T/G	G/G	T/G	G/G	G/G	G/G	G/G	G/G	T/G	G/G	G/G	G/G	---	T/G	G/G	G/G	T/G	T/T	T/G	T/G	T/T	T/G	T/G	T/G	T/T	T/G	G/G	T/G	T/G	G/G	T/G	T/G	G/G	T/T	G/G
Affx-88905186	8	45631051		A/A	---	A/A	A/A	A/A	A/A	A/C	C/C	C/C	---	---	---	A/C	---	A/C	A/C	C/C	---	C/C	A/A	A/A	A/C	C/C	A/A	A/A	---	---	A/A	A/A	A/C	A/C	A/A	---	---	A/A	---	A/A	A/C	A/A	---	C/C	---	A/C	A/A	A/A	A/A
Affx-88935002	26	8733458		T/C	T/T	T/C	T/T	T/C	T/C	T/T	T/C	T/T	T/C	T/T	T/T	T/T	C/C	T/C	T/T	T/T	T/T	T/C	C/C	T/T	T/T	T/C	C/C	T/C	T/C	T/T	T/T	T/C	T/C	T/C	C/C	T/C	T/T	T/C	T/C	C/C	T/T	T/C	C/C	T/C	T/T	T/C	T/T	T/T	T/T
Affx-88949242	27	4446769		T/T	T/T	T/T	T/T	T/T	T/T	T/T	T/T	T/T	T/T	T/T	T/T	T/T	T/T	T/T	T/T	T/T	T/T	T/T	T/T	T/T	T/T	T/T	T/T	T/T	T/T	T/T	T/T	T/T	T/T	T/T	T/T	T/T	T/T	T/T	T/T	T/T	T/T	T/T	T/T	T/T	T/T	T/T	T/T	T/T	T/T
Affx-88937155	17	18408745		---	C/C	C/C	C/C	C/C	---	C/C	A/C	C/C	C/C	A/C	C/C	---	C/C	---	A/C	A/C	A/C	A/C	C/C	C/C	C/C	A/C	---	C/C	A/C	A/C	C/C	C/C	C/C	C/C	C/C	C/C	C/C	C/C	A/C	C/C	C/C	---	C/C	A/C	C/C	C/C	A/C	C/C	---
Affx-88953928	11	27118863		G/G	G/G	G/G	G/G	G/G	G/G	G/G	G/G	G/G	G/G	G/G	G/G	G/G	G/G	G/G	G/G	G/G	G/G	G/G	G/G	G/G	G/G	G/G	G/G	G/G	G/G	G/G	G/G	G/G	G/G	G/G	G/G	G/G	G/G	G/G	G/G	G/G	G/G	G/G	G/G	G/G	G/G	G/G	G/G	G/G	G/G
Affx-88910416	8	63104569		G/G	G/G	G/G	G/G	G/G	G/G	G/G	G/G	G/G	G/G	G/G	G/G	G/G	G/G	G/G	G/G	G/G	G/G	G/G	G/G	G/G	G/G	G/G	G/G	G/G	G/G	G/G	G/G	G/G	G/G	G/G	G/G	G/G	G/G	G/G	G/G	G/G	G/G	G/G	G/G	G/G	G/G	G/G	G/G	G/G	G/G
Affx-88944565	12	20171259		T/T	T/T	T/T	T/T	T/T	T/T	T/T	T/T	T/T	T/T	T/T	T/T	T/T	T/T	T/T	T/T	T/T	T/T	T/T	T/T	T/T	T/T	T/T	T/T	T/T	T/T	T/T	T/T	T/T	T/T	T/T	T/T	T/T	T/T	T/T	T/T	T/T	T/T	T/T	T/T	T/T	T/T	T/T	T/T	T/T	T/T
Affx-88906689	9	37797397		A/C	A/A	A/C	A/C	A/C	A/C	A/A	A/C	A/A	A/C	A/A	C/C	A/C	A/A	A/C	A/C	A/C	A/C	A/A	A/C	C/C	A/C	A/C	C/C	A/C	A/A	A/C	C/C	C/C	A/C	C/C	C/C	A/C	A/A	A/C	A/C	A/C	A/C	C/C	A/C	A/C	A/A	A/C	A/A	A/C	A/C
Affx-88961744	25	18355116		A/G	A/G	A/G	A/G	A/G	A/G	A/G	G/G	G/G	A/G	A/G	A/A	A/G	G/G	G/G	G/G	G/G	G/G	G/G	G/G	G/G	A/G	G/G	A/G	G/G	G/G	A/G	A/G	A/G	A/A	A/A	A/G	A/G	A/A	G/G	A/G	A/G	A/G	A/G	A/G	G/G	A/A	A/A	A/G	A/G	A/G
Affx-88916711	5	70700054		G/G	G/G	T/G	T/G	T/G	G/G	G/G	G/G	G/G	T/G	G/G	G/G	G/G	G/G	G/G	G/G	G/G	G/G	G/G	G/G	G/G	G/G	G/G	G/G	G/G	G/G	G/G	G/G	G/G	G/G	G/G	G/G	T/G	G/G	G/G	G/G	G/G	G/G	G/G	T/G	G/G	G/G	G/G	G/G	G/G	G/G
Affx-88907730	23	12202981		T/T	T/T	T/T	T/T	T/T	T/T	T/T	T/T	T/T	T/T	T/T	T/T	T/T	T/T	T/T	T/T	T/T	T/T	T/T	T/T	T/T	T/T	T/T	T/T	T/T	T/T	T/T	T/T	T/T	T/T	T/T	T/T	T/T	T/T	T/T	T/T	T/T	T/T	T/T	T/T	T/T	T/T	T/T	T/T	T/T	T/T
Affx-88912174	7	37884625		C/C	C/C	C/C	C/C	C/C	C/C	C/C	C/C	C/C	C/C	C/C	C/C	C/C	C/C	C/C	C/C	C/C	C/C	C/C	C/C	C/C	C/C	C/C	C/C	C/C	C/C	C/C	C/C	C/C	C/C	C/C	C/C	C/C	C/C	C/C	C/C	C/C	C/C	C/C	C/C	C/C	C/C	C/C	C/C	C/C	C/C
Affx-88957627	3	62294242		T/T	---	T/T	T/T	T/T	T/T	T/T	T/T	T/T	---	T/T	---	T/T	T/C	T/C	T/T	T/T	T/T	T/T	T/T	T/T	T/T	T/T	T/T	T/T	T/T	T/T	T/T	T/T	---	---	T/T	T/T	T/T	T/C	---	T/T	T/C	T/T	T/T	T/T	T/C	T/T	T/T	T/T	T/T
Affx-88929804	1	15347663		G/G	G/G	G/G	G/G	G/G	G/G	G/G	T/G	G/G	G/G	G/G	G/G	G/G	G/G	T/G	G/G	G/G	T/G	T/G	G/G	G/G	G/G	G/G	G/G	G/G	T/G	T/G	G/G	G/G	G/G	G/G	G/G	G/G	G/G	G/G	G/G	G/G	G/G	G/G	G/G	G/G	G/G	G/G	T/G	G/G	T/G
Affx-88943035	21	35920068		T/C	T/T	T/C	T/C	T/C	T/C	T/T	T/C	T/C	T/C	T/T	C/C	T/C	T/C	T/T	T/C	T/C	T/T	T/C	T/T	T/C	T/C	T/C	C/C	C/C	T/C	T/C	T/C	T/T	C/C	T/C	C/C	T/C	T/C	T/T	T/C	T/C	T/T	T/C	T/C	T/C	T/T	C/C	T/T	T/C	T/C
Affx-88926483	20	14514532		T/T	T/T	T/G	T/T	T/G	T/T	T/T	T/T	T/T	T/G	T/T	T/T	T/T	T/T	T/T	T/T	T/T	T/T	T/T	T/T	T/T	T/T	T/T	T/T	T/T	T/T	T/T	T/T	T/T	T/T	T/T	T/T	T/G	T/T	T/T	T/T	T/T	T/T	T/T	T/T	T/T	T/T	T/T	T/T	T/G	T/T
Affx-88916290	11	27033114		T/T	T/T	T/T	T/T	T/T	T/T	T/T	T/T	T/T	T/T	T/T	T/T	T/T	T/T	T/T	T/T	T/T	T/T	T/T	T/T	T/T	T/T	T/T	T/T	T/T	T/T	T/T	T/T	T/T	T/T	T/T	T/T	T/T	T/T	T/T	T/T	T/T	T/T	T/T	T/T	T/T	T/T	T/T	T/T	T/T	T/T
Affx-88930867	23	28118965		A/A	A/A	A/A	A/A	A/A	A/A	A/A	A/A	A/A	A/A	A/A	A/A	A/A	A/A	A/A	A/A	A/A	A/A	A/A	A/A	A/A	A/A	A/A	A/A	A/A	A/A	A/A	A/A	A/A	A/A	A/A	A/A	A/A	A/A	A/A	A/A	A/A	A/A	A/A	A/A	A/A	A/A	A/A	A/A	A/A	A/A
Affx-88955678	13	17563586		T/G	T/G	G/G	T/G	G/G	T/G	T/G	G/G	G/G	G/G	G/G	G/G	G/G	G/G	G/G	G/G	G/G	G/G	G/G	G/G	T/G	G/G	G/G	G/G	G/G	G/G	G/G	G/G	T/G	G/G	G/G	G/G	G/G	G/G	T/G	G/G	T/G	T/G	G/G	G/G	G/G	G/G	T/T	G/G	G/G	G/G
Affx-88943796	5	62773355		T/T	T/T	T/G	T/G	T/G	T/T	T/T	T/T	T/T	T/G	T/T	T/T	T/T	T/T	T/T	T/T	T/T	T/T	T/T	T/T	T/T	T/T	T/T	T/T	T/T	T/T	T/T	T/T	T/T	T/T	T/T	T/T	T/G	T/T	T/T	T/T	T/T	T/T	T/T	T/G	T/T	T/T	T/T	T/T	T/T	T/T
Affx-88958119	20	23946407		T/C	T/T	T/C	C/C	T/C	T/C	T/T	T/C	T/C	C/C	T/T	T/C	T/C	T/C	C/C	T/C	C/C	C/C	C/C	T/C	T/C	T/T	T/C	T/C	T/C	T/C	T/T	T/C	T/T	T/C	C/C	C/C	T/C	T/C	T/C	C/C	T/C	T/C	C/C	T/C	C/C	T/C	T/C	C/C	C/C	T/T
Affx-88924671	14	20567563		A/C	A/C	A/C	C/C	---	A/C	A/C	C/C	C/C	C/C	C/C	A/C	C/C	C/C	C/C	C/C	C/C	C/C	C/C	A/C	A/C	A/C	C/C	---	C/C	C/C	A/C	C/C	C/C	A/C	C/C	---	C/C	A/C	C/C	C/C	A/C	C/C	---	A/C	C/C	C/C	C/C	C/C	C/C	A/C
Affx-88917984	16	16493217		T/T	T/T	T/T	T/T	T/T	T/T	T/T	T/C	T/T	T/T	T/T	T/T	T/T	T/C	T/C	T/C	T/T	T/C	T/C	T/T	T/T	T/T	T/T	T/T	T/C	T/T	T/T	T/T	T/C	T/T	T/T	T/T	T/T	T/T	T/T	T/T	T/T	T/T	T/T	T/T	T/T	T/T	T/C	T/T	T/T	T/T
Affx-88943506	22	4621877		A/A	A/A	A/A	A/A	A/A	A/A	A/A	A/A	A/A	A/A	A/A	A/A	A/A	A/A	A/A	A/A	A/A	A/A	A/A	A/A	A/A	A/A	A/A	A/A	A/A	A/A	A/A	A/A	A/A	A/A	A/A	A/A	A/A	A/A	A/A	A/A	A/A	A/A	A/A	A/A	A/A	A/A	A/A	A/A	A/A	A/A
Affx-88933175	19	34032744		C/C	C/C	C/C	C/C	C/C	C/C	C/C	C/C	T/C	C/C	C/C	T/C	C/C	T/T	C/C	T/C	T/C	C/C	C/C	---	C/C	C/C	C/C	T/C	C/C	T/C	C/C	C/C	C/C	T/C	T/C	T/C	C/C	C/C	C/C	T/C	C/C	C/C	T/C	C/C	T/C	C/C	C/C	C/C	C/C	C/C
Affx-88908923	23	36130541		G/G	G/G	G/G	G/G	G/G	G/G	G/G	G/G	G/G	G/G	G/G	G/G	G/G	G/G	G/G	G/G	G/G	G/G	G/G	G/G	G/G	G/G	G/G	G/G	G/G	G/G	G/G	G/G	G/G	G/G	G/G	G/G	G/G	G/G	G/G	G/G	G/G	G/G	G/G	G/G	G/G	G/G	G/G	G/G	G/G	G/G
Affx-88933196	15	21324455		A/A	A/A	A/G	A/G	A/A	A/G	A/G	A/A	A/A	A/A	A/A	A/A	A/G	A/A	A/A	A/A	A/A	A/A	A/A	A/A	A/A	A/A	A/A	A/A	A/A	A/A	A/G	A/G	A/G	A/A	A/A	A/A	A/G	A/G	A/A	A/A	A/A	A/A	A/A	A/A	A/A	A/A	A/A	A/G	A/A	A/G
Affx-88927589	10	20495928		A/A	A/A	A/A	A/A	A/A	A/A	A/A	A/A	A/A	A/A	A/A	A/A	A/A	A/A	A/A	A/A	A/A	A/A	A/A	A/A	A/A	A/A	A/A	A/A	A/A	A/A	A/A	A/A	A/A	A/A	A/A	A/A	A/A	A/A	A/A	A/A	A/A	A/A	A/A	A/A	A/A	A/A	A/A	A/A	A/A	A/A
Affx-88915808	5	57646431		T/T	T/T	T/T	T/T	T/T	T/T	T/T	T/T	T/T	T/T	T/T	T/T	T/T	T/T	T/T	T/T	T/T	T/T	T/T	T/T	T/T	T/T	T/T	T/T	T/T	T/T	T/T	T/T	T/T	T/T	T/T	T/T	T/T	T/T	T/T	T/T	T/T	T/T	T/T	T/T	T/T	T/T	T/T	T/T	T/T	T/T
Affx-88910589	4	26173545		A/C	A/A	A/A	A/C	A/C	A/A	A/A	A/A	A/A	A/C	A/A	A/A	A/A	A/C	A/A	A/A	A/A	A/A	A/A	A/A	A/A	A/A	A/A	A/C	A/A	A/A	A/A	A/A	A/C	A/A	A/A	A/C	A/C	A/A	A/C	A/C	A/A	A/A	A/A	A/C	A/A	A/C	A/C	A/A	A/C	A/A
Affx-88921294	26	22563227		G/G	G/G	G/G	G/G	G/G	G/G	G/G	G/G	G/G	G/G	G/G	G/G	G/G	G/G	G/G	G/G	G/G	G/G	G/G	G/G	G/G	G/G	G/G	G/G	G/G	G/G	G/G	G/G	G/G	G/G	G/G	G/G	G/G	G/G	G/G	G/G	G/G	G/G	G/G	G/G	G/G	G/G	G/G	G/G	G/G	G/G
Affx-88915735	20	36044210		G/G	G/G	G/G	G/G	G/G	G/G	G/G	G/G	G/G	G/G	G/G	G/G	G/G	G/G	G/G	G/G	G/G	G/G	G/G	G/G	G/G	G/G	G/G	G/G	A/G	G/G	G/G	A/G	A/G	G/G	G/G	G/G	G/G	G/G	A/G	G/G	G/G	G/G	G/G	G/G	G/G	G/G	G/G	G/G	G/G	G/G
Affx-88919873	9	17179624		T/T	T/G	T/T	---	T/G	T/G	T/T	T/T	T/T	T/T	T/G	T/T	T/T	T/T	T/T	T/T	T/T	T/T	---	T/T	---	T/T	T/T	T/T	T/T	T/T	T/T	---	---	T/T	T/T	T/T	T/T	T/T	T/G	T/T	T/T	T/G	T/T	T/T	T/T	T/G	T/T	T/T	T/T	T/T
Affx-88927630	14	29357994		G/G	G/G	G/G	G/G	G/G	G/G	G/G	G/G	G/G	G/G	G/G	G/G	G/G	G/G	G/G	G/G	G/G	G/G	G/G	G/G	G/G	G/G	G/G	G/G	G/G	G/G	G/G	G/G	G/G	G/G	G/G	G/G	G/G	G/G	G/G	G/G	G/G	G/G	G/G	G/G	G/G	G/G	G/G	G/G	G/G	G/G
Affx-88955726	2	16821461		C/C	C/C	C/C	C/C	C/C	C/C	C/C	C/C	C/C	C/C	C/C	C/C	C/C	C/C	C/C	C/C	C/C	C/C	C/C	C/C	C/C	C/C	C/C	C/C	C/C	C/C	C/C	C/C	C/C	C/C	C/C	C/C	C/C	C/C	C/C	C/C	C/C	C/C	C/C	C/C	C/C	C/C	C/C	C/C	C/C	C/C
Affx-88918865	11	65378022		A/C	A/C	A/C	A/C	A/C	A/C	A/C	C/C	C/C	A/A	C/C	C/C	C/C	C/C	C/C	C/C	C/C	C/C	C/C	C/C	C/C	C/C	C/C	C/C	C/C	C/C	C/C	A/C	A/C	A/C	A/C	C/C	A/A	C/C	C/C	C/C	C/C	C/C	C/C	A/C	C/C	A/C	C/C	C/C	A/C	C/C
Affx-88918741	9	27671223		A/A	A/A	A/A	A/A	A/A	A/A	A/A	A/A	A/A	A/A	A/A	A/A	A/A	A/A	A/A	A/A	A/A	A/A	A/A	A/A	A/A	A/A	A/A	A/A	A/A	A/A	A/A	A/A	A/A	A/A	A/A	A/A	A/A	A/A	A/A	A/A	A/A	A/A	A/A	A/A	A/A	A/A	A/A	A/A	A/A	A/A
Affx-88908091	7	49053424		G/G	G/G	G/G	G/G	G/G	G/G	G/G	G/G	G/G	G/G	G/G	G/G	G/G	A/G	G/G	G/G	G/G	A/G	G/G	A/G	G/G	G/G	A/G	G/G	G/G	A/G	G/G	G/G	G/G	G/G	G/G	G/G	G/G	G/G	G/G	G/G	G/G	G/G	G/G	G/G	A/G	G/G	G/G	G/G	G/G	G/G
Affx-88947128	26	11210555		G/G	G/G	A/G	G/G	G/G	G/G	G/G	G/G	G/G	A/G	A/G	G/G	A/G	G/G	G/G	G/G	A/G	G/G	G/G	G/G	G/G	A/G	G/G	G/G	G/G	A/G	G/G	G/G	G/G	G/G	G/G	G/G	A/G	G/G	G/G	G/G	A/G	G/G	G/G	A/G	A/G	G/G	G/G	G/G	G/G	A/G
Affx-88942627	24	8215904		---	---	---	T/G	T/G	T/G	T/T	T/G	T/G	T/G	T/T	T/T	T/T	T/G	T/T	T/G	T/G	T/T	---	T/G	T/G	T/T	T/G	T/T	T/G	T/G	T/T	T/T	T/T	T/T	T/G	T/T	T/G	T/T	---	T/G	T/G	---	T/G	T/T	T/G	---	T/G	T/T	T/G	T/T
Affx-88927025	1	47572192		G/G	G/G	G/G	G/G	G/G	G/G	G/G	G/G	G/G	G/G	G/G	G/G	G/G	G/G	G/G	G/G	G/G	G/G	G/G	G/G	G/G	G/G	G/G	G/G	G/G	G/G	G/G	G/G	G/G	G/G	G/G	G/G	G/G	G/G	G/G	G/G	G/G	G/G	G/G	G/G	G/G	G/G	G/G	G/G	G/G	G/G
Affx-88953343	11	44880212		T/C	T/C	T/T	T/T	T/C	T/C	T/T	T/T	T/T	T/C	T/T	T/C	T/T	T/T	T/T	T/T	T/T	T/T	T/T	T/T	T/C	T/T	T/T	T/C	T/C	T/T	T/T	T/T	T/T	T/T	T/C	T/T	T/T	T/C	T/C	T/C	T/C	T/C	T/T	T/T	T/T	T/T	T/T	T/T	T/T	T/T
Affx-88913532	27	23998949		---	G/G	G/G	G/G	G/G	G/G	G/G	G/G	G/G	G/G	G/G	---	G/G	G/G	G/G	---	G/G	G/G	G/G	G/G	G/G	G/G	G/G	G/G	G/G	G/G	G/G	---	G/G	G/G	G/G	---	G/G	G/G	G/G	G/G	G/G	A/G	G/G	G/G	G/G	G/G	G/G	G/G	G/G	G/G
Affx-88942208	13	36156942		A/A	A/A	A/A	A/A	A/A	A/A	A/A	A/A	A/A	A/A	A/A	A/A	A/A	A/A	A/A	A/A	A/A	A/A	A/A	A/A	A/A	A/A	A/A	A/A	A/A	A/A	A/A	A/A	A/A	A/A	A/A	A/A	A/A	A/A	A/A	A/A	A/A	A/A	A/A	A/A	A/A	A/A	A/A	A/A	A/A	A/A
Affx-88926953	4	35245197		C/C	C/C	T/C	C/C	C/C	T/C	C/C	C/C	T/C	C/C	T/C	C/C	T/C	C/C	C/C	C/C	T/C	T/C	T/C	C/C	C/C	C/C	T/C	C/C	C/C	C/C	C/C	C/C	C/C	C/C	C/C	C/C	C/C	C/C	C/C	C/C	C/C	C/C	C/C	C/C	T/C	C/C	C/C	C/C	C/C	C/C
Affx-88924667	6	44086605		A/G	G/G	A/G	A/G	A/G	A/G	G/G	G/G	G/G	A/A	G/G	A/G	G/G	G/G	G/G	G/G	G/G	G/G	G/G	A/G	A/G	G/G	G/G	A/G	A/G	G/G	G/G	G/G	A/G	A/G	A/G	A/G	A/G	A/G	A/G	A/A	G/G	A/G	G/G	A/G	G/G	G/G	A/G	G/G	A/G	G/G
Affx-88927542	5	44836146		T/T	T/T	T/C	T/C	T/C	T/T	T/T	T/T	T/T	T/C	T/C	T/T	T/C	T/C	T/T	T/T	T/T	T/T	T/T	T/C	T/T	T/C	T/T	T/T	T/T	T/T	T/C	T/T	T/T	T/C	T/C	T/T	T/C	T/T	T/T	T/T	T/T	T/T	T/C	T/C	T/T	T/T	T/T	T/C	T/T	T/C
Affx-88917241	21	12566796		A/G	G/G	A/G	A/G	G/G	A/G	G/G	G/G	A/G	A/G	G/G	A/G	A/G	G/G	A/G	G/G	A/G	G/G	A/G	A/G	G/G	G/G	A/G	G/G	G/G	A/G	A/A	G/G	G/G	G/G	G/G	G/G	G/G	G/G	G/G	G/G	A/G	G/G	A/G	A/G	A/G	G/G	G/G	A/G	G/G	A/G
Affx-88904475	16	36039758		A/G	G/G	A/A	A/G	---	A/A	A/A	G/G	A/G	A/G	A/G	A/G	A/G	G/G	A/G	A/G	A/G	A/G	---	A/G	G/G	---	A/A	A/G	---	A/G	A/G	G/G	---	A/G	A/G	A/G	---	A/G	G/G	A/G	A/A	A/G	A/G	A/G	A/G	G/G	G/G	A/G	A/A	A/G
Affx-88957434	24	6112412		A/A	A/A	A/A	A/A	A/A	A/A	A/A	A/A	A/A	A/A	A/A	A/A	A/A	A/G	A/A	A/A	A/A	A/A	A/A	A/A	A/G	A/A	A/A	A/A	---	A/A	A/A	A/A	A/A	A/A	A/A	A/A	A/A	A/A	A/A	A/G	A/A	A/A	A/G	A/A	---	A/A	G/G	A/A	A/A	A/A
Affx-88927135	29	35359958		C/C	C/C	C/C	C/C	C/C	C/C	C/C	C/C	C/C	C/C	C/C	C/C	C/C	A/C	A/C	C/C	A/C	C/C	C/C	C/C	C/C	C/C	C/C	C/C	C/C	C/C	C/C	C/C	C/C	C/C	C/C	C/C	C/C	C/C	C/C	C/C	C/C	C/C	C/C	C/C	C/C	C/C	C/C	C/C	C/C	C/C
Affx-88923018	15	11751336		T/T	T/C	T/T	T/T	T/T	T/T	T/C	T/T	T/T	T/T	T/T	T/T	T/T	T/T	T/T	T/T	T/T	T/T	T/T	T/T	T/T	T/T	T/T	T/T	T/T	T/T	T/T	T/C	T/C	T/T	T/T	T/T	T/T	T/C	T/T	T/T	T/T	T/C	T/T	T/T	T/T	T/T	T/T	T/T	T/T	T/T
Affx-88956558	25	16394760		C/C	T/T	T/C	T/C	T/C	C/C	T/T	T/T	T/T	T/C	T/T	C/C	T/T	C/C	T/C	T/C	T/C	T/C	T/C	T/C	C/C	T/C	T/C	C/C	C/C	T/C	T/C	T/C	T/C	C/C	C/C	C/C	T/C	T/T	C/C	C/C	T/C	T/C	C/C	C/C	T/C	T/T	T/T	T/C	C/C	T/T
Affx-88925994	17	57203312		T/C	C/C	T/C	C/C	T/C	T/C	C/C	C/C	T/C	T/C	T/C	T/C	C/C	C/C	T/C	T/C	T/C	T/C	C/C	C/C	T/T	C/C	T/C	C/C	T/T	C/C	T/C	T/C	T/C	C/C	C/C	C/C	C/C	C/C	---	T/T	T/C	C/C	T/C	T/C	T/C	T/C	T/T	C/C	T/C	C/C
Affx-88920517	20	26854307		T/T	T/T	T/T	T/T	T/T	T/T	T/T	T/T	T/T	T/T	T/T	T/T	T/T	T/T	T/T	T/T	T/T	T/T	T/T	T/T	T/T	T/T	T/T	T/T	T/T	T/T	T/T	T/T	T/T	T/T	T/T	T/T	T/T	T/T	T/T	T/T	T/T	T/T	T/T	T/T	T/T	T/T	T/T	T/T	T/T	T/T
Affx-88959750	14	56363164		A/G	G/G	A/G	A/G	A/G	A/G	A/G	A/G	A/G	A/G	G/G	A/G	G/G	A/A	A/G	A/G	A/G	A/G	A/G	A/A	G/G	A/G	A/G	A/G	A/G	A/G	A/G	A/G	A/G	A/G	A/G	A/G	A/G	G/G	G/G	A/G	A/G	A/A	A/G	A/G	A/G	A/A	G/G	G/G	A/G	A/G
Affx-88904804	14	37683518		G/G	G/G	G/G	G/G	G/G	G/G	G/G	G/G	G/G	G/G	G/G	G/G	---	A/G	G/G	G/G	G/G	G/G	G/G	G/G	G/G	G/G	G/G	G/G	G/G	G/G	G/G	G/G	G/G	G/G	G/G	G/G	G/G	G/G	G/G	G/G	G/G	G/G	G/G	G/G	A/G	G/G	G/G	G/G	G/G	G/G
Affx-88920419	25	57886668		G/G	G/G	G/G	T/G	T/G	G/G	G/G	G/G	G/G	T/G	T/G	G/G	T/G	G/G	G/G	G/G	G/G	G/G	G/G	G/G	G/G	T/G	G/G	G/G	G/G	G/G	T/G	G/G	G/G	G/G	G/G	G/G	T/G	G/G	G/G	G/G	T/G	G/G	G/G	G/G	G/G	G/G	G/G	T/G	G/G	T/G
Affx-88941630	3	51245636		G/G	G/G	G/G	G/G	G/G	G/G	G/G	G/G	G/G	G/G	G/G	G/G	G/G	G/G	G/G	G/G	G/G	G/G	G/G	G/G	G/G	G/G	G/G	G/G	G/G	G/G	G/G	G/G	G/G	G/G	G/G	G/G	G/G	G/G	G/G	G/G	G/G	G/G	G/G	G/G	G/G	G/G	G/G	G/G	G/G	G/G
Affx-88910315	0	0		C/C	C/C	T/C	T/C	T/C	T/C	C/C	C/C	C/C	C/C	C/C	C/C	C/C	C/C	C/C	T/C	C/C	C/C	C/C	C/C	C/C	C/C	C/C	C/C	C/C	C/C	C/C	T/C	T/C	C/C	C/C	C/C	C/C	C/C	C/C	C/C	C/C	C/C	C/C	T/C	C/C	C/C	C/C	C/C	C/C	C/C
Affx-88941903	8	42910156		A/G	G/G	A/G	A/G	A/G	A/G	G/G	G/G	G/G	A/G	A/G	A/G	A/G	G/G	G/G	G/G	G/G	G/G	G/G	G/G	G/G	G/G	G/G	A/G	G/G	G/G	A/G	G/G	G/G	A/G	A/G	A/G	A/G	G/G	G/G	A/G	A/G	G/G	A/G	A/G	G/G	G/G	G/G	G/G	A/G	G/G
Affx-88956973	10	69535206		T/G	T/T	T/T	T/T	T/G	T/T	T/T	---	---	T/T	---	T/T	T/T	T/T	T/G	T/G	---	T/T	---	T/T	T/T	T/T	T/G	---	T/T	T/G	T/T	T/T	T/T	T/T	T/T	---	T/T	T/T	T/T	T/T	T/G	T/T	T/T	T/T	T/G	T/T	T/T	T/T	T/T	T/T
Affx-88931215	15	48923311		C/C	C/C	C/C	C/C	C/C	C/C	C/C	C/C	C/C	C/C	C/C	C/C	C/C	C/C	C/C	C/C	C/C	C/C	C/C	C/C	C/C	C/C	C/C	C/C	C/C	C/C	C/C	C/C	C/C	C/C	C/C	C/C	C/C	C/C	C/C	C/C	C/C	C/C	C/C	C/C	C/C	C/C	C/C	C/C	C/C	C/C
Affx-88913150	25	34943160		G/G	G/G	G/G	G/G	G/G	G/G	G/G	G/G	G/G	G/G	G/G	G/G	G/G	G/G	G/G	G/G	G/G	G/G	G/G	G/G	G/G	G/G	G/G	G/G	G/G	G/G	G/G	G/G	G/G	G/G	G/G	G/G	G/G	G/G	G/G	G/G	G/G	G/G	G/G	G/G	G/G	G/G	G/G	G/G	G/G	G/G
Affx-88958485	25	44479463		A/A	A/A	A/A	A/A	A/A	A/A	A/A	A/A	A/A	A/A	A/A	A/A	A/A	A/A	A/A	A/A	A/A	A/A	A/A	A/A	A/A	A/A	A/A	A/A	A/A	A/A	A/A	A/A	A/A	A/A	A/A	A/A	A/A	A/A	A/A	A/A	A/A	A/A	A/A	A/A	A/A	A/A	A/A	A/A	A/A	A/A
Affx-88905270	16	12829662		A/A	A/A	A/A	A/A	A/A	A/A	A/A	A/A	A/A	A/A	A/A	A/A	A/A	A/A	A/A	A/A	A/A	A/A	A/A	A/A	A/A	A/A	A/A	A/A	A/A	A/A	A/A	A/A	A/A	A/A	A/A	A/A	A/A	A/A	A/A	A/A	A/A	A/A	A/A	A/A	A/A	A/A	A/A	A/A	A/A	A/A
Affx-88952497	8	65055838		T/C	T/T	T/C	T/C	T/C	T/C	T/T	T/T	T/T	T/C	T/T	T/C	T/T	T/T	T/T	T/T	T/T	T/T	T/T	T/T	T/T	T/T	T/T	T/C	T/T	T/T	T/T	T/T	T/T	T/C	T/C	T/C	T/C	T/T	T/T	T/C	T/C	T/T	T/C	T/C	T/T	T/T	T/T	T/T	T/C	T/T
Affx-88909201	18	33668274		A/A	A/G	A/A	A/A	A/A	A/A	G/G	A/A	A/G	A/A	A/A	A/G	A/A	A/G	A/G	A/A	A/G	A/G	A/G	A/G	G/G	A/A	A/G	A/A	G/G	A/G	A/G	A/G	A/G	A/G	A/A	A/G	A/A	A/G	G/G	A/A	A/A	G/G	A/A	A/A	A/A	G/G	A/G	A/A	A/A	A/A
Affx-88959709	17	16902379		A/A	A/A	A/A	A/A	A/A	A/A	A/A	A/G	A/G	A/A	A/A	A/A	A/A	A/G	A/G	A/A	A/G	A/A	A/A	A/G	A/A	A/A	A/G	A/A	A/A	A/A	A/A	A/A	A/G	A/A	A/A	A/A	A/A	A/A	A/A	A/A	A/A	A/G	A/A	A/A	A/G	A/A	A/G	A/A	A/A	A/A
Affx-88904527	7	62809817		A/G	G/G	A/A	A/A	A/G	A/G	G/G	G/G	G/G	A/A	G/G	A/G	A/G	G/G	A/G	G/G	G/G	G/G	A/G	G/G	G/G	A/G	G/G	A/G	G/G	G/G	A/G	---	G/G	A/G	A/G	A/G	A/G	G/G	G/G	A/G	A/G	A/G	A/G	A/A	G/G	G/G	G/G	A/G	A/A	G/G
Affx-88957916	10	34846770		A/A	A/A	A/A	A/A	A/A	A/A	A/A	A/A	A/A	A/A	A/A	A/A	A/A	A/A	A/A	A/A	A/A	A/A	A/A	A/A	A/A	A/A	A/A	A/A	A/A	A/A	A/A	A/A	A/A	A/A	A/A	A/A	A/A	A/A	A/A	A/A	A/A	A/A	A/A	A/A	A/A	A/A	A/A	A/A	A/A	A/A
Affx-88939677	26	26154329		C/C	T/C	C/C	C/C	C/C	C/C	C/C	C/C	T/C	C/C	C/C	C/C	C/C	C/C	C/C	T/C	T/C	T/C	C/C	C/C	C/C	C/C	C/C	C/C	T/C	C/C	C/C	C/C	T/C	C/C	C/C	C/C	C/C	C/C	---	C/C	C/C	T/C	C/C	C/C	C/C	T/C	T/C	C/C	C/C	C/C
Affx-88951675	14	40659297		C/C	C/C	C/C	C/C	C/C	C/C	C/C	C/C	C/C	C/C	C/C	C/C	C/C	C/C	C/C	C/C	C/C	C/C	C/C	C/C	C/C	C/C	C/C	C/C	C/C	C/C	C/C	C/C	C/C	C/C	C/C	C/C	C/C	C/C	C/C	C/C	C/C	C/C	C/C	C/C	C/C	C/C	C/C	C/C	C/C	C/C
Affx-88944610	8	6699572		C/C	C/C	C/C	C/C	C/C	C/C	C/C	C/C	C/C	C/C	C/C	C/C	C/C	C/C	C/C	C/C	C/C	C/C	C/C	C/C	C/C	C/C	C/C	C/C	C/C	C/C	C/C	C/C	C/C	C/C	C/C	C/C	C/C	C/C	C/C	C/C	C/C	C/C	C/C	C/C	C/C	C/C	C/C	C/C	C/C	C/C
Affx-88935803	5	1842019		T/C	T/T	T/T	T/C	T/C	C/C	T/T	T/T	T/T	T/T	T/T	C/C	T/T	T/C	T/T	T/T	T/T	T/T	T/T	T/T	T/T	T/T	T/T	C/C	T/C	T/T	T/T	T/C	T/T	C/C	T/C	T/C	T/T	T/C	T/T	T/C	C/C	T/T	T/C	T/C	T/T	T/T	T/T	T/T	C/C	T/T
Affx-88921928	1	59313850		G/G	G/G	G/G	G/G	G/G	G/G	A/G	G/G	G/G	G/G	G/G	G/G	G/G	G/G	G/G	G/G	G/G	G/G	G/G	G/G	A/G	G/G	G/G	G/G	A/A	G/G	G/G	G/G	A/G	G/G	G/G	G/G	G/G	A/G	A/G	G/G	G/G	A/G	G/G	G/G	G/G	G/G	A/G	G/G	G/G	G/G
Affx-88952219	21	42878345		C/C	C/C	C/C	C/C	C/C	C/C	C/C	C/C	C/C	C/C	C/C	C/C	C/C	C/C	C/C	C/C	C/C	C/C	C/C	C/C	C/C	C/C	C/C	C/C	C/C	C/C	C/C	C/C	C/C	C/C	C/C	C/C	C/C	C/C	C/C	C/C	C/C	C/C	C/C	C/C	C/C	C/C	C/C	C/C	C/C	C/C
Affx-88924866	18	5219916		C/C	C/C	C/C	C/C	C/C	C/C	C/C	C/C	C/C	C/C	C/C	C/C	C/C	C/C	C/C	C/C	C/C	C/C	C/C	C/C	C/C	C/C	C/C	C/C	C/C	C/C	C/C	C/C	C/C	C/C	C/C	C/C	C/C	C/C	C/C	C/C	C/C	C/C	C/C	C/C	C/C	C/C	C/C	C/C	C/C	C/C
Affx-88916898	29	2844801		G/G	G/G	G/G	G/G	G/G	G/G	G/G	G/G	G/G	G/G	G/G	G/G	G/G	G/G	G/G	G/G	G/G	G/G	G/G	G/G	G/G	G/G	G/G	G/G	G/G	G/G	G/G	G/G	G/G	G/G	G/G	G/G	G/G	G/G	G/G	G/G	G/G	G/G	G/G	G/G	G/G	G/G	G/G	G/G	G/G	G/G
Affx-88908748	19	20518757		C/C	C/C	C/C	C/C	C/C	C/C	C/C	C/C	C/C	C/C	C/C	C/C	C/C	C/C	C/C	C/C	C/C	C/C	C/C	C/C	T/C	C/C	C/C	C/C	T/C	C/C	C/C	C/C	T/C	C/C	C/C	C/C	C/C	C/C	T/C	C/C	C/C	C/C	C/C	C/C	C/C	C/C	C/C	C/C	C/C	C/C
Affx-88961231	10	11127990		C/C	C/C	C/C	C/C	C/C	C/C	C/C	C/C	C/C	C/C	C/C	C/C	C/C	C/C	C/C	C/C	C/C	C/C	C/C	C/C	C/C	T/C	C/C	C/C	C/C	C/C	T/C	C/C	C/C	C/C	C/C	C/C	C/C	C/C	C/C	C/C	C/C	C/C	C/C	C/C	C/C	C/C	C/C	T/C	C/C	T/C
Affx-88926126	1	31696243		T/T	T/T	T/T	T/T	T/T	T/T	T/T	T/T	T/T	T/T	T/T	T/T	T/T	T/T	T/T	T/T	T/T	T/T	T/T	T/T	T/T	T/T	T/T	T/T	T/T	T/T	T/T	T/T	T/T	T/T	T/T	T/T	T/T	T/T	T/T	T/T	T/T	T/T	T/T	T/T	T/T	T/T	T/T	T/T	T/T	T/T
Affx-88957206	23	1839937		T/T	G/G	T/G	T/T	T/G	T/T	G/G	T/G	T/T	T/T	T/T	T/G	T/T	T/G	T/G	T/G	T/G	T/G	T/G	G/G	G/G	T/T	T/G	T/G	G/G	T/G	T/T	G/G	G/G	T/T	T/G	T/G	T/G	G/G	G/G	T/G	T/T	G/G	G/G	T/T	T/T	G/G	G/G	T/T	T/T	T/T
Affx-88952401	4	7334912		T/G	T/G	T/T	T/G	T/G	T/G	T/G	T/T	T/T	T/G	T/G	T/G	T/G	T/T	T/G	T/G	T/G	T/T	T/T	T/T	G/G	T/G	T/G	T/T	G/G	T/G	G/G	G/G	T/G	T/G	T/G	T/G	T/T	T/G	G/G	T/G	T/T	T/G	T/T	T/G	T/G	T/T	T/G	T/G	T/T	T/G
Affx-88934779	10	42527339		T/T	T/T	T/G	T/T	T/T	T/T	T/T	T/T	T/T	---	T/T	T/G	T/T	T/G	T/T	T/T	T/T	T/T	T/T	T/T	T/G	T/T	T/T	T/T	T/T	T/T	T/T	---	T/T	T/T	T/T	T/T	---	T/T	T/G	T/T	T/T	T/T	T/T	T/T	T/G	T/T	---	---	---	---
Affx-88929079	11	18071754		T/C	T/C	T/T	T/T	T/T	T/C	T/C	T/C	T/C	T/C	C/C	T/C	C/C	T/C	T/C	T/C	C/C	T/C	T/C	T/T	C/C	C/C	T/T	T/T	C/C	T/C	T/C	---	C/C	T/T	T/C	T/T	T/C	T/C	C/C	T/C	---	T/C	T/C	T/T	C/C	T/C	C/C	C/C	T/C	C/C
Affx-88953925	10	57694560		C/C	T/T	C/C	T/T	T/T	T/C	T/T	T/T	T/T	T/T	T/T	T/T	T/T	T/C	T/T	T/T	T/T	T/T	T/T	T/T	T/C	T/C	T/T	T/C	T/C	T/T	T/C	T/C	T/C	T/T	T/C	T/C	C/C	T/T	---	C/C	T/T	T/C	T/C	T/C	T/T	T/C	C/C	T/C	T/T	T/T
Affx-88917162	25	60100667		T/C	T/T	T/C	T/T	T/C	T/T	T/T	T/T	T/T	T/T	T/T	T/C	T/T	C/C	T/C	T/C	T/C	T/C	T/C	T/T	T/T	T/T	T/C	T/C	T/T	T/C	T/T	T/C	T/T	C/C	T/C	C/C	T/C	T/T	T/T	T/C	T/T	T/T	T/C	T/T	T/C	T/T	T/C	T/T	T/T	T/T
Affx-88940828	16	21428112		T/T	C/C	T/T	T/T	T/T	T/T	T/C	C/C	C/C	T/T	C/C	T/C	C/C	C/C	C/C	C/C	C/C	C/C	C/C	C/C	T/C	C/C	C/C	T/C	C/C	C/C	C/C	T/C	C/C	T/C	T/C	T/C	T/T	T/C	T/C	T/C	T/T	T/C	T/C	T/T	C/C	C/C	C/C	C/C	T/T	C/C
Affx-88908964	21	29200485		A/C	A/A	A/C	A/C	A/A	A/C	A/A	A/A	A/A	A/A	A/C	A/A	A/A	A/C	A/A	A/C	A/C	A/A	A/A	A/A	A/C	A/C	A/C	A/A	A/C	A/A	A/A	A/C	A/A	A/A	A/A	A/A	A/A	A/A	A/A	A/A	A/C	A/A	A/A	A/C	A/C	A/C	A/C	A/A	A/A	A/C
Affx-88915341	13	20056974		C/C	C/C	A/C	C/C	A/C	C/C	C/C	C/C	C/C	A/C	C/C	A/C	C/C	C/C	C/C	C/C	C/C	C/C	C/C	A/C	C/C	C/C	C/C	A/C	C/C	C/C	C/C	C/C	A/C	A/C	A/C	C/C	A/C	C/C	A/C	C/C	C/C	C/C	C/C	A/C	C/C	C/C	A/C	C/C	A/C	C/C
Affx-88943119	4	56414249		G/G	G/G	G/G	G/G	G/G	G/G	G/G	G/G	G/G	G/G	G/G	G/G	G/G	G/G	G/G	G/G	G/G	G/G	G/G	G/G	G/G	G/G	G/G	G/G	G/G	G/G	G/G	G/G	G/G	G/G	G/G	G/G	G/G	G/G	G/G	G/G	G/G	G/G	G/G	G/G	G/G	G/G	G/G	G/G	G/G	G/G
Affx-88928072	1	8867519		C/C	C/C	C/C	C/C	C/C	C/C	C/C	C/C	C/C	C/C	C/C	A/C	C/C	---	A/C	C/C	C/C	A/C	C/C	C/C	A/C	C/C	C/C	C/C	C/C	C/C	C/C	---	C/C	---	C/C	C/C	C/C	C/C	C/C	C/C	C/C	A/C	C/C	C/C	C/C	C/C	C/C	C/C	C/C	C/C
Affx-88935443	22	16243076		C/C	C/C	C/C	C/C	C/C	C/C	C/C	C/C	C/C	C/C	C/C	C/C	C/C	C/C	C/C	C/C	C/C	C/C	C/C	C/C	C/C	C/C	C/C	C/C	C/C	C/C	C/C	C/C	C/C	C/C	C/C	C/C	C/C	C/C	C/C	C/C	C/C	C/C	C/C	C/C	C/C	C/C	C/C	C/C	C/C	C/C
Affx-88926804	9	42208025		T/T	T/T	T/T	---	---	T/T	T/T	T/T	T/T	---	A/T	---	T/T	T/T	T/T	T/T	T/T	---	T/T	T/T	T/T	T/T	---	T/T	T/T	T/T	---	T/T	T/T	T/T	---	T/T	T/T	T/T	T/T	A/T	T/T	T/T	---	T/T	T/T	T/T	T/T	T/T	T/T	T/T
Affx-88941714	11	42975998		A/A	A/A	A/A	A/A	A/A	A/A	A/A	A/A	A/A	A/A	A/A	A/A	A/A	A/A	A/A	A/A	A/A	A/A	A/A	A/A	A/A	A/A	A/A	A/A	A/A	A/A	A/A	A/A	A/A	A/A	A/A	A/A	A/A	A/A	A/A	A/A	A/A	A/A	A/A	A/A	A/A	A/A	A/A	A/A	A/A	A/A
Affx-88920786	8	17185095		A/A	A/A	A/A	A/A	A/A	A/A	A/A	A/A	A/A	A/A	A/A	A/A	A/C	A/C	A/A	A/A	A/A	A/A	A/A	A/A	A/C	A/A	A/A	A/A	A/A	A/A	A/A	A/C	A/C	---	A/A	A/A	A/A	A/A	A/A	A/A	A/A	---	---	A/A	---	A/A	A/A	A/A	A/A	A/A
Affx-88950105	4	75013342		C/C	C/C	C/C	C/C	C/C	C/C	C/C	C/C	C/C	C/C	C/C	C/C	C/C	C/C	C/C	C/C	C/C	C/C	C/C	C/C	C/C	C/C	C/C	C/C	C/C	C/C	C/C	C/C	C/C	C/C	C/C	C/C	C/C	C/C	C/C	C/C	C/C	C/C	C/C	C/C	C/C	C/C	C/C	C/C	C/C	C/C
Affx-88946172	25	56250140		T/T	T/T	T/T	T/T	T/T	T/T	T/T	T/T	T/T	T/T	T/T	T/T	T/C	T/C	T/C	T/C	T/T	T/C	T/T	T/T	T/T	T/C	T/C	T/T	T/T	T/T	T/C	T/T	T/T	T/T	T/T	T/T	T/T	T/T	T/T	T/T	T/T	T/T	T/T	T/T	T/C	T/T	T/T	---	T/T	T/T
Affx-88912214	19	36168923		C/C	C/C	C/C	C/C	C/C	C/C	C/C	C/C	C/C	C/C	C/C	C/C	C/C	C/C	C/C	C/C	C/C	C/C	C/C	C/C	C/C	C/C	C/C	C/C	C/C	C/C	C/C	C/C	C/C	C/C	C/C	C/C	C/C	C/C	C/C	C/C	C/C	C/C	C/C	C/C	C/C	C/C	C/C	C/C	C/C	C/C
Affx-88949254	17	66140201		T/C	T/T	T/C	C/C	T/C	T/C	T/T	T/C	T/C	T/C	C/C	C/C	C/C	T/C	T/C	C/C	T/C	C/C	C/C	T/C	T/C	C/C	T/C	C/C	T/C	C/C	C/C	T/T	T/T	C/C	C/C	C/C	C/C	T/T	T/T	T/C	T/C	T/T	T/C	T/C	T/C	T/T	T/C	C/C	T/C	C/C
Affx-88907094	21	33716363		A/A	A/A	A/A	A/A	A/A	A/A	A/A	A/A	A/A	A/A	A/A	A/A	A/A	A/A	A/A	A/A	A/A	A/A	A/A	A/A	A/A	A/A	A/A	A/A	A/A	A/A	A/A	A/A	A/A	A/A	A/A	A/A	A/A	A/A	A/A	A/A	A/A	A/A	A/A	A/A	A/A	A/A	A/A	A/A	A/A	A/A
Affx-88913963	8	68378014		G/G	G/G	G/G	G/G	G/G	G/G	G/G	G/G	G/G	G/G	G/G	G/G	G/G	G/G	G/G	G/G	G/G	G/G	G/G	G/G	G/G	G/G	G/G	G/G	G/G	G/G	G/G	G/G	G/G	G/G	G/G	G/G	G/G	G/G	G/G	G/G	G/G	G/G	G/G	G/G	G/G	G/G	G/G	G/G	G/G	G/G
Affx-88909160	4	52017064		T/T	T/T	T/T	T/T	T/T	T/T	T/T	T/T	T/T	T/T	T/T	T/T	T/T	T/T	T/T	T/T	T/T	T/T	T/T	T/T	T/T	T/T	T/T	T/T	T/T	T/T	T/T	T/T	T/T	T/T	T/T	T/T	T/T	T/T	T/T	T/T	T/T	T/T	T/T	T/T	T/T	T/T	T/T	T/T	T/T	T/T
Affx-88942146	29	42622754		T/T	T/C	C/C	---	T/C	T/C	T/C	T/C	C/C	---	---	T/C	---	C/C	T/C	T/C	T/C	T/C	C/C	C/C	T/C	---	C/C	---	C/C	T/C	T/C	T/C	---	T/C	---	---	T/C	T/T	C/C	---	T/C	---	T/C	T/C	T/C	C/C	T/C	T/C	T/C	C/C
Affx-88911925	7	29278970		T/T	T/T	T/T	T/T	T/T	T/T	T/T	T/T	T/T	T/T	---	T/T	T/T	T/T	T/T	T/T	T/T	T/T	T/T	T/T	T/C	T/T	T/T	T/T	T/C	T/T	T/C	T/T	T/C	T/T	T/T	T/T	T/T	T/T	T/T	T/T	T/T	T/T	---	T/T	T/T	T/T	T/T	T/T	T/T	T/T
Affx-88910601	14	26938671		G/G	G/G	G/G	G/G	G/G	A/G	G/G	G/G	G/G	A/G	G/G	G/G	G/G	G/G	G/G	G/G	G/G	G/G	G/G	G/G	G/G	G/G	G/G	G/G	G/G	G/G	G/G	G/G	G/G	G/G	G/G	G/G	A/G	G/G	G/G	G/G	A/G	G/G	G/G	A/G	G/G	G/G	G/G	G/G	G/G	G/G
Affx-88934760	11	21939918		G/G	G/G	G/G	G/G	G/G	G/G	G/G	G/G	G/G	G/G	G/G	G/G	G/G	G/G	G/G	G/G	G/G	G/G	G/G	G/G	G/G	G/G	G/G	G/G	G/G	G/G	G/G	G/G	G/G	G/G	G/G	G/G	G/G	G/G	G/G	G/G	G/G	G/G	G/G	G/G	G/G	G/G	G/G	G/G	G/G	G/G
Affx-88959767	26	16002860		T/G	T/G	T/T	T/G	T/G	T/G	G/G	T/G	T/G	T/G	T/G	T/G	T/G	T/G	T/G	G/G	T/G	G/G	T/G	T/T	T/G	T/G	T/G	T/G	G/G	T/T	T/G	T/G	G/G	T/T	T/T	T/G	T/T	G/G	G/G	T/T	T/T	T/G	T/T	T/T	T/G	T/G	G/G	G/G	T/G	T/G
Affx-88931576	16	48791592		G/G	G/G	G/G	G/G	G/G	G/G	G/G	G/G	G/G	G/G	G/G	G/G	G/G	G/G	G/G	G/G	G/G	G/G	G/G	G/G	G/G	G/G	G/G	G/G	G/G	G/G	G/G	G/G	G/G	G/G	G/G	G/G	G/G	G/G	G/G	G/G	G/G	G/G	G/G	G/G	G/G	G/G	G/G	G/G	G/G	G/G
Affx-88905280	17	64596571		G/G	A/G	G/G	G/G	G/G	G/G	G/G	G/G	G/G	G/G	A/G	G/G	A/G	A/G	A/G	A/A	A/G	A/A	A/G	A/G	G/G	G/G	A/G	A/G	G/G	A/G	A/G	G/G	G/G	A/G	A/G	A/G	G/G	G/G	G/G	G/G	G/G	A/G	A/G	G/G	A/G	A/G	G/G	A/G	G/G	G/G
Affx-88932912	7	60584773		G/G	G/G	G/G	G/G	G/G	G/G	G/G	G/G	G/G	G/G	G/G	G/G	G/G	G/G	G/G	G/G	G/G	G/G	G/G	G/G	G/G	G/G	G/G	G/G	G/G	G/G	G/G	G/G	G/G	G/G	G/G	G/G	G/G	G/G	G/G	G/G	G/G	G/G	G/G	G/G	G/G	G/G	G/G	G/G	G/G	G/G
Affx-88910648	26	10829983		C/C	C/C	C/C	C/C	C/C	C/C	C/C	T/C	T/C	C/C	C/C	C/C	T/C	C/C	T/C	T/C	C/C	T/C	T/C	C/C	C/C	C/C	T/C	C/C	C/C	C/C	T/C	C/C	C/C	C/C	C/C	C/C	C/C	C/C	C/C	C/C	C/C	C/C	C/C	C/C	C/C	C/C	C/C	T/C	C/C	C/C
Affx-88912307	25	10255144		C/C	C/C	C/C	C/C	C/C	C/C	C/C	C/C	C/C	C/C	C/C	C/C	C/C	C/C	C/C	C/C	C/C	C/C	C/C	C/C	C/C	C/C	C/C	C/C	C/C	C/C	C/C	C/C	C/C	C/C	C/C	C/C	C/C	C/C	C/C	C/C	C/C	C/C	C/C	C/C	C/C	C/C	C/C	C/C	C/C	C/C
Affx-88953449	5	75746100		G/G	G/G	G/G	A/G	A/G	G/G	G/G	G/G	G/G	A/G	G/G	G/G	G/G	G/G	G/G	G/G	G/G	G/G	G/G	G/G	G/G	G/G	G/G	G/G	G/G	G/G	G/G	G/G	G/G	G/G	G/G	G/G	A/G	G/G	G/G	G/G	G/G	G/G	G/G	A/G	G/G	G/G	G/G	G/G	G/G	G/G
Affx-88917293	16	15728687		T/G	T/G	T/T	T/G	T/G	T/G	T/G	T/T	T/G	T/G	T/T	G/G	T/T	T/G	T/T	T/T	T/G	T/T	T/T	G/G	T/T	---	T/G	T/T	T/T	T/G	T/T	T/G	T/G	T/G	T/T	G/G	T/G	T/T	T/G	G/G	T/G	T/G	T/T	T/T	T/G	---	T/G	T/T	G/G	T/T
Affx-88909576	11	72979499		T/T	T/T	T/T	T/T	T/T	T/T	T/T	T/T	T/T	T/T	T/T	T/T	T/T	T/T	T/T	T/T	T/T	T/T	T/T	T/T	T/T	T/T	T/T	T/T	T/T	T/T	T/T	T/T	T/T	T/T	T/T	T/T	T/T	T/T	T/T	T/T	T/T	T/T	T/T	T/T	T/T	T/T	T/T	T/T	T/T	T/T
Affx-88949815	2	43160440		C/C	C/C	C/C	C/C	C/C	C/C	C/C	C/C	C/C	C/C	C/C	C/C	C/C	C/C	C/C	C/C	C/C	C/C	C/C	C/C	C/C	C/C	C/C	C/C	C/C	C/C	C/C	C/C	C/C	C/C	C/C	C/C	C/C	C/C	C/C	C/C	C/C	C/C	C/C	C/C	C/C	C/C	C/C	C/C	C/C	C/C
Affx-88921093	0	0		T/T	T/C	T/C	T/T	T/T	T/T	T/C	T/C	T/C	T/C	T/C	T/C	T/C	T/C	T/C	T/C	T/C	T/C	T/C	T/C	T/C	T/C	T/C	C/C	T/C	T/C	T/C	T/C	T/C	C/C	T/T	C/C	T/C	T/T	T/T	T/T	T/T	T/C	T/C	T/T	T/C	T/T	T/T	T/C	T/C	T/C
Affx-88959578	14	56003909		A/A	A/A	A/G	A/G	A/A	A/A	A/A	A/A	A/A	A/G	A/A	A/G	A/A	A/G	---	A/A	A/A	A/A	A/A	A/A	A/G	A/A	A/A	A/G	A/G	A/A	A/A	A/G	A/A	A/G	G/G	G/G	A/G	A/A	A/A	G/G	A/A	A/A	G/G	A/A	A/A	A/A	A/A	A/A	A/G	A/A
Affx-88927670	9	65582646		G/G	G/G	G/G	G/G	G/G	G/G	G/G	G/G	A/G	G/G	A/G	A/G	A/G	A/G	A/G	A/G	A/G	A/G	G/G	A/G	G/G	A/A	A/A	G/G	G/G	G/G	A/A	G/G	G/G	---	G/G	---	G/G	A/G	G/G	G/G	G/G	G/G	G/G	G/G	A/G	A/G	G/G	A/A	G/G	A/A
Affx-88904375	11	28878555		C/C	C/C	C/C	C/C	C/C	C/C	C/C	C/C	C/C	C/C	C/C	C/C	C/C	C/C	C/C	C/C	C/C	C/C	C/C	C/C	C/C	C/C	C/C	C/C	C/C	C/C	C/C	C/C	C/C	C/C	C/C	C/C	C/C	C/C	C/C	C/C	C/C	C/C	C/C	C/C	C/C	C/C	C/C	C/C	C/C	C/C
Affx-88933674	12	53412366		C/C	T/C	T/C	C/C	T/C	T/C	C/C	T/C	T/T	C/C	C/C	T/T	T/C	T/C	T/T	T/C	C/C	T/C	T/C	T/C	T/C	T/C	T/C	T/T	T/T	T/C	T/C	T/C	T/T	T/C	T/C	C/C	T/C	T/C	T/T	T/T	T/T	T/C	T/C	C/C	T/T	C/C	T/C	T/C	T/C	C/C
Affx-88953250	25	35662427		T/G	T/G	T/G	G/G	T/G	G/G	T/G	T/G	T/G	G/G	T/G	T/G	T/G	---	T/T	T/T	T/T	T/T	T/T	T/G	T/G	T/G	T/T	T/G	T/G	T/T	T/G	T/T	T/G	T/T	T/T	T/T	T/G	T/T	T/G	T/G	G/G	T/T	T/G	G/G	---	T/T	T/T	T/G	G/G	T/G
Affx-88921148	1	79466186		C/C	C/C	C/C	C/C	C/C	C/C	C/C	C/C	C/C	C/C	C/C	T/C	C/C	C/C	C/C	C/C	C/C	C/C	C/C	C/C	C/C	C/C	C/C	C/C	C/C	C/C	C/C	C/C	C/C	T/C	C/C	T/C	C/C	C/C	C/C	C/C	C/C	C/C	C/C	C/C	C/C	C/C	C/C	C/C	C/C	C/C
Affx-88944395	22	35506566		A/A	A/A	A/A	A/G	G/G	A/G	A/G	A/A	A/A	A/G	A/A	A/A	A/A	A/A	A/A	A/A	A/A	A/A	A/A	A/A	A/G	A/A	A/A	A/G	A/A	A/A	A/A	A/A	A/A	A/G	A/G	A/G	G/G	A/A	A/G	A/G	A/G	---	A/A	G/G	A/A	A/G	A/A	A/A	A/A	A/A
Affx-88957320	11	24863214		C/C	T/C	T/C	T/C	T/T	C/C	T/C	C/C	C/C	T/C	T/C	T/C	T/T	T/C	T/C	T/C	T/C	T/C	T/C	T/C	T/C	T/T	C/C	T/C	T/C	C/C	T/T	T/C	C/C	T/T	T/T	T/C	T/C	T/C	C/C	T/C	C/C	T/T	T/C	T/C	T/C	C/C	T/C	T/T	C/C	T/C
Affx-88946617	23	17843267		T/T	T/G	T/G	T/T	T/T	T/T	T/T	T/T	T/T	T/G	T/T	---	T/T	T/G	T/G	T/T	T/T	T/T	T/T	T/T	T/T	T/T	T/T	T/T	T/T	T/T	T/T	T/T	T/T	T/T	T/T	T/T	T/T	T/G	T/T	T/T	T/T	T/G	T/T	T/T	T/G	T/G	T/T	T/T	T/G	T/G
Affx-88955645	21	26380968		C/C	C/C	C/C	C/C	C/C	C/C	C/C	C/C	C/C	C/C	C/C	C/C	C/C	C/C	C/C	C/C	C/C	C/C	C/C	C/C	C/C	C/C	C/C	C/C	C/C	C/C	C/C	C/C	C/C	C/C	C/C	C/C	C/C	C/C	C/C	C/C	C/C	C/C	C/C	C/C	C/C	C/C	C/C	C/C	C/C	C/C
Affx-88912562	23	7685319		C/C	C/C	C/C	C/C	C/C	C/C	A/A	C/C	C/C	C/C	C/C	C/C	C/C	C/C	C/C	C/C	C/C	C/C	C/C	C/C	A/C	C/C	C/C	C/C	A/C	C/C	C/C	A/C	C/C	C/C	C/C	C/C	C/C	A/C	A/C	C/C	C/C	A/C	C/C	C/C	C/C	C/C	C/C	C/C	C/C	C/C
Affx-88926480	19	14108791		C/C	C/C	C/C	C/C	C/C	C/C	C/C	C/C	C/C	C/C	C/C	C/C	C/C	C/C	C/C	C/C	C/C	C/C	C/C	C/C	C/C	C/C	C/C	C/C	C/C	C/C	C/C	C/C	C/C	C/C	C/C	C/C	C/C	C/C	C/C	C/C	C/C	C/C	C/C	C/C	C/C	C/C	C/C	C/C	C/C	C/C
Affx-88911077	12	57661452		---	A/A	A/G	A/G	A/A	---	G/G	A/G	A/A	A/G	A/G	A/G	A/A	A/G	A/A	---	G/G	A/G	A/A	G/G	A/G	A/A	A/G	A/G	A/A	---	---	A/G	A/A	---	A/G	A/A	A/A	A/A	A/A	A/G	A/A	---	A/A	G/G	A/A	A/G	---	---	A/G	A/G
Affx-88916062	6	26277099		G/G	G/G	G/G	G/G	G/G	G/G	G/G	G/G	G/G	G/G	G/G	G/G	G/G	G/G	G/G	G/G	G/G	G/G	G/G	G/G	G/G	G/G	G/G	G/G	G/G	G/G	G/G	G/G	G/G	G/G	G/G	G/G	G/G	G/G	G/G	G/G	G/G	G/G	G/G	G/G	G/G	G/G	G/G	G/G	G/G	G/G
Affx-88960757	11	27068336		C/C	C/C	C/C	C/C	T/C	C/C	C/C	C/C	C/C	T/C	T/C	C/C	T/C	C/C	C/C	C/C	C/C	C/C	C/C	C/C	C/C	T/C	C/C	C/C	C/C	C/C	T/C	C/C	C/C	T/C	T/C	C/C	T/C	C/C	C/C	C/C	C/C	C/C	C/C	C/C	C/C	C/C	C/C	T/C	C/C	T/C
Affx-88910031	8	20925891		C/C	C/C	C/C	C/C	C/C	C/C	C/C	C/C	C/C	C/C	C/C	C/C	C/C	A/C	C/C	C/C	C/C	C/C	C/C	C/C	C/C	C/C	C/C	A/C	C/C	C/C	C/C	C/C	C/C	A/C	A/C	C/C	C/C	C/C	C/C	C/C	C/C	C/C	A/C	C/C	C/C	C/C	C/C	C/C	C/C	C/C
Affx-88935028	15	20917452		T/C	C/C	C/C	T/C	C/C	T/C	C/C	C/C	C/C	C/C	C/C	C/C	T/C	C/C	C/C	C/C	C/C	C/C	C/C	C/C	T/C	C/C	C/C	T/C	T/C	C/C	T/C	C/C	C/C	C/C	C/C	T/C	C/C	C/C	T/C	T/C	T/C	C/C	T/T	T/C	C/C	C/C	T/C	T/C	C/C	T/C
Affx-88907657	1	62473049		A/A	C/C	A/A	A/A	A/A	A/A	A/C	A/A	A/A	A/A	A/C	A/A	A/A	A/A	A/A	A/A	A/C	A/A	A/C	A/A	A/C	A/C	A/C	A/A	A/A	A/A	A/A	C/C	A/C	A/A	A/A	A/A	A/A	A/C	A/C	A/A	A/A	---	A/A	A/A	A/A	C/C	A/C	A/A	A/A	A/A
Affx-88909085	1	13073190		T/T	T/T	T/T	T/T	T/T	T/T	T/T	T/T	T/T	T/T	T/T	T/T	T/T	T/T	T/T	T/T	T/T	T/T	T/T	T/T	T/G	T/T	T/T	T/T	T/T	T/T	T/T	T/G	T/G	T/T	T/T	T/T	T/T	T/T	T/G	T/T	T/T	T/T	T/T	T/T	T/T	T/T	T/G	T/T	T/T	T/T
Affx-88957048	25	60334647		T/G	G/G	T/G	G/G	T/G	G/G	G/G	T/G	T/G	G/G	T/G	G/G	T/G	T/G	T/T	T/T	T/T	T/T	T/T	T/G	G/G	T/T	T/T	G/G	G/G	T/T	T/T	G/G	G/G	T/G	T/T	T/G	T/G	T/G	G/G	G/G	G/G	T/G	G/G	G/G	T/T	T/G	G/G	T/T	G/G	T/G
Affx-88956583	26	8213963		A/C	A/A	A/A	A/A	A/C	A/C	A/A	A/A	A/A	A/A	A/A	A/A	A/A	A/A	A/A	A/A	A/A	A/A	A/A	A/A	A/A	A/A	A/A	A/C	A/A	A/A	A/A	A/A	A/A	A/A	A/C	A/C	A/A	A/A	A/A	A/A	A/C	A/A	A/A	A/C	A/A	A/A	A/A	A/A	A/A	A/A
Affx-88918481	22	10575993		A/A	A/A	A/A	A/A	C/C	A/A	A/A	A/A	A/A	A/A	A/A	A/C	A/A	A/C	A/A	A/A	A/A	A/A	A/A	A/C	A/A	A/A	A/A	C/C	A/A	A/A	A/A	A/A	A/A	C/C	A/A	C/C	A/A	A/A	A/A	C/C	A/A	A/A	A/C	A/A	A/A	A/A	A/A	A/A	A/A	A/A
Affx-88922450	23	6153099		C/C	C/C	C/C	C/C	C/C	C/C	C/C	T/C	T/C	C/C	C/C	C/C	T/C	---	T/C	T/C	T/C	T/C	C/C	C/C	C/C	C/C	C/C	C/C	C/C	C/C	C/C	T/C	C/C	C/C	C/C	C/C	C/C	C/C	C/C	C/C	C/C	C/C	C/C	C/C	C/C	C/C	C/C	T/C	C/C	T/C
Affx-88935526	24	13985098		C/C	C/C	C/C	C/C	C/C	C/C	C/C	C/C	C/C	C/C	C/C	C/C	C/C	---	C/C	C/C	C/C	C/C	C/C	C/C	C/C	C/C	C/C	C/C	C/C	C/C	C/C	C/C	C/C	C/C	C/C	C/C	C/C	C/C	C/C	C/C	C/C	C/C	C/C	C/C	C/C	C/C	C/C	C/C	C/C	C/C
Affx-88942551	2	54676054		G/G	G/G	G/G	G/G	G/G	G/G	G/G	G/G	G/G	G/G	G/G	G/G	G/G	G/G	G/G	G/G	G/G	G/G	G/G	G/G	G/G	G/G	G/G	G/G	G/G	G/G	G/G	G/G	G/G	G/G	G/G	G/G	G/G	G/G	G/G	G/G	G/G	G/G	G/G	G/G	G/G	G/G	G/G	G/G	G/G	G/G
Affx-88961405	9	23610101		G/G	G/G	G/G	G/G	G/G	G/G	G/G	G/G	G/G	G/G	G/G	G/G	G/G	G/G	G/G	G/G	G/G	G/G	G/G	G/G	G/G	G/G	G/G	G/G	G/G	G/G	G/G	G/G	G/G	G/G	G/G	G/G	G/G	G/G	G/G	G/G	G/G	G/G	G/G	G/G	G/G	G/G	G/G	G/G	G/G	G/G
Affx-88959645	1	29830947		---	A/G	A/A	A/A	A/A	---	A/A	A/A	A/A	---	A/A	A/A	A/A	A/G	A/G	A/A	A/A	A/G	A/A	A/G	---	A/A	A/A	A/G	A/A	A/A	A/A	A/A	A/A	A/A	A/G	A/A	A/A	A/A	---	---	---	A/G	---	A/A	A/A	---	A/A	A/A	A/G	A/A
Affx-88912783	16	14924841		G/G	G/G	G/G	G/G	G/G	G/G	G/G	G/G	G/G	G/G	G/G	G/G	G/G	G/G	G/G	G/G	G/G	G/G	G/G	G/G	G/G	G/G	G/G	G/G	G/G	G/G	G/G	G/G	G/G	G/G	G/G	G/G	G/G	G/G	G/G	G/G	G/G	G/G	G/G	G/G	G/G	G/G	G/G	G/G	G/G	G/G
Affx-88930650	22	9642092		T/T	T/C	T/T	T/T	T/T	T/T	T/C	C/C	---	T/T	C/C	T/T	T/C	T/T	T/C	C/C	C/C	C/C	T/T	T/C	C/C	T/T	C/C	T/T	C/C	C/C	C/C	T/C	C/C	T/T	T/T	T/T	T/T	T/C	C/C	T/T	T/T	T/C	T/T	T/T	T/C	T/C	C/C	C/C	T/T	C/C
Affx-88921274	12	45681637		A/A	A/A	A/A	A/A	A/A	A/A	A/A	A/A	A/A	A/A	A/A	A/A	A/A	A/A	A/A	A/A	A/A	A/A	A/A	A/A	A/A	A/A	A/A	A/A	A/A	A/A	A/A	A/A	A/A	A/A	A/A	A/A	A/A	A/A	A/A	A/A	A/A	A/A	A/A	A/A	A/A	A/A	A/A	A/A	A/A	A/A
Affx-88924984	12	50702455		A/A	A/C	A/A	A/A	A/C	A/A	A/A	A/A	A/A	A/A	A/A	A/A	A/A	A/A	A/A	A/A	A/A	A/A	A/A	A/A	A/A	A/A	A/A	A/A	A/C	A/A	A/A	A/A	A/C	A/A	A/A	A/A	A/C	A/C	A/C	A/A	A/C	A/C	A/A	A/A	A/A	A/A	A/A	A/A	A/A	A/A
Affx-88919861	10	6470545		T/T	T/T	T/T	T/T	T/T	T/T	T/T	T/T	T/T	T/T	T/T	T/T	T/T	T/T	T/T	T/T	T/T	T/T	T/T	T/T	T/T	T/T	T/T	T/T	T/T	T/T	T/T	T/T	T/T	T/T	T/T	T/T	T/T	T/T	T/T	T/T	T/T	T/T	T/T	T/T	T/T	T/T	T/T	T/T	T/T	T/T
Affx-88946449	29	31632496		G/G	G/G	G/G	G/G	G/G	G/G	G/G	G/G	G/G	G/G	G/G	G/G	G/G	G/G	G/G	G/G	G/G	G/G	G/G	G/G	G/G	G/G	G/G	G/G	G/G	G/G	G/G	G/G	G/G	G/G	G/G	G/G	G/G	G/G	G/G	G/G	G/G	G/G	G/G	G/G	G/G	G/G	G/G	G/G	G/G	G/G
Affx-88907621	24	1050270		T/T	T/T	T/T	T/T	T/T	T/T	T/T	T/T	T/T	T/G	T/T	T/T	T/T	T/T	T/T	T/T	T/T	T/T	T/T	T/T	T/T	T/T	T/T	T/T	T/T	T/T	T/T	T/T	T/T	T/G	T/T	T/T	T/T	T/T	T/T	T/T	T/G	T/G	T/G	T/T	T/T	T/T	T/T	T/T	T/G	T/T
Affx-88930497	25	42052507		C/C	C/C	C/C	C/C	C/C	C/C	C/C	C/C	C/C	C/C	A/C	C/C	A/C	C/C	C/C	C/C	C/C	C/C	C/C	C/C	C/C	C/C	C/C	C/C	C/C	C/C	C/C	C/C	C/C	C/C	C/C	C/C	C/C	C/C	C/C	C/C	C/C	C/C	C/C	C/C	C/C	C/C	C/C	C/C	C/C	A/C
Affx-88922842	13	46311243		A/A	A/G	---	A/G	A/A	---	---	A/G	A/G	A/G	A/A	A/G	A/A	A/A	A/A	---	---	A/G	A/G	A/G	A/G	A/A	---	A/G	---	---	A/A	A/G	A/A	A/A	---	A/A	A/A	A/G	A/A	A/A	---	A/G	---	A/A	A/A	A/G	A/A	A/A	A/G	A/A
Affx-88959143	25	48397257		T/T	T/C	T/T	T/C	T/T	T/C	T/C	T/T	T/T	T/C	T/T	T/C	T/T	T/T	T/T	T/T	T/T	T/T	T/T	T/T	T/T	T/T	T/T	T/C	T/T	T/T	T/T	T/T	T/T	T/T	T/T	T/T	T/T	T/T	T/T	T/C	T/C	T/T	T/C	T/C	T/T	T/T	T/T	T/T	T/C	T/T
Affx-88913595	4	15144483		A/A	A/A	A/G	A/A	A/A	A/A	A/A	G/G	A/G	A/A	A/G	A/A	A/G	A/A	G/G	G/G	G/G	A/G	A/G	A/A	A/G	A/G	G/G	A/G	A/G	G/G	A/G	A/A	A/G	A/A	A/A	A/A	A/G	A/A	A/G	A/A	A/G	A/A	A/G	A/A	A/G	A/G	G/G	A/G	A/G	A/G
Affx-88949441	0	0		G/G	G/G	G/G	G/G	G/G	G/G	G/G	G/G	G/G	G/G	G/G	G/G	G/G	G/G	G/G	G/G	G/G	G/G	G/G	G/G	G/G	G/G	G/G	G/G	G/G	G/G	G/G	G/G	G/G	G/G	G/G	G/G	G/G	G/G	G/G	G/G	G/G	G/G	G/G	G/G	G/G	G/G	G/G	G/G	G/G	G/G
Affx-88922675	13	33915317		G/G	G/G	G/G	G/G	G/G	G/G	G/G	G/G	G/G	G/G	G/G	G/G	G/G	G/G	G/G	G/G	G/G	G/G	G/G	G/G	G/G	G/G	G/G	G/G	G/G	G/G	G/G	G/G	G/G	G/G	G/G	G/G	G/G	G/G	G/G	G/G	G/G	G/G	G/G	G/G	G/G	G/G	G/G	G/G	G/G	G/G
Affx-88906637	7	46717918		A/A	A/A	A/A	A/A	A/C	A/C	A/A	A/C	A/C	A/A	A/C	A/C	A/C	A/A	---	A/C	A/A	A/C	A/A	A/A	A/C	A/A	A/A	A/C	A/C	A/C	A/C	A/A	A/C	A/C	A/A	A/C	A/C	A/A	A/A	A/C	A/C	A/A	A/A	A/C	A/C	A/A	A/A	A/A	A/A	A/C
Affx-88939005	20	23530810		G/G	G/G	G/G	G/G	G/G	G/G	G/G	G/G	G/G	G/G	G/G	G/G	G/G	G/G	G/G	G/G	G/G	G/G	G/G	G/G	G/G	G/G	G/G	G/G	G/G	G/G	G/G	G/G	G/G	G/G	G/G	G/G	G/G	G/G	G/G	G/G	G/G	G/G	G/G	G/G	G/G	G/G	G/G	G/G	G/G	G/G
Affx-88955923	17	43452594		A/G	G/G	A/G	A/G	A/G	A/G	G/G	G/G	G/G	A/G	G/G	G/G	G/G	G/G	G/G	A/G	G/G	A/G	A/G	G/G	G/G	G/G	G/G	G/G	G/G	A/G	G/G	A/G	A/G	G/G	G/G	G/G	A/G	G/G	A/G	G/G	A/G	G/G	G/G	A/G	G/G	G/G	G/G	A/G	A/G	G/G
Affx-88936034	5	7391533		C/C	C/C	C/C	C/C	C/C	C/C	C/C	C/C	C/C	C/C	C/C	C/C	C/C	C/C	C/C	C/C	C/C	C/C	C/C	C/C	C/C	C/C	C/C	C/C	C/C	C/C	C/C	C/C	C/C	C/C	C/C	C/C	C/C	C/C	C/C	C/C	C/C	C/C	C/C	C/C	C/C	C/C	C/C	C/C	C/C	C/C
Affx-88951792	15	20420475		C/C	C/C	C/C	C/C	C/C	C/C	C/C	C/C	C/C	C/C	C/C	C/C	C/C	C/C	C/C	C/C	C/C	C/C	---	C/C	C/C	C/C	C/C	C/C	C/C	C/C	C/C	C/C	C/C	C/C	C/C	C/C	C/C	C/C	C/C	C/C	C/C	C/C	C/C	C/C	C/C	C/C	C/C	C/C	C/C	C/C
Affx-88956209	11	23102046		T/T	T/T	T/T	T/T	T/T	T/T	T/T	T/T	T/T	T/T	T/T	T/T	T/T	T/T	T/T	T/T	T/T	T/T	T/T	T/T	T/T	T/T	T/T	T/T	T/T	T/T	T/T	T/T	T/T	T/T	T/T	T/T	T/T	T/T	T/T	T/T	T/T	T/T	T/T	T/T	T/T	T/T	T/T	T/T	T/T	T/T
Affx-88923850	4	67779499		A/A	A/A	---	A/A	A/A	A/A	A/A	A/A	A/A	A/A	A/G	A/A	A/A	A/A	A/G	A/A	A/G	A/A	---	A/A	A/A	A/G	A/G	---	A/A	A/A	---	A/A	A/A	A/A	A/A	A/A	A/A	A/A	A/A	A/A	---	A/A	A/G	A/A	A/A	A/A	A/A	A/A	A/A	---
Affx-88914721	12	81436305		A/A	A/A	A/A	A/A	A/A	A/A	A/A	A/A	A/A	A/A	A/A	A/A	A/A	A/A	A/A	A/A	A/A	A/A	A/A	A/A	A/A	A/A	A/A	A/A	A/A	A/A	A/A	A/A	A/A	A/A	A/A	A/A	A/A	A/A	A/A	A/A	A/A	A/A	A/A	A/A	A/A	A/A	A/A	A/A	A/A	A/A
Affx-88957001	23	12840876		C/C	C/C	C/C	C/C	C/C	C/C	C/C	C/C	C/C	C/C	C/C	C/C	C/C	C/C	C/C	C/C	C/C	C/C	C/C	C/C	C/C	C/C	C/C	C/C	C/C	C/C	C/C	C/C	C/C	C/C	C/C	C/C	C/C	C/C	C/C	C/C	C/C	C/C	C/C	C/C	C/C	C/C	C/C	C/C	C/C	C/C
Affx-88951310	4	24470598		G/G	G/G	G/G	G/G	G/G	G/G	G/G	G/G	G/G	G/G	G/G	G/G	G/G	G/G	G/G	G/G	G/G	G/G	G/G	G/G	G/G	G/G	G/G	G/G	G/G	G/G	G/G	G/G	G/G	G/G	G/G	G/G	G/G	G/G	G/G	G/G	G/G	G/G	G/G	G/G	G/G	G/G	G/G	G/G	G/G	G/G
Affx-88949404	4	54189400		A/G	G/G	A/G	A/G	A/G	A/G	G/G	A/G	G/G	A/G	G/G	G/G	G/G	G/G	A/G	A/G	A/G	G/G	G/G	G/G	A/G	G/G	A/G	G/G	A/G	A/G	G/G	G/G	G/G	G/G	G/G	G/G	A/G	G/G	G/G	G/G	A/G	G/G	G/G	A/G	G/G	G/G	A/G	G/G	A/G	G/G
Affx-88918440	4	65898790		G/G	G/G	G/G	G/G	G/G	G/G	G/G	G/G	G/G	G/G	G/G	G/G	G/G	G/G	G/G	G/G	G/G	G/G	G/G	G/G	G/G	G/G	G/G	G/G	G/G	G/G	G/G	G/G	G/G	G/G	G/G	G/G	G/G	G/G	G/G	G/G	G/G	G/G	G/G	G/G	G/G	G/G	G/G	G/G	G/G	G/G
Affx-88905021	4	7415141		T/T	T/T	T/T	T/T	T/T	T/T	T/T	T/T	T/T	T/T	T/T	T/T	T/T	T/T	T/T	T/T	T/T	T/T	T/T	T/T	T/T	T/T	T/T	T/T	T/T	T/T	T/T	T/T	T/T	T/T	T/T	T/T	T/T	T/T	T/T	T/T	T/T	T/T	T/T	T/T	T/T	T/T	T/T	T/T	T/T	T/T
Affx-88920284	0	0		G/G	G/G	G/G	G/G	G/G	G/G	G/G	G/G	G/G	G/G	G/G	G/G	G/G	G/G	G/G	G/G	G/G	G/G	G/G	G/G	G/G	G/G	G/G	G/G	T/G	G/G	G/G	G/G	T/G	G/G	G/G	G/G	G/G	G/G	G/G	G/G	G/G	G/G	G/G	G/G	G/G	G/G	G/G	G/G	G/G	G/G
Affx-88914491	9	5244185		T/C	T/T	T/C	C/C	C/C	T/C	T/T	C/C	T/C	T/C	T/T	T/C	T/C	C/C	T/C	T/C	T/C	T/T	C/C	T/C	T/C	T/C	T/C	C/C	C/C	C/C	T/C	T/C	T/C	C/C	T/C	T/C	T/C	T/C	T/C	C/C	T/T	T/T	C/C	C/C	T/C	T/C	C/C	T/T	T/C	T/C
Affx-88942639	26	1599831		T/C	T/T	T/C	T/C	T/C	T/C	T/T	T/C	T/C	T/C	T/C	T/C	C/C	T/T	T/C	T/C	T/T	T/C	T/C	T/T	T/T	T/T	T/C	T/C	T/T	T/T	C/C	T/T	T/T	T/C	T/C	T/C	T/C	T/T	T/T	T/C	T/C	T/T	T/C	T/C	T/T	T/T	T/T	C/C	T/C	T/T
Affx-88920329	4	18500567		T/C	C/C	C/C	T/C	C/C	T/C	C/C	C/C	C/C	T/C	T/C	C/C	T/C	C/C	C/C	C/C	C/C	C/C	C/C	C/C	C/C	T/C	C/C	C/C	C/C	C/C	T/C	C/C	C/C	C/C	C/C	C/C	T/C	C/C	C/C	C/C	C/C	C/C	C/C	T/C	C/C	C/C	C/C	T/C	T/C	T/C
Affx-88912118	11	31516345		A/A	A/C	A/A	A/A	A/A	A/A	A/A	A/A	A/A	A/A	A/C	A/A	C/C	A/A	A/A	A/C	A/C	A/C	A/C	A/A	A/A	A/C	A/A	A/A	A/A	A/A	A/C	A/C	A/C	A/A	A/A	A/A	A/A	A/C	A/A	A/A	A/A	A/C	A/A	A/A	A/C	A/A	A/C	C/C	A/A	A/C
Affx-88939376	3	84582194		C/C	T/C	T/C	T/C	T/C	T/C	T/C	T/C	T/C	C/C	T/C	T/C	T/T	C/C	T/C	T/C	T/C	T/C	T/C	T/C	T/C	T/C	T/C	T/C	T/T	T/C	T/C	T/C	T/C	T/T	C/C	T/C	C/C	T/C	C/C	T/C	C/C	T/C	T/C	T/C	T/C	T/C	C/C	T/C	T/C	T/C
Affx-88944221	17	63137217		G/G	G/G	G/G	G/G	G/G	G/G	G/G	G/G	G/G	G/G	G/G	G/G	G/G	G/G	G/G	G/G	G/G	G/G	G/G	G/G	G/G	G/G	G/G	G/G	G/G	G/G	G/G	G/G	G/G	G/G	G/G	G/G	G/G	G/G	G/G	G/G	G/G	G/G	G/G	G/G	G/G	G/G	G/G	G/G	G/G	G/G
Affx-88960144	1	74507144		T/T	T/T	T/T	T/T	T/T	T/T	T/T	T/T	T/T	T/T	T/T	T/T	T/T	T/T	T/T	T/T	T/T	T/T	T/T	T/T	T/T	T/T	T/T	T/T	T/T	T/T	T/T	T/T	T/T	T/T	T/T	T/T	T/T	T/T	T/T	T/T	T/T	T/T	T/T	T/T	T/T	T/T	T/T	T/T	T/T	T/T
Affx-88906206	3	52694598		G/G	G/G	G/G	G/G	G/G	G/G	G/G	G/G	G/G	G/G	G/G	G/G	G/G	G/G	G/G	G/G	G/G	G/G	G/G	G/G	G/G	G/G	G/G	G/G	G/G	G/G	G/G	G/G	G/G	G/G	G/G	G/G	G/G	G/G	G/G	G/G	G/G	G/G	G/G	G/G	G/G	G/G	G/G	G/G	G/G	G/G
Affx-88939283	25	65867736		A/G	A/A	A/G	A/G	G/G	A/A	A/G	G/G	G/G	A/A	G/G	A/G	A/G	A/G	A/G	A/A	A/A	A/A	A/G	G/G	G/G	A/G	A/A	A/G	G/G	A/A	A/G	A/G	A/G	G/G	G/G	G/G	G/G	G/G	A/G	A/G	A/G	A/G	A/G	A/A	A/G	A/G	A/A	A/G	A/A	A/G
Affx-88905576	20	11724205		C/C	C/C	C/C	C/C	C/C	C/C	C/C	C/C	C/C	C/C	C/C	C/C	C/G	C/C	G/G	G/G	G/G	G/G	C/C	C/C	C/C	C/C	C/C	C/C	C/C	G/G	C/C	C/C	C/C	C/C	C/C	C/C	C/C	C/C	C/C	C/C	C/C	C/C	C/C	C/C	G/G	C/C	C/C	C/C	C/C	C/C
Affx-88930306	14	26522634		C/C	C/C	C/C	---	C/C	C/C	C/C	C/C	C/C	C/C	C/C	C/C	C/C	C/C	C/C	C/C	C/C	C/C	C/C	C/C	T/T	C/C	C/C	C/C	C/C	C/C	C/C	C/C	C/C	C/C	C/C	C/C	C/C	C/C	C/C	C/C	C/C	C/C	C/C	C/C	C/C	C/C	C/C	C/C	C/C	C/C
Affx-88956729	16	60556511		T/C	C/C	C/C	C/C	C/C	T/C	C/C	C/C	C/C	C/C	C/C	C/C	C/C	C/C	---	C/C	C/C	C/C	C/C	C/C	C/C	C/C	C/C	C/C	C/C	C/C	T/C	C/C	C/C	C/C	C/C	C/C	C/C	C/C	C/C	C/C	C/C	C/C	C/C	T/C	C/C	C/C	C/C	T/C	T/C	T/C
Affx-88937803	17	23290555		A/A	A/A	A/A	A/A	A/A	A/A	A/A	A/A	A/A	A/A	A/A	A/A	A/A	A/A	A/A	A/A	A/A	A/A	A/A	A/A	A/A	A/A	A/A	A/A	A/A	A/A	A/A	A/A	A/A	A/A	A/A	A/A	A/A	A/A	A/A	A/A	A/A	A/A	A/A	A/A	A/A	A/A	A/A	A/A	A/A	A/A
Affx-88915291	3	21676745		A/A	A/A	A/A	A/A	A/A	A/A	A/A	A/A	A/A	A/A	A/A	A/A	A/A	A/A	A/A	A/A	A/A	A/A	A/A	A/A	A/A	A/A	A/A	A/A	A/A	A/A	A/A	A/A	A/A	A/A	A/A	A/A	A/A	A/A	A/A	A/A	A/A	A/A	A/A	A/A	A/A	A/A	A/A	A/A	A/A	A/A
Affx-88930466	28	34462076		A/G	A/A	A/A	A/A	A/A	A/G	A/A	A/G	A/G	A/A	A/G	A/A	A/G	A/A	A/G	A/G	A/G	A/G	A/G	A/A	A/A	A/G	A/G	A/A	A/A	A/G	A/G	A/A	A/A	A/A	A/G	A/A	A/G	A/A	A/A	A/A	A/G	A/A	A/A	A/G	A/G	A/A	A/A	A/G	A/G	A/G
Affx-88917188	16	49869042		A/G	G/G	G/G	A/G	A/G	G/G	A/G	G/G	G/G	A/G	G/G	A/G	G/G	G/G	G/G	G/G	G/G	G/G	G/G	G/G	G/G	G/G	G/G	G/G	G/G	G/G	G/G	G/G	G/G	G/G	G/G	A/G	A/G	A/G	G/G	A/G	A/G	A/G	G/G	G/G	G/G	G/G	G/G	G/G	A/G	G/G
Affx-88913468	6	16296642		A/A	G/G	A/G	A/A	A/A	A/G	G/G	G/G	G/G	G/G	---	A/G	G/G	G/G	G/G	G/G	G/G	G/G	G/G	G/G	G/G	G/G	G/G	A/G	G/G	G/G	G/G	G/G	G/G	A/G	G/G	A/G	A/G	G/G	G/G	G/G	A/A	G/G	A/G	G/G	G/G	G/G	G/G	G/G	G/G	G/G
Affx-88910121	4	10489951		A/G	G/G	A/G	A/G	A/G	A/G	G/G	G/G	G/G	A/G	G/G	G/G	G/G	G/G	G/G	G/G	G/G	G/G	G/G	G/G	G/G	G/G	G/G	G/G	G/G	G/G	G/G	G/G	G/G	G/G	G/G	G/G	A/G	G/G	G/G	G/G	A/G	G/G	G/G	A/G	G/G	G/G	G/G	G/G	A/G	G/G
Affx-88950517	21	40003010		C/C	C/C	C/C	C/C	C/C	C/C	C/C	C/C	C/C	C/C	C/C	C/C	C/C	C/C	C/C	C/C	C/C	C/C	C/C	C/C	C/C	C/C	C/C	C/C	C/C	C/C	C/C	C/C	C/C	C/C	C/C	C/C	C/C	C/C	C/C	C/C	C/C	C/C	C/C	C/C	C/C	C/C	C/C	C/C	C/C	C/C
Affx-88916887	5	22291480		T/T	T/T	T/T	T/T	T/T	T/T	T/T	T/T	T/T	T/T	T/T	T/T	T/T	T/T	T/T	T/T	T/T	T/T	T/T	T/T	T/T	T/T	T/T	T/T	T/T	T/T	T/T	T/T	T/T	T/T	T/T	T/T	T/T	T/T	T/T	T/T	T/T	T/T	T/T	T/T	T/T	T/T	T/T	T/T	T/T	T/T
Affx-88913748	7	35970663		A/C	A/A	---	A/C	A/A	A/A	A/A	A/A	A/C	A/C	A/C	A/A	A/C	---	A/C	A/C	A/A	A/C	---	---	A/C	A/C	A/A	---	A/A	A/C	A/C	A/A	---	A/A	A/C	C/C	A/C	A/A	A/A	C/C	A/C	A/A	C/C	A/C	---	A/A	---	A/C	A/C	C/C
Affx-88937441	26	617302		G/G	G/G	G/G	G/G	G/G	G/G	G/G	G/G	G/G	G/G	G/G	G/G	G/G	G/G	G/G	G/G	G/G	G/G	G/G	G/G	G/G	G/G	G/G	G/G	G/G	G/G	G/G	G/G	G/G	G/G	G/G	G/G	G/G	G/G	G/G	G/G	G/G	G/G	G/G	G/G	G/G	G/G	G/G	G/G	G/G	G/G
Affx-88911468	1	28279567		G/G	G/G	G/G	G/G	G/G	G/G	G/G	G/G	G/G	G/G	T/G	G/G	T/G	G/G	G/G	G/G	G/G	G/G	G/G	G/G	G/G	G/G	G/G	G/G	G/G	G/G	T/G	G/G	T/G	G/G	G/G	G/G	G/G	G/G	G/G	G/G	G/G	T/G	G/G	G/G	G/G	T/G	T/G	G/G	G/G	G/G
Affx-88909185	13	9813384		A/A	A/A	A/A	A/A	A/A	A/A	A/A	A/G	A/G	A/A	A/A	A/A	A/A	A/G	A/G	A/A	A/G	A/A	A/A	A/G	A/A	A/A	A/G	A/A	A/A	A/A	A/A	A/A	A/A	A/A	A/A	A/A	A/A	A/A	A/A	A/A	A/A	A/A	A/A	A/A	A/G	A/A	A/A	A/A	A/A	A/A
Affx-88923520	5	65360576		A/A	A/A	A/G	A/G	A/G	A/A	A/A	A/A	A/A	A/G	A/A	A/A	A/A	A/A	A/A	A/A	A/A	A/A	A/A	A/A	A/A	A/A	A/A	A/A	A/A	A/A	A/A	A/A	A/A	A/A	A/A	A/A	A/G	A/A	A/A	A/A	A/A	A/A	A/A	A/G	A/A	A/A	A/A	A/A	A/A	A/A
Affx-88935234	8	12558675		C/C	C/C	C/C	C/C	C/C	C/C	C/C	C/C	C/C	C/C	C/C	C/C	C/C	C/C	C/C	C/C	C/C	C/C	C/C	C/C	C/C	C/C	C/C	C/C	C/C	C/C	C/C	C/C	C/C	C/C	C/C	C/C	C/C	C/C	C/C	C/C	C/C	C/C	C/C	C/C	C/C	---	C/C	C/C	C/C	C/C
Affx-88952439	10	33925648		C/C	C/C	C/C	C/C	C/C	C/C	C/C	---	C/C	C/C	C/C	C/C	C/C	C/C	T/C	T/C	---	T/C	T/C	C/C	C/C	C/C	T/C	C/C	C/C	C/C	C/C	C/C	C/C	C/C	C/C	C/C	C/C	C/C	C/C	C/C	C/C	C/C	C/C	C/C	T/C	C/C	C/C	C/C	C/C	C/C
Affx-88958788	5	35148094		A/A	A/A	A/A	A/A	A/A	A/A	A/A	A/A	A/A	A/A	A/A	A/A	A/A	A/A	A/A	A/A	A/A	A/A	A/A	A/A	A/A	A/A	A/A	A/A	A/A	A/A	A/A	A/A	A/A	A/A	A/A	A/A	A/A	A/A	A/A	A/A	A/A	A/A	A/A	A/A	A/A	A/A	A/A	A/A	A/A	A/A
Affx-88938957	14	59680991		C/C	C/C	C/C	C/C	C/C	C/C	C/C	C/C	C/C	C/C	C/C	C/C	C/C	C/C	C/C	C/C	C/C	C/C	C/C	C/C	C/C	C/C	C/C	C/C	C/C	C/C	C/C	C/C	C/C	C/C	C/C	C/C	C/C	C/C	C/C	C/C	C/C	C/C	C/C	C/C	C/C	C/C	C/C	C/C	C/C	C/C
Affx-88926047	10	9659368		T/T	T/T	T/T	T/T	T/T	T/T	T/T	T/T	T/G	T/T	T/T	T/G	T/T	G/G	T/T	T/T	T/T	T/T	T/T	G/G	T/T	T/T	T/T	T/G	T/G	T/G	T/T	T/T	T/G	T/G	T/G	T/G	T/T	T/T	T/T	T/G	T/T	T/T	T/G	T/T	T/T	T/T	T/G	T/T	T/T	T/T
Affx-88959595	7	27952473		A/A	A/A	A/A	A/A	A/A	A/A	A/A	A/A	A/A	A/A	A/A	A/A	A/A	A/A	A/A	A/A	A/A	A/A	A/A	A/A	A/A	A/A	A/A	A/A	A/A	A/A	A/A	A/A	A/A	A/A	A/A	A/A	A/A	A/A	A/A	A/A	A/A	A/A	A/A	A/A	A/A	A/A	A/A	A/A	A/A	A/A
Affx-88913841	7	55985377		G/G	G/G	G/G	G/G	G/G	G/G	G/G	G/G	G/G	G/G	G/G	G/G	G/G	G/G	G/G	G/G	G/G	G/G	G/G	G/G	G/G	G/G	G/G	G/G	G/G	G/G	G/G	G/G	G/G	G/G	G/G	G/G	G/G	G/G	G/G	G/G	G/G	G/G	G/G	G/G	G/G	G/G	G/G	G/G	G/G	G/G
Affx-88920618	16	33033169		T/T	T/C	T/T	T/T	T/T	T/T	T/C	T/C	T/C	T/T	T/C	T/T	T/C	C/C	C/C	C/C	T/C	C/C	C/C	T/C	T/T	C/C	C/C	T/C	T/C	C/C	C/C	T/C	T/C	T/T	T/C	T/T	T/T	C/C	T/C	T/T	T/T	C/C	T/T	T/T	T/C	T/T	C/C	T/C	T/T	T/C
Affx-88936676	7	27238532		A/A	A/G	A/A	A/G	A/A	A/G	A/G	A/G	A/G	A/A	A/G	A/G	A/A	G/G	A/G	A/G	A/G	A/G	A/G	G/G	A/G	A/G	A/G	A/G	A/A	A/G	A/A	A/A	A/G	A/G	G/G	G/G	G/G	G/G	A/G	G/G	A/A	A/G	G/G	G/G	A/G	A/G	A/G	A/G	A/A	A/G
Affx-88916112	2	78452321		T/T	T/T	T/T	T/T	T/T	T/T	T/T	T/T	T/T	T/T	T/T	T/T	T/T	T/T	T/T	T/T	T/T	T/T	T/T	T/T	T/T	T/T	T/T	T/T	T/T	T/T	T/T	T/T	T/T	T/T	T/T	T/T	T/T	T/T	T/G	T/T	T/T	T/T	T/T	T/T	T/T	T/T	T/T	T/T	T/T	T/T
Affx-88938556	8	69824738		C/C	C/C	C/C	C/C	C/C	C/C	C/C	C/C	C/C	C/C	C/C	C/C	C/C	C/C	C/C	C/C	C/C	C/C	C/C	C/C	C/C	C/C	C/C	C/C	C/C	C/C	C/C	C/C	C/C	C/C	C/C	C/C	C/C	C/C	C/C	C/C	C/C	C/C	C/C	C/C	C/C	C/C	C/C	C/C	C/C	C/C
Affx-88906421	13	33597402		T/T	T/T	T/T	T/T	T/T	T/T	T/T	T/T	T/T	T/T	T/T	T/T	T/T	T/T	T/T	T/T	T/T	T/T	T/T	T/T	T/T	T/T	T/T	T/T	T/T	T/T	T/T	T/T	T/T	T/T	T/T	T/T	T/T	T/T	T/T	T/T	T/T	T/T	T/T	T/T	T/T	T/T	T/T	T/T	T/T	T/T
Affx-88946152	11	57490297		C/C	C/C	C/C	C/C	T/C	C/C	C/C	C/C	C/C	C/C	C/C	C/C	C/C	C/C	C/C	C/C	C/C	C/C	C/C	C/C	T/C	C/C	C/C	C/C	T/C	C/C	C/C	C/C	C/C	C/C	C/C	C/C	C/C	C/C	T/C	C/C	C/C	C/C	C/C	C/C	C/C	C/C	C/C	C/C	C/C	C/C
Affx-88947287	22	15666953		T/C	T/C	T/T	T/T	T/C	T/C	T/C	T/T	T/T	T/T	T/T	T/C	T/C	T/T	T/T	T/T	T/T	T/T	T/T	T/C	T/T	T/T	T/T	T/C	T/T	T/T	T/T	T/C	T/T	T/C	T/T	T/C	T/T	T/T	T/T	T/C	T/T	T/T	T/C	T/T	T/T	T/C	T/T	T/C	T/T	T/T
Affx-88927693	15	24840362		A/A	A/G	A/A	A/A	A/A	A/A	A/A	A/A	A/A	A/A	A/A	A/A	A/A	A/A	A/A	A/A	A/A	A/A	A/A	A/A	A/G	A/A	A/A	A/A	A/G	A/A	A/A	A/A	A/A	A/A	A/A	A/A	A/A	A/A	A/G	A/A	A/A	A/G	A/A	A/A	A/A	---	A/G	A/A	A/A	A/A
Affx-88940926	14	27120024		T/C	T/T	C/C	C/C	T/C	T/C	T/C	T/C	T/C	T/C	T/T	C/C	T/C	T/C	T/C	T/C	T/C	C/C	T/C	T/C	T/C	C/C	T/C	C/C	T/T	C/C	C/C	T/T	T/C	T/C	---	---	C/C	T/T	---	C/C	T/C	T/C	C/C	T/C	T/C	T/C	C/C	T/T	C/C	C/C
Affx-88911717	16	19112431		G/G	G/G	G/G	G/G	G/G	A/G	G/G	A/G	G/G	G/G	G/G	G/G	G/G	A/G	A/G	A/G	G/G	A/G	A/G	G/G	G/G	G/G	G/G	G/G	G/G	G/G	G/G	G/G	G/G	G/G	G/G	G/G	G/G	G/G	G/G	G/G	G/G	G/G	G/G	G/G	G/G	G/G	G/G	G/G	A/G	G/G
Affx-88936094	1	48754241		T/C	T/T	T/C	T/T	T/T	T/T	T/T	T/T	T/T	T/T	T/T	T/C	T/T	T/T	T/T	T/T	T/T	T/C	T/C	T/T	T/T	T/C	T/C	T/C	T/T	T/T	T/T	T/T	T/T	T/T	T/C	T/C	T/T	T/T	T/T	T/T	T/C	T/T	T/T	T/T	T/T	T/T	T/T	T/T	T/C	T/T
Affx-88926532	15	29759953		G/G	G/G	G/G	G/G	G/G	G/G	G/G	G/G	G/G	G/G	G/G	G/G	G/G	G/G	G/G	G/G	G/G	G/G	G/G	G/G	G/G	G/G	G/G	G/G	G/G	G/G	G/G	G/G	G/G	G/G	G/G	G/G	G/G	G/G	G/G	G/G	G/G	G/G	G/G	G/G	G/G	G/G	G/G	G/G	G/G	G/G
Affx-88948412	1	11407393		T/C	T/C	T/T	T/C	C/C	C/C	T/C	C/C	T/C	T/C	T/C	T/T	T/C	T/C	T/C	T/C	T/C	T/C	C/C	T/T	T/C	T/C	T/C	T/C	T/C	T/C	C/C	T/C	C/C	T/C	T/T	T/T	C/C	T/C	T/C	C/C	T/T	T/C	T/C	T/C	T/C	C/C	C/C	C/C	T/C	C/C
Affx-88937415	14	30652369		A/G	G/G	A/G	A/G	A/G	G/G	G/G	G/G	G/G	G/G	G/G	G/G	G/G	G/G	G/G	G/G	G/G	G/G	G/G	G/G	G/G	G/G	G/G	G/G	G/G	G/G	G/G	G/G	G/G	G/G	G/G	G/G	G/G	G/G	G/G	G/G	A/G	G/G	G/G	A/G	G/G	G/G	G/G	G/G	A/G	G/G
Affx-88929316	9	43640200		G/G	G/G	G/G	G/G	G/G	G/G	G/G	G/G	G/G	G/G	G/G	G/G	G/G	G/G	G/G	G/G	G/G	G/G	G/G	G/G	G/G	G/G	G/G	G/G	G/G	G/G	G/G	G/G	G/G	G/G	G/G	G/G	G/G	G/G	G/G	G/G	G/G	G/G	G/G	G/G	G/G	G/G	G/G	G/G	G/G	G/G
Affx-88952169	6	15671603		A/A	A/A	A/A	A/A	A/A	A/A	A/A	A/A	A/A	A/A	A/A	A/A	A/A	A/A	A/A	A/A	A/A	A/A	A/A	A/A	A/A	A/A	A/A	A/A	A/A	A/A	A/A	A/A	A/A	A/A	A/A	A/A	A/A	A/A	A/A	A/A	A/A	A/A	A/A	A/A	A/A	A/A	A/A	A/A	A/A	A/A
Affx-88906675	2	6957071		A/G	G/G	A/G	G/G	A/G	A/G	G/G	A/G	A/G	G/G	A/G	G/G	G/G	G/G	A/G	A/A	---	A/G	A/G	G/G	A/G	G/G	A/G	A/G	A/G	G/G	A/G	A/G	A/G	G/G	G/G	A/G	G/G	G/G	A/G	A/G	G/G	G/G	A/G	A/G	G/G	G/G	A/G	A/G	A/G	A/G
Affx-88926185	10	29562269		G/G	G/G	G/G	G/G	G/G	G/G	G/G	G/G	G/G	G/G	G/G	G/G	G/G	G/G	G/G	G/G	G/G	G/G	G/G	G/G	G/G	G/G	G/G	G/G	G/G	G/G	G/G	G/G	G/G	G/G	G/G	G/G	G/G	G/G	G/G	G/G	G/G	G/G	G/G	G/G	G/G	G/G	G/G	G/G	G/G	G/G
Affx-88919122	9	15747579		C/C	C/C	C/C	C/C	C/C	C/C	C/C	C/C	C/C	C/C	C/C	C/C	C/C	C/C	C/C	C/C	C/C	C/C	C/C	C/C	C/C	T/C	C/C	C/C	C/C	C/C	C/C	C/C	C/C	C/C	C/C	C/C	C/C	T/C	C/C	C/C	C/C	C/C	C/C	C/C	C/C	T/C	C/C	C/C	C/C	T/C
Affx-88914838	3	65839032		C/C	C/C	C/C	C/C	C/C	C/C	C/C	C/C	C/C	C/C	C/C	C/C	C/C	C/C	C/C	C/C	C/C	C/C	C/C	C/C	C/C	C/C	C/C	C/C	C/C	C/C	C/C	C/C	C/C	C/C	C/C	C/C	C/C	C/C	C/C	C/C	C/C	C/C	C/C	C/C	C/C	C/C	C/C	C/C	C/C	C/C
Affx-88935576	16	42660349		T/T	T/T	T/T	T/T	T/T	T/T	T/T	T/T	T/T	T/T	T/T	T/T	T/T	T/T	T/T	T/T	T/T	T/T	T/T	T/T	T/T	T/T	T/T	T/T	T/T	T/T	T/T	T/T	T/T	T/T	T/T	T/T	T/T	T/T	T/T	T/T	T/T	T/T	T/T	T/T	T/T	T/T	T/T	T/T	T/T	T/T
Affx-88956200	4	16955950		T/T	T/T	T/C	T/T	T/T	T/T	T/T	T/C	T/C	T/T	T/T	T/T	T/T	T/C	T/C	T/C	T/C	T/C	T/C	T/C	T/C	T/T	T/C	T/C	T/C	T/C	T/T	T/C	T/C	T/T	T/T	T/T	T/C	T/T	T/C	T/T	T/C	T/T	T/C	T/T	T/C	T/T	T/C	T/T	T/C	T/T
Affx-88911390	1	18020546		G/G	G/G	G/G	G/G	G/G	G/G	G/G	G/G	G/G	G/G	G/G	G/G	G/G	G/G	G/G	G/G	G/G	G/G	G/G	G/G	G/G	G/G	G/G	G/G	G/G	G/G	G/G	G/G	G/G	G/G	G/G	G/G	G/G	G/G	G/G	G/G	G/G	G/G	G/G	G/G	G/G	G/G	G/G	G/G	G/G	G/G
Affx-88938583	7	22511139		T/G	T/G	T/G	G/G	T/G	G/G	T/G	T/T	T/G	T/G	G/G	G/G	G/G	G/G	T/G	T/T	T/T	G/G	T/T	G/G	T/G	T/G	T/G	G/G	T/T	G/G	G/G	T/G	T/G	G/G	G/G	T/G	G/G	G/G	G/G	T/G	T/G	T/G	T/G	G/G	T/G	T/G	G/G	T/G	T/G	G/G
Affx-88930363	7	27733339		G/G	A/G	G/G	A/G	G/G	A/G	A/G	A/G	G/G	G/G	A/A	A/G	G/G	A/A	G/G	A/G	A/G	A/G	A/G	A/A	G/G	A/A	A/A	A/G	G/G	A/G	G/G	A/G	G/G	A/G	A/A	A/A	A/A	A/G	A/G	A/A	G/G	A/G	A/A	A/A	A/A	A/G	A/G	A/A	G/G	A/G
Affx-88934126	11	68917509		C/C	C/C	C/C	C/C	C/C	C/C	C/C	C/C	C/C	C/C	C/C	C/C	C/C	C/C	C/C	C/C	C/C	C/C	C/C	C/C	C/C	C/C	C/C	C/C	C/C	C/C	C/C	C/C	C/C	C/C	C/C	C/C	C/C	C/C	C/C	C/C	C/C	C/C	C/C	C/C	C/C	C/C	C/C	C/C	C/C	C/C
Affx-88961180	6	37744569		A/A	A/A	A/A	A/A	A/A	A/A	A/A	A/A	A/A	A/A	A/A	A/A	A/A	A/A	A/A	A/A	A/A	A/A	A/A	A/A	A/A	A/A	A/A	A/A	A/A	A/A	A/A	A/A	A/A	A/A	A/A	A/A	A/A	A/A	A/A	A/A	A/A	A/A	A/A	A/A	A/A	A/A	A/A	A/A	A/A	A/A
Affx-88916580	25	25390591		T/T	T/G	T/T	T/T	T/T	T/T	T/G	T/G	G/G	T/T	G/G	T/T	T/G	T/G	T/G	G/G	G/G	G/G	T/G	T/G	T/G	T/G	T/G	T/T	T/T	T/G	T/T	T/G	T/G	T/T	T/T	T/T	T/T	T/G	T/G	T/T	T/T	T/T	T/T	T/T	T/G	T/G	T/G	T/T	T/T	G/G
Affx-88919399	21	46703437		C/C	T/C	C/C	C/C	C/C	C/C	T/C	C/C	C/C	C/C	C/C	C/C	C/C	C/C	C/C	C/C	C/C	C/C	C/C	C/C	C/C	C/C	C/C	C/C	C/C	C/C	C/C	C/C	C/C	C/C	C/C	C/C	C/C	T/C	C/C	C/C	C/C	T/C	C/C	C/C	C/C	C/C	C/C	C/C	C/C	C/C
Affx-88957246	5	69857629		C/C	T/C	T/T	T/C	T/T	T/C	T/C	T/C	C/C	T/T	T/C	T/C	---	T/C	C/C	T/C	T/C	C/C	T/C	T/T	C/C	T/C	C/C	C/C	C/C	C/C	T/C	C/C	C/C	C/C	T/T	T/T	T/T	T/C	C/C	T/C	T/C	T/C	C/C	T/T	C/C	T/C	C/C	T/C	C/C	T/C
Affx-88953171	13	58929101		A/A	A/A	A/A	A/A	A/A	A/A	A/A	A/A	A/A	A/A	A/A	A/A	A/A	A/A	A/A	A/A	A/A	A/A	A/A	A/A	A/A	A/A	A/A	A/A	A/A	A/A	A/A	A/A	A/A	A/A	A/A	A/A	A/A	A/A	A/A	A/A	A/A	A/A	A/A	A/A	A/A	A/A	A/A	A/A	A/A	A/A
Affx-88927747	18	42141857		T/C	C/C	T/C	C/C	T/C	T/C	C/C	C/C	C/C	C/C	T/C	C/C	C/C	C/C	C/C	C/C	C/C	C/C	C/C	C/C	C/C	C/C	C/C	T/C	C/C	C/C	C/C	C/C	C/C	C/C	T/C	C/C	C/C	T/C	C/C	T/C	C/C	T/C	C/C	T/C	C/C	T/C	C/C	C/C	T/C	C/C
Affx-88952370	0	0		T/T	T/T	T/T	T/T	T/T	T/T	T/T	T/T	T/T	T/T	T/T	T/T	T/T	T/T	T/T	T/T	T/T	T/T	T/T	T/T	T/T	T/T	T/T	T/T	T/T	T/T	T/T	T/T	T/T	T/T	T/T	T/T	T/T	T/T	T/T	T/T	T/T	T/T	T/T	T/T	T/T	T/T	T/T	T/T	T/T	T/T
Affx-88951431	21	30737148		---	A/C	A/C	A/C	A/C	A/C	C/C	A/C	A/C	A/C	A/A	A/C	A/C	A/C	A/A	A/C	A/C	A/A	---	A/C	A/C	A/C	A/C	A/C	A/C	---	A/C	A/C	C/C	A/C	A/C	A/C	A/C	C/C	C/C	A/C	A/C	C/C	A/C	A/C	A/C	A/C	A/C	A/C	A/C	A/C
Affx-88939540	6	53197032		T/G	G/G	T/G	T/G	T/G	T/G	G/G	G/G	G/G	G/G	G/G	T/T	G/G	G/G	G/G	G/G	G/G	G/G	G/G	T/G	G/G	G/G	G/G	T/T	G/G	G/G	G/G	G/G	G/G	T/T	G/G	T/G	T/G	G/G	G/G	T/G	T/T	G/G	T/G	T/G	G/G	G/G	G/G	G/G	T/G	G/G
Affx-88909813	2	52247164		G/G	G/G	G/G	G/G	G/G	G/G	G/G	G/G	G/G	G/G	G/G	G/G	G/G	G/G	G/G	G/G	G/G	G/G	G/G	G/G	G/G	G/G	G/G	G/G	G/G	G/G	G/G	G/G	G/G	G/G	G/G	G/G	G/G	G/G	G/G	G/G	G/G	G/G	G/G	G/G	G/G	G/G	G/G	G/G	G/G	G/G
Affx-88953130	26	10734636		C/C	C/C	C/C	C/C	C/C	C/C	C/C	C/C	C/C	C/C	C/C	C/C	C/C	C/C	C/C	C/C	C/C	C/C	C/C	C/C	C/C	C/C	C/C	C/C	C/C	C/C	C/C	C/C	C/C	C/C	C/C	C/C	C/C	C/C	C/C	C/C	C/C	C/C	C/C	C/C	C/C	C/C	C/C	C/C	C/C	C/C
Affx-88954917	5	18965727		T/T	T/G	T/G	T/T	T/G	G/G	T/G	T/G	T/T	T/G	T/T	T/G	T/T	T/T	T/T	T/G	T/G	T/T	T/G	T/G	T/T	T/T	T/T	T/G	T/G	T/T	T/T	T/T	T/T	T/T	T/G	G/G	G/G	G/G	T/G	T/G	G/G	T/G	T/G	T/G	T/T	T/G	T/G	T/T	T/T	T/T
Affx-88934351	29	36160753		G/G	G/G	G/G	T/G	G/G	---	G/G	G/G	G/G	---	G/G	G/G	G/G	---	G/G	G/G	G/G	G/G	T/G	G/G	G/G	G/G	G/G	G/G	G/G	---	G/G	G/G	---	G/G	G/G	---	---	G/G	G/G	G/G	T/G	T/G	G/G	---	G/G	G/G	---	---	G/G	G/G
Affx-88928000	16	65698088		A/G	G/G	A/A	A/A	A/A	A/G	G/G	A/A	A/A	A/A	A/G	A/A	A/G	A/A	A/A	A/A	A/A	A/A	A/A	A/A	A/G	A/G	A/A	A/A	A/G	A/A	A/G	A/G	A/G	A/A	A/A	A/A	A/A	G/G	A/G	A/A	A/A	G/G	A/A	A/G	A/A	G/G	A/G	A/G	A/G	A/G
Affx-88942212	12	13909153		G/G	G/G	G/G	G/G	G/G	G/G	G/G	G/G	G/G	G/G	G/G	G/G	G/G	G/G	G/G	G/G	G/G	G/G	G/G	G/G	G/G	G/G	G/G	G/G	G/G	G/G	G/G	G/G	G/G	G/G	G/G	G/G	G/G	G/G	G/G	G/G	G/G	G/G	G/G	G/G	G/G	G/G	G/G	G/G	G/G	G/G
Affx-88916186	19	39021990		T/T	T/T	T/T	T/T	T/T	T/T	T/T	T/T	T/T	T/T	T/T	T/T	T/T	T/T	T/T	T/T	T/T	T/T	T/T	T/T	T/T	T/T	T/T	T/T	T/T	T/T	T/T	T/T	T/T	T/T	T/T	T/T	T/T	T/T	T/T	T/T	T/T	T/T	T/T	T/T	T/T	T/T	T/T	T/T	T/T	T/T
Affx-88953998	7	48155464		C/C	C/C	C/C	C/C	C/C	C/C	C/C	C/C	C/C	C/C	C/C	C/C	C/C	C/C	C/C	C/C	C/C	C/C	C/C	C/C	C/C	C/C	C/C	C/C	C/C	C/C	C/C	C/C	C/C	C/C	C/C	C/C	C/C	C/C	C/C	C/C	C/C	C/C	C/C	C/C	C/C	C/C	C/C	C/C	C/C	C/C
Affx-88930974	29	8866427		C/C	C/C	C/C	C/C	C/C	C/C	C/C	C/C	C/C	C/C	C/C	C/C	C/C	C/C	C/C	C/C	C/C	C/C	C/C	C/C	C/C	C/C	C/C	C/C	C/C	C/C	C/C	C/C	C/C	C/C	C/C	C/C	C/C	C/C	C/C	C/C	C/C	C/C	C/C	C/C	C/C	C/C	C/C	C/C	C/C	C/C
Affx-88959280	1	34604410		G/G	G/G	G/G	G/G	G/G	G/G	G/G	G/G	T/G	G/G	G/G	G/G	G/G	G/G	T/G	G/G	T/G	T/G	G/G	T/G	T/G	G/G	G/G	G/G	G/G	T/G	G/G	T/G	T/G	G/G	G/G	G/G	G/G	G/G	T/G	G/G	G/G	G/G	G/G	G/G	G/G	G/G	T/G	G/G	G/G	G/G
Affx-88932899	23	4778056		A/A	A/A	A/A	A/A	A/A	A/A	A/A	A/A	A/A	A/A	A/A	A/A	A/A	A/A	A/A	A/A	A/A	A/A	A/A	A/A	A/A	A/A	A/A	A/A	A/A	A/A	A/A	A/A	A/A	A/A	A/A	A/A	A/A	A/A	A/A	A/A	A/A	A/A	A/A	A/A	A/A	A/A	A/A	A/A	A/A	A/A
Affx-88923073	5	35660536		A/A	A/G	A/G	A/G	A/G	A/A	A/A	A/A	A/A	A/G	A/A	A/A	A/A	A/A	A/A	A/A	A/A	A/A	A/A	A/A	A/G	A/A	A/A	A/A	G/G	A/A	A/A	G/G	G/G	A/A	A/A	A/A	A/G	A/G	A/A	A/A	A/A	A/A	A/A	A/G	A/A	A/G	A/G	A/A	A/A	A/A
Affx-88910960	22	11782999		---	T/T	T/T	T/T	G/G	---	T/T	T/G	T/G	T/T	T/G	---	---	G/G	---	---	---	---	T/T	T/T	G/G	T/T	T/T	T/G	G/G	T/G	T/G	T/G	G/G	---	G/G	T/G	T/T	---	---	---	T/G	T/T	T/T	---	T/T	T/T	G/G	G/G	T/T	T/T
Affx-88953498	8	68803401		G/G	G/G	G/G	G/G	G/G	G/G	G/G	G/G	G/G	G/G	G/G	G/G	G/G	G/G	G/G	G/G	G/G	G/G	G/G	G/G	G/G	G/G	G/G	G/G	G/G	G/G	G/G	G/G	G/G	G/G	G/G	G/G	G/G	G/G	G/G	G/G	G/G	G/G	G/G	G/G	G/G	G/G	G/G	G/G	G/G	G/G
Affx-88947247	10	45314685		G/G	G/G	G/G	A/G	G/G	G/G	G/G	G/G	G/G	A/G	A/G	G/G	A/G	G/G	G/G	G/G	G/G	G/G	G/G	G/G	G/G	G/G	G/G	G/G	A/G	G/G	G/G	G/G	A/G	G/G	G/G	G/G	G/G	G/G	G/G	G/G	A/G	G/G	G/G	A/G	G/G	G/G	A/G	G/G	A/G	A/G
Affx-88936990	1	12300315		G/G	G/G	G/G	G/G	G/G	G/G	G/G	G/G	G/G	G/G	G/G	G/G	G/G	G/G	G/G	G/G	G/G	G/G	G/G	G/G	G/G	G/G	G/G	G/G	G/G	G/G	G/G	G/G	G/G	G/G	G/G	G/G	G/G	G/G	G/G	G/G	G/G	G/G	G/G	G/G	G/G	G/G	G/G	G/G	G/G	G/G
Affx-88960684	6	31201396		G/G	G/G	G/G	G/G	G/G	G/G	G/G	G/G	G/G	G/G	G/G	G/G	G/G	G/G	G/G	G/G	G/G	G/G	G/G	G/G	G/G	G/G	G/G	G/G	G/G	G/G	G/G	G/G	G/G	G/G	G/G	G/G	G/G	G/G	G/G	G/G	G/G	G/G	G/G	G/G	G/G	G/G	G/G	G/G	G/G	G/G
Affx-88912980	27	39512645		C/C	A/C	A/C	A/C	A/C	A/C	A/C	A/A	A/C	C/C	A/A	A/C	---	A/A	A/C	A/C	A/A	A/C	C/C	A/C	C/C	A/C	A/C	C/C	C/C	A/A	C/C	C/C	C/C	C/C	A/C	C/C	A/C	A/C	C/C	C/C	C/C	A/C	A/C	A/C	A/C	A/C	C/C	C/C	A/C	A/A
Affx-88909717	4	21033225		C/C	C/C	C/C	C/C	C/C	C/C	C/C	T/C	T/C	C/C	C/C	C/C	T/C	C/C	T/C	C/C	C/C	T/C	T/C	C/C	C/C	C/C	T/C	C/C	C/C	C/C	C/C	C/C	C/C	C/C	C/C	C/C	C/C	C/C	C/C	C/C	C/C	C/C	C/C	C/C	C/C	C/C	C/C	T/C	C/C	T/C
Affx-88925259	22	29528878		C/C	C/C	C/C	C/C	C/C	C/C	C/C	C/C	C/C	C/C	C/C	C/C	C/C	C/C	C/C	C/C	C/C	C/C	C/C	C/C	C/C	C/C	C/C	C/C	C/C	C/C	C/C	C/C	C/C	C/C	C/C	C/C	C/C	T/C	C/C	C/C	C/C	T/C	C/C	C/C	C/C	C/C	C/C	C/C	C/C	C/C
Affx-88942996	11	18455010		G/G	T/G	G/G	G/G	T/G	G/G	T/G	T/G	G/G	T/G	G/G	G/G	G/G	G/G	G/G	G/G	G/G	G/G	T/G	T/G	G/G	G/G	T/G	---	G/G	G/G	G/G	T/G	G/G	T/G	T/G	G/G	T/G	T/G	T/G	G/G	G/G	G/G	G/G	G/G	G/G	T/T	G/G	G/G	G/G	G/G
Affx-88939506	11	33628609		T/T	T/T	T/T	T/T	T/T	T/T	T/T	T/T	T/T	T/T	T/T	T/T	T/T	---	---	T/T	T/T	T/T	T/T	T/T	T/T	T/T	T/T	T/T	T/T	T/T	T/T	T/T	T/T	T/T	T/T	T/T	T/T	T/T	T/T	T/T	T/T	T/C	T/T	T/T	T/T	T/T	T/T	T/T	T/T	T/T
Affx-88921137	7	71834864		T/C	T/C	T/C	T/T	T/C	T/C	T/C	T/C	T/C	T/T	T/C	T/C	T/C	C/C	T/C	T/C	T/C	C/C	T/T	C/C	T/T	T/T	C/C	T/C	T/T	T/C	T/T	T/C	T/T	T/C	T/C	T/C	T/C	T/C	T/C	T/C	T/C	T/C	T/C	T/T	C/C	T/C	T/C	T/T	T/T	T/C
Affx-88910208	20	32660475		C/G	C/C	C/G	C/C	G/G	C/G	C/C	C/C	C/C	G/G	C/G	C/C	---	C/G	C/C	C/C	C/C	C/C	C/C	C/G	C/C	C/G	C/C	C/G	C/C	C/C	C/G	C/C	C/C	G/G	C/C	C/C	G/G	C/C	C/C	C/G	C/G	C/C	C/G	C/G	C/C	C/C	C/C	C/C	C/C	C/G
Affx-88908331	17	14432100		A/C	C/C	C/C	A/C	C/C	A/C	C/C	C/C	C/C	C/C	C/C	C/C	C/C	C/C	C/C	C/C	C/C	C/C	C/C	C/C	C/C	C/C	C/C	C/C	C/C	C/C	C/C	C/C	C/C	C/C	C/C	C/C	A/C	C/C	C/C	C/C	C/C	C/C	C/C	C/C	C/C	C/C	C/C	A/C	C/C	C/C
Affx-88925060	20	17973647		G/G	G/G	G/G	G/G	G/G	G/G	G/G	G/G	G/G	G/G	G/G	G/G	G/G	G/G	G/G	G/G	G/G	G/G	G/G	G/G	G/G	G/G	G/G	G/G	G/G	G/G	G/G	G/G	G/G	G/G	G/G	G/G	G/G	G/G	G/G	G/G	G/G	G/G	G/G	G/G	G/G	G/G	G/G	G/G	G/G	G/G
Affx-88906471	1	28335984		A/A	A/A	A/A	A/A	A/A	A/A	A/A	A/A	A/A	A/A	A/A	A/A	A/A	A/A	A/A	A/A	A/A	A/A	A/A	A/A	A/A	A/A	A/A	A/A	A/A	A/A	A/A	A/A	A/C	A/A	A/A	A/A	A/A	A/A	A/A	A/A	A/A	A/C	A/A	A/A	A/A	A/C	A/C	A/A	---	A/A
Affx-88952827	8	27275357		T/T	T/T	T/T	T/T	T/T	T/T	T/T	T/T	T/T	T/T	T/T	T/T	T/T	T/T	T/T	T/T	T/T	T/T	T/T	T/T	T/T	T/T	T/T	T/T	T/T	T/T	T/T	T/T	T/T	T/T	T/T	T/T	T/T	T/T	T/T	T/T	T/T	T/T	T/T	T/T	T/T	T/T	T/T	T/T	T/T	T/T
Affx-88950873	16	11477716		G/G	G/G	G/G	G/G	G/G	G/G	G/G	G/G	G/G	G/G	G/G	G/G	G/G	G/G	G/G	G/G	G/G	G/G	G/G	G/G	G/G	G/G	G/G	G/G	G/G	G/G	G/G	G/G	G/G	G/G	G/G	G/G	G/G	G/G	G/G	G/G	G/G	G/G	G/G	G/G	G/G	G/G	G/G	G/G	G/G	G/G
Affx-88925741	17	34779220		T/C	T/C	T/C	T/C	T/C	T/C	T/C	T/C	T/T	T/C	T/C	T/C	T/C	T/C	T/C	T/C	T/C	C/C	T/C	T/C	T/C	T/T	T/T	T/C	T/C	T/C	T/C	C/C	T/C	T/C	T/C	T/C	T/C	T/C	T/C	T/C	T/C	T/C	T/C	T/C	T/C	C/C	T/T	T/C	T/C	T/T
Affx-88917396	25	16651617		G/G	G/G	G/G	G/G	G/G	G/G	G/G	G/G	G/G	G/G	G/G	G/G	G/G	G/G	G/G	G/G	G/G	G/G	G/G	G/G	G/G	G/G	G/G	G/G	G/G	G/G	G/G	G/G	G/G	G/G	G/G	G/G	G/G	G/G	G/G	G/G	G/G	G/G	G/G	G/G	G/G	G/G	G/G	G/G	G/G	G/G
Affx-88960913	16	56105617		A/A	A/A	A/A	A/A	A/A	A/A	A/C	A/A	A/A	A/A	A/A	A/A	A/A	A/A	A/A	A/A	A/A	A/A	A/A	A/A	A/C	A/A	A/A	A/A	A/A	A/A	A/A	A/A	A/C	A/A	A/A	A/A	A/A	A/A	A/A	A/A	A/A	A/C	A/A	A/A	A/A	A/C	A/A	A/A	A/A	A/A
Affx-88951422	4	44790180		C/C	C/C	C/C	C/C	C/C	C/C	C/C	C/C	C/C	C/C	C/C	C/C	C/C	C/C	C/C	C/C	C/C	C/C	C/C	C/C	C/C	C/C	C/C	C/C	C/C	C/C	C/C	C/C	C/C	C/C	C/C	C/C	C/C	C/C	C/C	C/C	C/C	C/C	C/C	C/C	C/C	C/C	C/C	C/C	C/C	C/C
Affx-88955008	19	7287867		G/G	G/G	G/G	G/G	G/G	G/G	G/G	T/G	G/G	G/G	T/G	G/G	G/G	G/G	T/G	G/G	G/G	T/G	T/G	T/G	G/G	T/G	T/G	G/G	G/G	G/G	T/G	G/G	G/G	T/G	G/G	T/G	G/G	G/G	G/G	G/G	G/G	G/G	T/G	G/G	G/G	G/G	G/G	T/G	G/G	G/G
Affx-88908794	27	14789188		A/A	A/A	A/A	A/A	A/A	A/A	A/A	A/A	A/A	A/A	A/A	A/A	A/A	A/A	A/A	A/A	A/A	A/A	A/A	A/A	A/A	A/A	A/A	A/A	A/A	A/A	A/A	A/A	A/A	A/A	A/A	A/A	A/A	A/A	A/A	A/A	A/A	A/A	A/A	A/A	A/A	A/A	A/A	A/A	A/A	A/A
Affx-88919685	3	35275599		A/G	A/G	A/G	A/G	A/G	G/G	G/G	A/G	G/G	G/G	A/G	G/G	A/G	G/G	A/G	G/G	G/G	A/G	A/G	G/G	A/A	G/G	G/G	G/G	A/G	A/G	A/G	A/G	G/G	G/G	G/G	G/G	G/G	G/G	G/G	G/G	A/G	A/G	G/G	A/G	G/G	G/G	A/G	A/G	G/G	G/G
Affx-88920340	14	71729395		G/G	G/G	G/G	G/G	G/G	G/G	G/G	G/G	G/G	G/G	G/G	G/G	G/G	G/G	G/G	G/G	G/G	G/G	G/G	G/G	G/G	G/G	G/G	G/G	G/G	G/G	G/G	G/G	G/G	G/G	G/G	G/G	G/G	G/G	G/G	G/G	G/G	G/G	G/G	G/G	G/G	G/G	G/G	G/G	G/G	G/G
Affx-88959257	26	3803878		G/G	G/G	G/G	G/G	G/G	G/G	T/G	G/G	G/G	G/G	G/G	G/G	G/G	G/G	G/G	G/G	G/G	G/G	G/G	G/G	G/G	G/G	G/G	G/G	T/G	G/G	G/G	G/G	T/G	G/G	G/G	G/G	G/G	T/G	T/G	G/G	G/G	G/G	G/G	G/G	G/G	G/G	T/G	G/G	G/G	G/G
Affx-88942827	23	36928752		C/C	C/C	C/C	C/C	C/C	C/C	C/C	T/C	T/C	C/C	C/C	C/C	T/C	C/C	T/C	C/C	T/C	C/C	T/C	C/C	C/C	C/C	C/C	C/C	C/C	C/C	C/C	C/C	C/C	C/C	C/C	C/C	C/C	C/C	C/C	C/C	C/C	C/C	C/C	C/C	C/C	C/C	C/C	C/C	C/C	C/C
Affx-88927090	10	36787040		A/C	A/C	A/C	A/C	C/C	C/C	C/C	C/C	C/C	A/C	A/C	A/C	A/A	A/C	A/C	A/C	A/C	A/C	C/C	A/C	C/C	A/C	C/C	C/C	A/A	C/C	A/C	C/C	A/A	A/C	C/C	A/A	A/C	A/C	A/C	A/A	C/C	A/C	A/A	A/A	C/C	A/C	A/A	A/C	A/C	A/C
Affx-88935958	5	37860771		C/C	A/C	A/C	A/C	A/C	C/C	C/C	C/C	C/C	A/C	C/C	C/C	C/C	C/C	C/C	C/C	C/C	C/C	C/C	C/C	A/C	C/C	C/C	C/C	A/A	C/C	C/C	A/A	A/A	C/C	C/C	C/C	A/C	A/C	C/C	C/C	C/C	C/C	C/C	A/C	C/C	A/C	A/C	C/C	C/C	C/C
Affx-88921502	9	49735089		A/C	C/C	A/C	A/C	A/C	A/C	C/C	A/C	A/A	A/C	A/C	A/A	A/C	A/A	A/C	A/C	A/C	C/C	A/A	A/C	A/C	C/C	A/C	A/A	C/C	A/A	C/C	A/C	C/C	A/A	A/A	A/A	A/C	A/C	C/C	A/A	A/C	C/C	A/A	A/C	A/C	A/C	C/C	C/C	A/C	C/C
Affx-88960287	28	24838715		A/A	A/G	A/G	A/G	A/G	G/G	A/A	A/G	G/G	A/G	G/G	A/G	G/G	A/G	G/G	G/G	G/G	G/G	A/G	G/G	A/G	G/G	A/G	A/G	A/A	G/G	G/G	A/G	A/A	A/G	A/G	A/G	A/G	A/A	A/A	A/G	G/G	A/A	G/G	A/G	G/G	A/A	A/G	G/G	A/G	G/G
Affx-88914599	10	64226729		G/G	A/G	G/G	G/G	G/G	G/G	A/G	A/G	A/G	G/G	A/G	G/G	A/G	A/G	A/G	A/A	A/G	A/G	A/G	A/G	G/G	A/G	A/G	G/G	A/G	A/A	G/G	G/G	A/G	G/G	G/G	G/G	G/G	A/G	A/G	G/G	G/G	A/G	G/G	G/G	A/A	G/G	A/G	A/G	G/G	A/G
Affx-88955154	19	23062645		C/C	C/C	C/C	C/C	C/C	C/C	C/C	C/C	C/C	C/C	C/C	C/C	C/C	C/C	C/C	C/C	C/C	C/C	C/C	C/C	C/C	C/C	C/C	C/C	C/C	C/C	C/C	C/C	C/C	C/C	C/C	C/C	C/C	C/C	C/C	C/C	C/C	C/C	C/C	C/C	C/C	C/C	C/C	C/C	C/C	C/C
Affx-88950700	22	39697401		T/T	T/C	T/T	T/T	T/C	T/T	T/C	T/T	T/C	T/T	T/T	T/C	T/C	T/C	T/C	T/T	T/T	T/C	T/T	T/C	T/T	T/T	T/T	C/C	T/T	T/T	T/C	T/T	T/T	C/C	C/C	C/C	T/C	T/T	T/C	C/C	T/C	T/C	T/T	T/C	T/C	T/C	T/T	T/C	T/T	T/T
Affx-88929968	4	31478647		G/G	G/G	G/G	G/G	G/G	G/G	G/G	G/G	G/G	G/G	G/G	G/G	G/G	G/G	G/G	G/G	G/G	G/G	G/G	G/G	G/G	G/G	G/G	G/G	G/G	G/G	G/G	G/G	G/G	G/G	G/G	G/G	G/G	G/G	G/G	G/G	G/G	G/G	G/G	G/G	G/G	G/G	G/G	G/G	G/G	G/G
Affx-88942390	12	18099175		C/C	C/C	C/C	C/C	C/C	C/C	C/C	C/C	C/C	C/C	C/C	C/C	C/C	C/C	C/C	C/C	C/C	C/C	C/C	C/C	C/C	C/C	C/C	C/C	C/C	C/C	C/C	C/C	C/C	C/C	C/C	C/C	C/C	C/C	C/C	C/C	C/C	C/C	C/C	C/C	C/C	C/C	C/C	C/C	C/C	C/C
Affx-88938584	3	40703479		G/G	G/G	G/G	G/G	G/G	G/G	G/G	G/G	G/G	G/G	G/G	G/G	G/G	G/G	G/G	G/G	G/G	G/G	G/G	G/G	G/G	G/G	G/G	G/G	G/G	G/G	G/G	G/G	G/G	G/G	G/G	G/G	G/G	G/G	G/G	G/G	G/G	G/G	G/G	G/G	G/G	G/G	G/G	G/G	G/G	G/G
Affx-88947205	14	31741903		A/A	A/G	A/A	A/A	A/A	A/A	A/G	A/G	A/G	A/A	A/G	A/A	A/A	A/A	A/G	A/G	A/A	A/A	A/G	A/A	A/G	A/A	A/G	A/A	A/G	A/A	A/A	A/G	A/A	A/A	A/A	A/A	A/A	A/G	A/A	A/A	A/A	A/A	A/A	A/A	A/G	A/A	A/A	A/G	A/A	A/A
Affx-88930318	5	65695595		C/C	C/C	C/C	C/C	C/C	C/C	C/C	C/C	C/C	C/C	C/C	C/C	C/C	C/C	C/C	C/C	C/C	C/C	C/C	C/C	C/C	C/C	C/C	C/C	C/C	C/C	C/C	C/C	C/C	C/C	C/C	C/C	C/C	C/C	C/C	C/C	C/C	C/C	C/C	C/C	C/C	C/C	C/C	C/C	C/C	C/C
Affx-88934928	25	55105113		A/A	A/A	A/A	A/A	A/A	A/A	A/A	A/A	A/A	A/A	A/A	A/A	A/A	A/A	A/A	A/A	A/A	A/A	A/A	A/A	A/A	A/A	A/A	A/A	A/A	A/A	A/A	A/A	A/A	A/A	A/A	A/A	A/A	A/A	A/A	A/A	A/A	A/A	A/A	A/A	A/A	A/A	A/A	A/A	A/A	A/A
Affx-88928718	22	5102185		C/C	T/C	C/C	C/C	C/C	C/C	C/C	T/C	C/C	C/C	C/C	C/C	---	T/C	C/C	C/C	C/C	C/C	T/C	T/C	T/C	T/C	C/C	C/C	T/C	C/C	C/C	T/C	C/C	C/C	C/C	C/C	C/C	C/C	---	C/C	C/C	C/C	C/C	C/C	T/C	T/C	C/C	C/C	C/C	C/C
Affx-88937948	16	49609453		T/T	C/C	T/C	T/C	T/C	T/C	T/C	T/C	T/T	T/C	T/T	T/T	T/T	C/C	T/C	T/C	T/T	T/C	T/C	T/T	T/T	T/T	T/T	T/C	T/C	T/T	T/C	T/C	T/T	T/C	T/C	T/C	T/C	C/C	T/C	T/T	T/T	T/C	T/C	C/C	T/T	T/C	T/C	T/C	T/T	T/C
Affx-88927650	26	16401658		A/A	G/G	A/A	A/A	A/A	A/A	G/G	A/G	G/G	A/A	G/G	A/G	G/G	A/G	A/G	G/G	G/G	G/G	A/G	A/G	A/G	G/G	A/G	A/G	G/G	A/G	G/G	A/G	G/G	A/G	A/G	A/G	A/A	G/G	G/G	A/G	A/A	G/G	A/G	A/A	A/G	A/G	G/G	G/G	A/A	G/G
Affx-88904405	7	69198472		A/A	A/A	A/A	A/A	A/A	A/A	A/A	A/G	A/G	A/A	A/G	A/A	A/G	A/A	A/G	A/G	A/G	A/A	A/G	A/A	A/A	A/G	A/A	A/A	A/A	A/A	A/G	A/A	A/A	A/A	A/A	A/A	A/A	A/A	A/A	A/A	A/A	A/A	A/A	A/A	A/A	A/A	A/A	A/G	A/A	A/G
Affx-88915458	18	33470513		C/C	C/C	C/C	C/C	C/C	C/C	C/C	C/C	C/C	C/C	C/C	C/C	C/C	C/C	C/C	C/C	C/C	C/C	C/C	C/C	C/C	C/C	C/C	C/C	C/C	C/C	C/C	C/C	C/C	C/C	C/C	C/C	C/C	C/C	C/C	C/C	C/C	C/C	C/C	C/C	C/C	C/C	C/C	C/C	C/C	C/C
Affx-88949246	24	24546427		C/C	C/C	C/C	C/C	C/C	C/C	C/C	C/C	C/C	C/C	C/C	C/C	C/C	C/C	C/C	C/C	C/C	C/C	C/C	C/C	C/C	C/C	C/C	C/C	C/C	C/C	C/C	C/C	C/C	C/C	C/C	C/C	C/C	C/C	C/C	C/C	C/C	C/C	C/C	C/C	C/C	C/C	C/C	C/C	C/C	C/C
Affx-88919181	3	29354414		C/C	C/C	C/C	C/C	C/C	C/C	C/C	C/C	C/C	C/C	C/C	C/C	C/C	C/C	C/C	C/C	C/C	C/C	C/C	C/C	C/C	C/C	C/C	C/C	C/C	C/C	C/C	C/C	C/C	C/C	C/C	C/C	C/C	C/C	C/C	C/C	C/C	C/C	C/C	C/C	C/C	C/C	C/C	C/C	C/C	C/C
Affx-88934451	8	35580290		C/C	C/C	C/C	C/C	C/C	C/C	C/C	C/C	C/C	C/C	C/C	C/C	C/C	C/C	C/C	C/C	C/C	C/C	C/C	C/C	C/C	C/C	C/C	C/C	C/C	C/C	C/C	C/C	C/C	C/C	C/C	C/C	C/C	C/C	C/C	C/C	C/C	C/C	C/C	C/C	C/C	C/C	C/C	C/C	C/C	C/C
Affx-88929263	28	18622215		C/C	T/C	C/C	C/C	C/C	C/C	T/C	T/T	T/C	C/C	T/C	C/C	T/C	T/C	C/C	C/C	T/C	T/C	T/T	C/C	T/C	C/C	T/C	C/C	C/C	C/C	C/C	C/C	C/C	C/C	C/C	C/C	C/C	C/C	T/C	C/C	C/C	T/C	C/C	C/C	T/C	C/C	C/C	T/C	C/C	C/C
Affx-88914986	0	0		A/G	G/G	G/G	G/G	A/G	G/G	G/G	G/G	G/G	G/G	A/G	A/G	G/G	A/G	A/G	---	A/G	A/G	G/G	G/G	G/G	A/G	---	G/G	G/G	G/G	G/G	G/G	G/G	A/G	G/G	A/G	A/G	G/G	G/G	G/G	A/G	G/G	A/G	G/G	A/G	G/G	G/G	G/G	G/G	G/G
Affx-88909121	5	56104731		T/T	T/T	T/G	T/G	T/G	T/T	T/T	T/T	T/T	T/G	T/T	T/T	T/T	T/T	T/T	T/T	T/T	T/T	T/T	T/T	T/T	T/T	T/T	T/T	T/T	T/T	T/T	T/T	T/T	T/T	T/T	T/T	T/G	T/T	T/T	T/T	T/T	T/T	T/T	T/G	T/T	T/T	T/T	T/T	T/T	T/T
Affx-88909495	10	3427397		A/A	A/A	A/A	A/A	A/A	A/A	A/A	A/A	A/A	A/A	A/A	A/A	A/A	A/A	A/A	A/A	A/A	A/A	A/A	A/A	A/A	A/A	A/A	A/A	A/A	A/A	A/A	A/A	A/A	A/A	A/A	A/A	A/A	A/A	A/A	A/A	A/A	A/A	A/A	A/A	A/A	A/A	A/A	A/A	A/A	A/A
Affx-88949269	6	31800807		A/A	A/A	A/A	A/A	A/A	A/A	A/A	A/A	A/A	A/A	A/A	A/A	A/A	A/A	A/A	A/A	A/A	A/A	A/A	A/A	A/A	A/A	A/A	A/A	A/A	A/A	A/A	A/A	A/A	A/A	A/A	A/A	A/A	A/A	A/A	A/A	A/A	A/A	A/A	A/A	A/A	A/A	A/A	A/A	A/A	A/A
Affx-88958358	9	15027278		A/C	A/C	A/C	A/A	A/A	A/A	A/A	A/C	A/A	A/C	A/A	A/A	A/C	A/A	C/C	A/A	A/A	A/C	A/C	A/C	A/C	C/C	A/C	A/A	A/A	A/C	A/C	A/C	A/C	A/A	A/A	A/A	A/C	A/A	A/C	A/A	A/C	A/C	A/A	A/C	A/C	A/C	A/A	A/A	A/C	A/C
Affx-88907187	5	56544857		T/T	T/T	T/G	T/G	T/G	T/T	T/T	T/T	T/T	T/G	T/T	T/T	T/T	T/T	T/T	T/T	T/T	T/T	T/T	T/T	T/T	T/T	T/T	T/T	T/T	T/T	T/T	T/T	T/T	T/T	T/T	T/T	T/G	T/T	T/T	T/T	T/T	T/T	T/T	T/G	T/T	T/T	T/T	T/T	T/T	T/T
Affx-88915405	8	12858888		C/C	C/C	C/C	C/C	C/C	C/C	C/C	C/C	C/C	C/C	C/C	C/C	C/C	C/C	C/C	C/C	C/C	C/C	C/C	C/C	C/C	C/C	C/C	C/C	C/C	C/C	C/C	C/C	C/C	C/C	C/C	C/C	C/C	C/C	C/C	C/C	C/C	C/C	C/C	C/C	C/C	C/C	C/C	C/C	C/C	C/C
Affx-88910381	24	22275946		G/G	G/G	G/G	G/G	G/G	G/G	G/G	G/G	G/G	G/G	G/G	G/G	G/G	G/G	G/G	G/G	G/G	G/G	G/G	G/G	G/G	G/G	G/G	G/G	G/G	G/G	G/G	G/G	G/G	G/G	G/G	G/G	G/G	G/G	G/G	G/G	G/G	G/G	G/G	G/G	G/G	G/G	G/G	G/G	G/G	G/G
Affx-88932303	2	13778484		A/A	A/A	A/A	A/A	A/A	A/A	A/A	A/A	A/A	A/A	A/A	A/A	A/A	A/A	A/A	A/A	A/A	A/A	A/A	A/A	A/A	A/A	A/A	A/A	A/A	A/A	A/A	A/A	A/A	A/A	A/A	A/A	A/A	A/A	A/A	A/A	A/A	A/A	A/A	A/A	A/A	A/A	A/A	A/A	A/A	A/A
Affx-88957981	1	23200522		T/G	T/G	T/T	G/G	G/G	G/G	T/T	G/G	G/G	G/G	G/G	T/G	G/G	G/G	G/G	G/G	G/G	G/G	G/G	G/G	T/G	G/G	G/G	T/G	T/G	G/G	G/G	T/G	T/G	G/G	T/G	T/G	G/G	T/G	T/G	G/G	T/T	T/T	G/G	G/G	G/G	T/T	T/G	G/G	T/G	G/G
Affx-88952849	8	11719317		---	T/C	C/C	C/C	---	C/C	C/C	C/C	C/C	C/C	C/C	C/C	C/C	---	C/C	C/C	C/C	C/C	---	T/C	---	C/C	C/C	T/C	---	C/C	C/C	C/C	C/C	---	T/C	T/C	C/C	T/C	T/C	T/C	C/C	C/C	T/C	C/C	C/C	C/C	C/C	C/C	C/C	C/C
Affx-88933953	17	40472225		C/C	C/C	C/C	C/C	C/C	C/C	C/C	C/C	C/C	C/C	C/C	C/C	C/C	C/C	C/C	C/C	C/C	C/C	C/C	C/C	C/C	C/C	C/C	C/C	C/C	C/C	C/C	C/C	C/C	C/C	C/C	C/C	C/C	C/C	C/C	C/C	C/C	C/C	C/C	C/C	C/C	C/C	C/C	C/C	C/C	C/C
Affx-88945266	8	24048447		C/C	C/C	T/C	C/C	T/C	T/C	C/C	T/T	T/T	C/C	T/T	C/C	T/T	T/T	T/T	T/T	T/T	T/T	T/T	T/C	T/C	T/C	T/T	T/C	T/C	T/T	T/T	C/C	T/C	T/C	T/C	C/C	C/C	T/C	C/C	C/C	C/C	T/C	T/C	C/C	T/T	T/C	C/C	T/C	C/C	T/C
Affx-88938606	5	14049446		C/C	C/C	C/C	C/C	C/C	C/C	C/C	C/C	C/C	C/C	C/C	C/C	C/C	C/C	C/C	C/C	C/C	C/C	C/C	C/C	C/C	C/C	C/C	C/C	C/C	C/C	C/C	C/C	C/C	C/C	C/C	C/C	C/C	C/C	C/C	C/C	C/C	C/C	C/C	C/C	C/C	C/C	C/C	C/C	C/C	C/C
Affx-88908053	8	49363420		G/G	G/G	G/G	G/G	G/G	G/G	G/G	G/G	G/G	G/G	G/G	G/G	G/G	G/G	G/G	G/G	G/G	G/G	G/G	G/G	G/G	G/G	G/G	G/G	G/G	G/G	G/G	G/G	G/G	G/G	G/G	G/G	G/G	G/G	G/G	G/G	G/G	G/G	G/G	G/G	G/G	G/G	G/G	G/G	G/G	G/G
Affx-88911377	1	50042074		G/G	G/G	G/G	G/G	G/G	G/G	G/G	G/G	G/G	G/G	G/G	G/G	G/G	G/G	G/G	G/G	G/G	G/G	G/G	G/G	G/G	G/G	G/G	G/G	G/G	G/G	G/G	G/G	G/G	G/G	G/G	G/G	G/G	G/G	G/G	G/G	G/G	G/G	G/G	G/G	G/G	G/G	G/G	G/G	G/G	G/G
Affx-88939532	24	6601091		T/C	C/C	T/C	T/T	T/C	T/C	C/C	T/C	T/C	C/C	T/C	T/C	T/C	T/C	T/C	T/C	T/C	T/T	T/C	T/C	T/C	T/T	T/C	T/C	T/C	T/T	T/C	T/C	T/C	C/C	T/C	T/C	T/T	C/C	T/C	T/C	T/C	T/C	C/C	T/C	T/T	C/C	T/C	T/T	T/C	T/C
Affx-88939958	12	57549545		A/G	G/G	G/G	A/G	A/G	G/G	G/G	G/G	A/G	A/G	G/G	G/G	G/G	G/G	G/G	G/G	G/G	G/G	A/G	G/G	A/G	G/G	G/G	G/G	A/G	G/G	G/G	A/G	G/G	A/G	A/G	A/G	A/G	G/G	G/G	G/G	G/G	G/G	G/G	A/G	A/G	G/G	A/G	G/G	G/G	G/G
Affx-88943271	6	27531297		C/C	C/C	C/C	C/C	C/C	C/C	C/C	C/C	C/C	C/C	C/C	C/C	C/C	C/C	C/C	C/C	C/C	C/C	C/C	C/C	C/C	C/C	C/C	C/C	C/C	C/C	C/C	C/C	C/C	C/C	C/C	C/C	C/C	C/C	C/C	C/C	C/C	C/C	C/C	C/C	C/C	C/C	C/C	C/C	C/C	C/C
Affx-88918770	15	52185478		G/G	G/G	G/G	G/G	G/G	G/G	G/G	G/G	G/G	G/G	G/G	G/G	G/G	G/G	G/G	G/G	G/G	G/G	G/G	G/G	G/G	G/G	G/G	G/G	G/G	G/G	G/G	G/G	G/G	G/G	G/G	G/G	G/G	G/G	G/G	G/G	G/G	G/G	G/G	G/G	G/G	G/G	G/G	G/G	G/G	G/G
Affx-88919824	5	63170975		G/G	G/G	G/G	G/G	G/G	G/G	G/G	G/G	G/G	G/G	G/G	G/G	G/G	G/G	G/G	G/G	G/G	G/G	G/G	G/G	G/G	G/G	G/G	G/G	G/G	G/G	G/G	G/G	G/G	G/G	G/G	G/G	G/G	G/G	G/G	G/G	G/G	G/G	G/G	G/G	G/G	G/G	G/G	G/G	G/G	G/G
Affx-88953319	9	10850885		T/G	G/G	T/G	T/G	T/G	T/G	T/G	G/G	T/G	T/G	T/G	T/G	T/G	G/G	G/G	T/G	T/G	T/G	G/G	G/G	G/G	G/G	T/G	T/G	T/G	G/G	G/G	G/G	G/G	T/G	T/G	T/G	T/G	T/G	T/G	T/G	T/G	G/G	T/G	T/G	T/G	G/G	T/G	T/G	T/G	T/G
Affx-88947109	14	17273390		A/A	A/A	A/A	A/A	A/A	A/A	A/A	A/A	A/A	A/A	A/A	A/A	A/A	A/A	A/A	A/A	A/A	A/A	A/A	A/A	A/A	A/A	A/A	A/A	A/A	A/A	A/A	A/A	A/A	A/A	A/A	A/A	A/A	A/A	A/A	A/A	A/A	A/A	A/A	A/A	A/A	A/A	A/A	A/A	A/A	A/A
Affx-88929312	2	76458849		T/G	T/T	T/G	G/G	T/G	T/G	T/G	T/T	T/G	G/G	T/G	G/G	T/G	G/G	T/G	T/G	T/T	T/G	T/G	G/G	G/G	T/G	T/T	T/G	T/G	G/G	T/G	T/G	T/G	G/G	G/G	T/G	G/G	T/T	---	T/G	G/G	T/T	T/G	T/G	T/G	T/T	G/G	G/G	T/G	G/G
Affx-88933131	22	23577394		T/T	T/T	T/T	T/T	T/T	T/T	T/T	T/T	T/T	T/T	T/T	T/T	T/T	T/T	T/T	T/T	T/T	T/T	T/T	T/T	T/T	T/T	T/T	T/T	T/T	T/T	T/T	T/C	T/T	T/T	T/T	T/T	T/T	T/T	T/T	T/T	T/T	T/T	T/T	T/T	T/T	T/T	T/T	T/T	T/T	T/T
Affx-88927098	25	75544163		T/T	T/T	T/T	T/T	T/T	T/T	T/T	T/T	T/T	T/T	T/T	T/T	T/T	T/T	T/T	T/T	T/T	T/T	T/T	T/T	T/T	T/T	T/T	T/T	T/T	T/T	T/T	T/T	T/T	T/T	T/T	T/T	T/T	T/T	T/T	T/T	T/T	T/T	T/T	T/T	T/T	T/T	T/T	T/T	T/T	T/T
Affx-88932994	7	39291389		C/C	C/C	C/C	C/C	C/C	C/C	C/C	C/C	C/C	C/C	C/C	C/C	C/C	C/C	C/C	C/C	C/C	C/C	C/C	C/C	C/C	C/C	C/C	C/C	C/C	C/C	C/C	C/C	C/C	C/C	C/C	C/C	C/C	C/C	C/C	C/C	C/C	C/C	C/C	C/C	C/C	C/C	C/C	C/C	C/C	C/C
Affx-88948839	19	36005664		G/G	G/G	G/G	G/G	G/G	G/G	G/G	G/G	G/G	G/G	G/G	G/G	G/G	G/G	G/G	G/G	G/G	G/G	G/G	G/G	G/G	G/G	G/G	G/G	G/G	G/G	G/G	G/G	G/G	G/G	G/G	G/G	G/G	G/G	G/G	G/G	G/G	G/G	G/G	G/G	G/G	G/G	G/G	G/G	G/G	G/G
Affx-88960404	10	28699114		A/A	A/A	A/A	A/A	A/A	A/A	A/A	A/A	A/A	A/A	A/A	A/A	A/A	A/A	A/A	A/A	A/A	A/A	A/A	A/A	A/A	A/A	A/A	A/A	A/A	A/A	A/A	A/A	A/A	A/A	A/A	A/A	A/A	A/A	A/A	A/A	A/A	A/A	A/A	A/A	A/A	A/A	A/A	A/A	A/A	A/A
Affx-88934322	4	79911648		C/C	T/C	T/C	C/C	T/C	C/C	T/C	T/C	C/C	C/C	C/C	C/C	T/C	C/C	T/C	T/C	T/T	T/C	C/C	C/C	C/C	T/C	T/T	T/C	C/C	T/C	T/C	T/C	T/C	C/C	C/C	C/C	T/C	T/C	T/C	C/C	T/C	T/C	C/C	C/C	T/C	T/C	T/C	C/C	T/C	T/C
Affx-88950210	19	42459206		T/T	T/T	T/T	T/T	T/T	T/T	T/T	T/T	T/T	T/T	T/T	T/T	T/T	T/T	T/T	T/T	T/T	T/T	T/T	T/T	T/T	T/T	T/T	T/T	T/T	T/T	T/T	T/T	T/T	T/T	T/T	T/T	T/T	T/T	T/T	T/T	T/T	T/T	T/T	T/T	T/T	T/T	T/T	T/T	T/T	T/T
Affx-88958907	14	16741150		G/G	T/G	T/G	T/G	G/G	G/G	T/G	T/G	T/G	T/G	G/G	T/T	G/G	---	G/G	T/G	T/G	T/G	T/G	G/G	G/G	G/G	T/G	T/G	G/G	G/G	G/G	G/G	G/G	T/G	T/G	T/G	T/G	T/G	G/G	T/T	G/G	G/G	T/G	G/G	G/G	G/G	G/G	G/G	T/G	G/G
Affx-88933000	15	13170580		T/C	T/C	T/T	T/T	T/C	T/T	T/C	T/C	T/C	T/T	T/C	T/C	T/C	T/C	T/C	T/C	T/C	T/C	T/C	T/C	T/C	T/C	T/C	T/C	T/C	T/C	T/C	C/C	C/C	T/C	T/C	T/C	T/T	T/C	T/C	T/C	T/C	T/C	T/C	T/C	T/C	T/C	T/C	T/C	T/C	T/C
Affx-88907195	14	10065556		A/A	A/A	A/A	A/A	A/A	A/A	A/A	A/A	A/A	A/A	A/A	A/A	A/A	A/A	A/A	A/A	A/A	A/A	A/A	A/A	A/A	A/A	A/A	A/A	A/A	A/A	A/A	A/A	A/A	A/A	A/A	A/A	A/A	A/A	A/A	A/A	A/A	A/A	A/A	A/A	A/A	A/A	A/A	A/A	A/A	A/A
Affx-88953714	8	66620945		C/C	C/C	C/C	C/C	C/C	C/C	C/C	A/C	A/C	A/C	C/C	C/C	A/C	C/C	---	A/C	C/C	C/C	A/C	C/C	C/C	A/C	A/C	C/C	C/C	C/C	C/C	C/C	C/C	C/C	C/C	C/C	A/C	C/C	C/C	C/C	A/C	C/C	C/C	C/C	C/C	C/C	C/C	C/C	A/C	A/C
Affx-88947554	11	10292523		T/T	T/C	---	T/T	T/C	T/T	T/T	T/T	T/T	T/C	T/T	T/C	T/T	T/C	T/T	T/T	T/T	T/T	T/T	T/C	T/T	T/T	T/T	T/T	T/T	T/T	T/T	---	T/C	T/C	C/C	T/T	T/C	T/C	T/T	T/C	T/T	T/C	T/T	T/T	T/T	T/T	T/C	T/T	T/T	T/T
Affx-88959313	4	47874389		T/T	T/T	T/T	T/T	T/T	T/T	T/T	T/T	T/T	T/T	T/T	T/T	T/T	T/T	T/T	T/T	T/T	T/T	T/T	T/T	T/T	T/T	T/T	T/T	T/T	T/T	T/T	T/T	T/T	T/T	T/T	T/T	T/T	T/T	T/T	T/T	T/T	T/T	T/T	T/T	T/T	T/T	T/T	T/T	T/T	T/T
Affx-88912432	19	25026250		G/G	G/G	G/G	G/G	G/G	G/G	G/G	G/G	G/G	G/G	G/G	G/G	G/G	G/G	G/G	G/G	G/G	G/G	G/G	G/G	G/G	G/G	G/G	G/G	G/G	G/G	G/G	G/G	G/G	G/G	G/G	G/G	G/G	G/G	G/G	G/G	G/G	G/G	G/G	G/G	G/G	G/G	G/G	G/G	G/G	G/G
Affx-88937169	11	31563896		G/G	G/G	A/G	A/G	A/G	G/G	A/G	G/G	A/G	G/G	G/G	G/G	G/G	A/G	A/G	A/G	A/G	A/G	G/G	G/G	G/G	G/G	G/G	G/G	G/G	A/G	G/G	G/G	G/G	G/G	G/G	G/G	A/G	G/G	G/G	G/G	G/G	G/G	G/G	A/G	A/G	A/G	G/G	G/G	A/G	G/G
Affx-88930731	4	63388884		G/G	G/G	G/G	G/G	G/G	G/G	G/G	G/G	G/G	G/G	G/G	G/G	G/G	G/G	G/G	G/G	G/G	G/G	G/G	G/G	G/G	G/G	G/G	G/G	G/G	G/G	G/G	G/G	G/G	G/G	G/G	G/G	G/G	G/G	G/G	G/G	G/G	G/G	G/G	G/G	G/G	G/G	G/G	G/G	G/G	G/G
Affx-88924439	10	25862928		T/C	T/C	T/C	T/C	T/T	T/T	T/C	T/T	T/T	T/C	T/C	T/T	T/C	T/T	T/C	T/T	T/C	T/C	T/T	T/T	T/C	T/C	T/T	T/T	T/C	T/T	T/T	T/C	T/C	T/T	T/T	T/C	T/C	T/C	T/C	T/C	T/T	C/C	T/C	C/C	T/T	C/C	T/C	T/T	T/C	T/C
Affx-88948613	7	24827042		A/A	A/A	A/A	A/A	A/A	A/A	A/A	A/A	A/A	A/A	A/A	A/G	A/A	G/G	A/A	A/A	A/A	A/G	A/A	G/G	A/G	A/A	A/G	A/A	A/G	A/G	A/A	A/A	A/G	A/G	G/G	A/G	A/G	A/A	A/A	A/G	A/A	A/A	A/G	A/G	A/G	A/A	A/A	A/A	A/A	A/A
Affx-88951229	24	2803958		C/C	C/C	C/C	C/C	C/C	C/C	C/C	C/C	C/C	C/C	C/C	C/C	C/C	C/C	C/C	C/C	C/C	C/C	C/C	C/C	C/C	C/C	C/C	C/C	C/C	C/C	C/C	C/C	C/C	C/C	C/C	C/C	C/C	C/C	C/C	C/C	C/C	C/C	C/C	C/C	C/C	C/C	C/C	C/C	C/C	C/C
Affx-88940537	16	53045232		T/T	T/T	T/T	T/T	T/T	T/T	T/T	T/T	T/T	T/T	T/T	T/T	T/T	T/T	T/T	T/T	T/T	T/T	T/T	T/T	T/T	T/T	T/T	T/T	T/T	T/T	T/T	T/T	T/T	T/T	T/T	T/T	T/T	T/T	T/T	T/T	T/T	T/T	T/T	T/T	T/T	T/T	T/T	T/T	T/T	T/T
Affx-88945632	16	50625355		G/G	T/G	G/G	G/G	G/G	G/G	G/G	G/G	G/G	G/G	G/G	G/G	G/G	G/G	G/G	G/G	G/G	G/G	G/G	G/G	G/G	G/G	G/G	G/G	T/G	G/G	G/G	T/G	G/G	G/G	G/G	G/G	G/G	T/G	T/G	G/G	G/G	G/G	G/G	G/G	G/G	G/G	T/G	G/G	G/G	G/G
Affx-88944158	12	25239073		T/T	T/T	T/T	T/T	T/T	T/T	T/T	T/T	T/T	T/T	T/T	T/T	T/T	T/T	T/T	T/T	T/T	T/T	T/T	T/T	T/T	T/T	T/T	T/T	T/T	T/T	T/T	T/T	T/T	T/T	T/T	T/T	T/T	T/T	T/T	T/T	T/T	T/T	T/T	T/T	T/T	T/T	T/T	T/T	T/T	T/T
Affx-88946475	12	70808049		T/T	T/G	G/G	T/T	T/G	T/G	T/T	T/G	T/G	T/G	G/G	G/G	T/G	T/T	T/G	T/G	T/G	T/G	T/G	T/T	T/G	T/G	T/G	T/G	T/G	T/G	G/G	T/G	T/G	T/T	T/T	T/G	T/T	T/G	T/G	G/G	T/G	T/T	G/G	T/G	T/G	T/T	T/G	G/G	G/G	G/G
Affx-88930310	3	35649868		A/A	A/A	A/A	A/A	A/A	A/A	A/A	A/A	A/A	A/A	A/A	A/A	A/A	A/A	A/A	A/A	A/A	A/A	A/A	A/A	A/A	A/A	A/A	A/A	A/A	A/A	A/A	A/A	A/A	A/A	---	A/A	A/A	A/A	A/A	A/A	A/A	A/A	A/A	A/A	A/A	---	A/A	A/A	A/A	A/A
Affx-88938644	15	47042285		T/C	C/C	T/C	T/C	T/C	T/C	C/C	C/C	C/C	T/C	C/C	C/C	C/C	T/C	C/C	C/C	C/C	C/C	C/C	C/C	C/C	C/C	C/C	T/C	C/C	C/C	C/C	C/C	C/C	C/C	C/C	T/C	C/C	C/C	C/C	T/C	C/C	C/C	T/C	C/C	C/C	C/C	C/C	C/C	T/C	C/C
Affx-88913321	4	24128984		A/A	A/A	A/A	A/A	A/A	A/A	A/A	A/A	A/A	A/A	A/A	A/A	A/A	A/A	A/A	A/A	A/A	A/A	A/A	A/A	A/A	A/A	A/A	A/A	A/A	A/A	A/A	A/A	A/A	A/A	A/A	A/A	A/A	A/A	A/A	A/A	A/A	A/A	A/A	A/A	A/A	A/A	A/A	A/A	A/A	A/A
Affx-88924987	11	30471204		T/T	T/T	T/T	T/T	T/T	T/T	T/T	T/T	T/T	T/T	T/T	T/T	T/T	T/T	T/T	T/T	T/T	T/T	T/T	T/T	T/T	T/T	T/T	T/T	T/T	T/T	T/T	T/T	T/T	T/T	T/T	T/T	T/T	T/T	T/T	T/T	T/T	T/T	T/T	T/T	T/T	T/T	T/T	T/T	T/T	T/T
Affx-88919363	16	34900437		A/A	A/G	A/G	A/A	A/A	A/G	A/A	A/A	A/A	A/A	A/A	A/A	A/G	A/A	A/A	A/A	A/A	A/A	A/A	A/A	A/A	A/A	A/A	A/G	A/A	A/A	A/A	A/A	A/A	A/G	A/G	A/A	A/A	A/A	A/A	A/A	A/A	A/A	A/G	A/G	A/A	A/G	A/A	A/A	A/A	A/A
Affx-88920924	4	46118181		A/A	A/A	A/A	A/A	A/A	A/A	A/A	A/A	A/A	A/A	A/A	A/A	A/A	A/A	A/A	A/A	A/A	A/A	A/A	A/A	A/A	A/A	A/A	A/A	A/A	A/A	A/A	A/A	A/A	A/A	A/A	A/A	A/A	A/A	A/A	A/A	A/A	A/A	A/A	A/A	A/A	A/A	A/A	A/A	A/A	A/A
Affx-88912892	10	20136596		A/A	A/A	A/A	A/G	A/A	A/A	A/A	A/G	A/A	A/A	A/G	A/A	A/G	A/A	G/G	A/G	A/G	A/G	A/G	A/A	A/G	A/G	A/G	A/A	A/A	A/A	A/A	A/G	A/A	A/A	A/A	A/A	A/A	A/A	A/G	A/A	A/A	A/A	A/A	A/G	A/G	A/A	A/A	A/A	A/G	A/G
Affx-88919064	19	33253254		G/G	A/G	A/G	G/G	A/G	A/G	A/G	A/A	A/A	G/G	A/A	A/G	A/A	A/A	A/A	A/A	A/A	A/A	A/A	---	A/G	A/A	A/A	A/G	A/G	A/A	A/A	A/A	A/G	A/G	A/G	A/G	G/G	A/G	A/G	A/G	A/G	A/G	A/G	G/G	A/A	A/G	A/A	A/A	G/G	A/A
Affx-88958236	25	68481595		T/C	C/C	T/C	C/C	T/C	C/C	C/C	C/C	C/C	C/C	C/C	T/C	T/C	T/T	T/C	T/T	T/T	T/T	T/C	T/C	T/C	T/C	T/T	T/C	T/C	T/T	T/C	T/C	C/C	T/T	T/T	T/T	T/C	T/T	---	T/C	C/C	T/C	T/C	C/C	T/C	T/C	C/C	T/C	C/C	T/C
Affx-88909721	28	4346822		C/C	C/C	C/C	C/C	C/C	C/C	C/C	C/C	C/C	C/C	C/C	C/C	C/C	C/C	C/C	C/C	C/C	C/C	C/C	C/C	C/C	C/C	C/C	C/C	C/C	C/C	C/C	C/C	C/C	C/C	C/C	C/C	C/C	C/C	C/C	C/C	C/C	C/C	C/C	C/C	C/C	C/C	C/C	C/C	C/C	C/C
Affx-88930844	18	42230174		G/G	G/G	G/G	G/G	G/G	G/G	G/G	G/G	G/G	G/G	G/G	G/G	G/G	G/G	G/G	G/G	G/G	G/G	G/G	G/G	G/G	G/G	G/G	G/G	G/G	G/G	G/G	G/G	G/G	G/G	G/G	G/G	G/G	G/G	G/G	G/G	G/G	G/G	G/G	G/G	G/G	G/G	G/G	G/G	G/G	G/G
Affx-88926491	24	8030422		C/C	C/C	C/C	C/C	C/C	C/C	C/C	C/C	C/C	C/C	C/C	C/C	C/C	C/C	C/C	C/C	C/C	C/C	C/C	C/C	C/C	C/C	C/C	C/C	C/C	C/C	C/C	C/C	C/C	C/C	C/C	C/C	C/C	C/C	C/C	C/C	C/C	T/C	C/C	C/C	C/C	C/C	C/C	C/C	C/C	C/C
Affx-88934991	1	79156384		A/A	A/A	A/A	A/A	A/A	A/A	A/A	A/A	A/A	A/A	A/A	A/A	A/A	A/A	A/A	A/A	A/A	A/A	A/A	A/A	A/A	A/A	A/A	A/A	A/A	A/A	A/A	A/A	A/A	A/A	A/A	A/A	A/A	A/A	A/A	A/A	A/A	A/A	A/A	A/A	A/A	A/A	A/A	A/A	A/A	A/A
Affx-88915129	5	21289260		G/G	G/G	T/T	G/G	T/T	G/G	G/G	G/G	T/G	T/T	G/G	G/G	T/G	G/G	G/G	T/G	G/G	T/G	T/T	G/G	G/G	G/G	---	G/G	G/G	G/G	T/T	G/G	G/G	G/G	T/G	T/G	T/T	G/G	T/G	G/G	T/G	G/G	G/G	T/T	G/G	G/G	T/G	---	T/G	G/G
Affx-88953224	0	0		T/G	T/G	T/G	T/G	T/G	T/G	T/G	T/T	T/T	T/T	T/G	T/T	T/G	T/G	T/G	T/G	T/T	T/T	T/T	T/G	T/T	T/G	T/T	T/T	T/T	T/G	T/G	T/T	T/T	T/T	T/T	T/T	T/T	T/G	T/T	T/T	T/T	T/G	T/T	T/G	T/G	T/G	T/T	T/G	T/T	T/G
Affx-88926806	5	65089945		C/C	C/C	T/C	T/C	T/C	C/C	C/C	C/C	C/C	T/C	C/C	C/C	C/C	C/C	C/C	C/C	C/C	C/C	C/C	C/C	C/C	C/C	C/C	C/C	C/C	C/C	C/C	C/C	C/C	C/C	C/C	C/C	T/C	C/C	C/C	C/C	C/C	C/C	C/C	T/C	C/C	C/C	C/C	C/C	C/C	C/C
Affx-88920117	23	7888935		T/C	T/T	T/T	T/C	T/T	T/C	T/C	T/T	T/T	T/C	T/T	T/C	T/T	T/T	T/T	T/T	T/T	T/T	T/T	T/T	T/C	T/T	T/T	T/C	T/T	T/T	T/T	T/C	T/C	T/C	T/T	T/C	T/T	T/T	T/C	T/T	T/C	T/T	T/T	T/C	T/T	T/T	T/C	T/T	T/C	T/T
Affx-88946704	24	25201025		T/T	T/T	T/T	T/T	T/T	T/T	T/T	T/T	T/T	T/T	T/T	T/T	T/T	T/T	T/T	T/T	T/T	T/T	T/T	T/T	T/T	T/T	T/T	T/T	T/T	T/T	T/T	T/T	T/T	T/T	T/T	T/T	T/T	T/T	T/T	T/T	T/T	T/T	T/T	T/T	T/T	T/T	T/T	T/T	T/T	T/T
Affx-88958772	27	3950649		T/G	G/G	G/G	T/G	T/G	T/G	G/G	G/G	G/G	T/T	---	G/G	T/T	G/G	G/G	T/G	G/G	T/G	T/G	G/G	T/G	T/T	G/G	T/G	T/T	G/G	T/T	T/T	T/G	G/G	T/T	T/G	T/G	T/G	T/G	G/G	T/G	G/G	T/G	T/T	T/G	T/G	T/T	T/T	T/G	T/G
Affx-88929001	4	62725656		G/G	G/G	G/G	G/G	G/G	G/G	G/G	G/G	G/G	G/G	G/G	G/G	G/G	G/G	G/G	G/G	G/G	G/G	G/G	G/G	G/G	G/G	G/G	G/G	G/G	G/G	G/G	G/G	G/G	G/G	G/G	G/G	G/G	G/G	G/G	G/G	G/G	G/G	G/G	G/G	G/G	G/G	G/G	G/G	G/G	G/G
Affx-88959685	25	63067829		T/T	G/G	T/T	T/G	T/T	T/T	G/G	---	T/T	T/G	T/T	---	---	---	G/G	G/G	G/G	G/G	T/G	---	---	G/G	G/G	---	---	G/G	G/G	T/G	T/G	T/G	T/T	T/G	T/G	T/G	---	T/G	T/G	---	T/G	T/T	---	T/G	---	G/G	T/T	G/G
Affx-88932816	23	31126839		T/T	T/T	T/T	T/T	T/T	T/T	T/T	T/T	T/T	T/T	T/T	T/T	T/T	T/T	T/T	T/T	T/T	T/T	T/T	T/T	T/T	T/T	T/T	T/T	T/T	T/T	T/T	T/T	T/T	T/T	T/T	T/T	T/T	T/T	T/T	T/T	T/T	T/T	T/T	T/T	T/T	T/T	T/T	T/T	T/T	T/T
Affx-88950378	1	65615384		G/G	G/G	G/G	G/G	G/G	G/G	A/G	G/G	G/G	G/G	A/G	G/G	A/G	G/G	G/G	G/G	G/G	G/G	G/G	G/G	A/G	A/G	G/G	G/G	G/G	G/G	A/G	A/G	A/G	G/G	G/G	G/G	G/G	G/G	A/G	G/G	G/G	A/G	G/G	G/G	G/G	A/G	A/G	A/G	G/G	A/G
Affx-88945683	16	13858126		G/G	G/G	G/G	G/G	G/G	G/G	G/G	G/G	G/G	G/G	G/G	G/G	G/G	G/G	G/G	G/G	G/G	G/G	G/G	G/G	G/G	G/G	G/G	G/G	G/G	G/G	G/G	G/G	G/G	G/G	G/G	G/G	G/G	G/G	G/G	G/G	G/G	G/G	G/G	G/G	G/G	G/G	G/G	G/G	G/G	G/G
Affx-88910042	27	13668046		G/G	A/G	A/A	A/G	A/G	A/A	A/A	A/G	A/G	G/G	A/G	A/G	A/G	G/G	A/G	A/G	---	G/G	G/G	G/G	A/A	A/G	G/G	A/A	A/A	G/G	A/G	A/A	A/A	A/G	A/G	G/G	A/G	A/G	A/A	A/A	A/G	A/A	G/G	G/G	G/G	A/G	A/A	A/G	A/G	A/A
Affx-88905428	5	9125339		A/G	A/G	G/G	A/G	A/G	A/G	A/G	A/G	A/G	G/G	A/G	A/A	A/G	A/G	A/G	G/G	A/G	G/G	A/G	G/G	A/G	G/G	G/G	A/A	G/G	A/G	G/G	A/G	A/G	A/A	A/G	G/G	G/G	G/G	A/G	A/G	A/G	G/G	A/G	A/G	A/G	A/G	A/G	G/G	A/A	G/G
Affx-88927629	13	34450716		C/C	A/C	C/C	C/C	C/C	C/C	A/C	C/C	C/C	C/C	C/C	C/C	C/C	C/C	C/C	C/C	C/C	C/C	C/C	C/C	C/C	C/C	C/C	C/C	C/C	C/C	C/C	C/C	C/C	C/C	C/C	C/C	C/C	A/C	C/C	C/C	C/C	C/C	C/C	C/C	C/C	C/C	C/C	C/C	C/C	C/C
Affx-88944743	14	10078658		T/C	T/C	T/C	C/C	T/C	C/C	T/T	C/C	C/C	C/C	T/C	C/C	T/C	C/C	C/C	C/C	C/C	C/C	C/C	T/C	T/C	C/C	C/C	T/C	C/C	C/C	C/C	T/C	T/T	C/C	T/C	C/C	C/C	T/C	T/T	C/C	C/C	T/C	T/C	C/C	C/C	C/C	T/C	T/C	T/C	C/C
Affx-88914968	11	3506279		A/C	A/C	A/C	A/A	A/A	A/C	A/A	A/A	A/A	A/C	A/C	A/A	A/C	A/A	A/A	A/A	A/A	A/A	A/A	A/A	A/A	A/A	A/A	A/A	A/A	A/A	A/C	A/A	A/A	A/A	A/A	A/A	A/C	A/C	A/A	A/A	A/A	A/A	A/A	A/C	A/A	A/A	A/A	A/C	A/C	A/C
Affx-88926722	4	27421226		C/C	C/C	---	C/C	C/C	C/C	C/C	T/C	T/C	C/C	T/C	C/C	T/C	C/C	T/C	T/C	T/C	T/C	T/C	C/C	C/C	C/C	T/T	C/C	C/C	T/C	C/C	T/C	C/C	C/C	C/C	C/C	C/C	---	C/C	C/C	C/C	C/C	C/C	C/C	C/C	C/C	C/C	T/C	C/C	T/C
Affx-88917257	16	17476233		C/C	C/C	C/C	C/C	C/C	A/C	A/A	A/C	A/A	C/C	A/C	C/C	A/C	A/A	C/C	A/A	A/A	A/C	---	---	A/A	A/C	C/C	A/C	A/A	C/C	A/C	A/C	A/C	C/C	A/C	C/C	C/C	A/A	A/C	C/C	C/C	C/C	A/C	C/C	A/A	A/C	A/C	A/A	A/C	A/A
Affx-88930782	15	23177799		T/G	T/G	G/G	G/G	T/G	G/G	T/G	T/T	T/G	T/G	G/G	G/G	G/G	T/G	T/G	T/T	T/T	T/T	T/T	G/G	T/G	G/G	T/G	G/G	T/G	G/G	T/G	T/G	T/G	G/G	G/G	G/G	G/G	T/G	T/G	G/G	T/G	T/G	G/G	T/G	T/T	T/G	T/G	G/G	T/G	T/G
Affx-88905654	17	50548041		G/G	G/G	G/G	G/G	G/G	G/G	G/G	G/G	G/G	G/G	G/G	G/G	G/G	G/G	G/G	G/G	G/G	G/G	G/G	G/G	G/G	G/G	G/G	G/G	G/G	G/G	G/G	G/G	G/G	G/G	G/G	G/G	G/G	G/G	G/G	G/G	G/G	G/G	G/G	G/G	G/G	G/G	G/G	G/G	G/G	G/G
Affx-88944097	14	47862116		T/T	T/T	T/T	T/T	T/T	T/T	T/T	T/T	T/T	T/T	T/T	T/T	T/T	T/T	T/C	T/T	T/T	T/T	T/T	T/C	T/C	T/T	T/T	T/T	T/C	T/C	T/T	T/C	T/T	T/T	T/T	T/T	T/T	T/T	T/T	T/T	T/T	T/C	T/T	T/T	T/C	T/C	T/T	T/T	T/T	T/T
Affx-88922006	0	0		T/T	T/T	T/T	T/T	T/T	T/T	T/T	T/T	T/T	T/T	T/G	T/T	T/G	T/T	T/T	T/T	T/T	T/T	T/T	T/T	T/T	T/T	T/T	T/T	T/T	T/T	T/T	T/T	T/T	T/T	T/T	T/T	T/T	T/T	T/T	T/T	T/T	T/T	T/T	T/T	T/T	T/T	T/T	T/G	T/T	T/T
Affx-88932291	5	32377847		C/C	C/C	T/C	T/C	T/C	C/C	C/C	C/C	C/C	T/C	C/C	C/C	C/C	C/C	C/C	C/C	C/C	C/C	C/C	C/C	C/C	C/C	C/C	C/C	C/C	C/C	C/C	C/C	C/C	C/C	C/C	C/C	T/C	C/C	C/C	C/C	C/C	C/C	C/C	T/C	C/C	C/C	C/C	C/C	C/C	C/C
Affx-88943208	11	58563532		A/A	A/A	A/A	A/A	A/A	A/A	A/A	A/A	A/A	A/A	A/A	A/A	A/A	A/A	A/A	A/A	A/A	A/A	A/A	A/A	A/A	A/A	A/A	A/A	A/A	A/A	A/A	A/A	A/A	A/A	A/A	A/A	A/A	A/A	A/A	A/A	A/A	A/A	A/A	A/A	A/A	A/A	A/A	A/A	A/A	A/A
Affx-88939756	0	0		G/G	G/G	G/G	G/G	G/G	G/G	G/G	G/G	G/G	G/G	G/G	A/G	G/G	G/G	G/G	G/G	G/G	G/G	G/G	A/G	G/G	G/G	G/G	A/G	G/G	G/G	G/G	G/G	G/G	A/G	A/G	G/G	G/G	G/G	G/G	A/G	G/G	G/G	G/G	G/G	G/G	G/G	G/G	G/G	G/G	G/G
Affx-88927059	28	33883451		T/C	T/T	T/T	T/T	T/T	T/T	T/T	T/T	T/T	T/T	T/T	T/T	T/T	T/C	T/T	T/T	T/T	T/T	T/T	T/C	T/T	T/T	T/T	T/T	T/T	T/T	T/T	T/T	T/T	T/T	T/T	T/C	T/C	T/T	T/T	T/C	T/T	T/T	T/C	T/C	T/T	T/T	T/T	T/T	T/C	T/T
Affx-88958840	8	32589949		G/G	T/T	G/G	T/T	G/G	G/G	T/T	G/G	G/G	T/T	G/G	T/G	G/G	T/G	T/G	T/G	T/G	T/G	G/G	T/G	T/G	G/G	G/G	T/G	T/G	T/G	G/G	T/G	T/G	T/G	T/G	G/G	T/T	T/T	T/G	T/G	T/T	T/T	G/G	T/T	T/G	T/T	T/T	T/G	T/T	T/G
Affx-88930202	0	0		A/A	A/A	A/G	A/G	A/G	A/A	A/A	A/A	A/A	A/G	A/A	A/A	---	A/A	A/A	A/A	A/A	A/A	A/A	A/A	A/A	A/A	A/A	A/A	A/A	A/A	A/A	A/A	A/A	A/A	A/A	A/A	A/G	A/A	---	A/A	A/A	A/A	A/A	A/G	---	A/A	A/A	A/A	A/A	A/A
Affx-88929505	7	54915938		T/T	T/C	T/T	T/T	T/T	T/T	T/C	T/T	T/T	T/T	T/C	T/T	T/C	T/C	T/T	T/T	T/T	T/C	T/C	T/C	---	C/C	T/C	T/T	C/C	T/C	C/C	C/C	C/C	T/T	T/T	T/T	T/T	T/C	C/C	T/T	T/T	C/C	T/T	T/T	T/C	T/T	C/C	C/C	T/T	T/C
Affx-88941128	4	149242		T/T	C/C	T/C	T/T	T/C	T/T	C/C	T/T	T/T	T/T	T/C	T/C	T/C	T/T	T/C	T/C	T/C	T/T	T/T	T/T	C/C	T/C	C/C	T/C	C/C	T/C	T/C	T/C	T/C	T/T	T/T	T/T	T/C	C/C	C/C	T/C	T/C	C/C	T/C	T/T	C/C	C/C	T/C	T/T	T/T	T/T
Affx-88934087	25	75091689		---	C/C	C/C	C/C	C/C	T/C	---	C/C	C/C	C/C	C/C	C/C	C/C	C/C	C/C	C/C	C/C	C/C	C/C	C/C	C/C	C/C	C/C	C/C	C/C	C/C	C/C	C/C	C/C	C/C	C/C	C/C	C/C	C/C	C/C	C/C	C/C	T/C	C/C	C/C	C/C	---	C/C	C/C	---	C/C
Affx-88937856	12	15666730		A/A	A/A	A/A	A/A	A/A	A/A	A/A	A/A	A/A	A/A	A/A	A/A	A/A	A/A	A/A	A/A	A/A	A/A	A/A	A/A	A/A	A/A	A/A	A/A	A/A	A/A	A/A	A/A	A/A	A/A	A/A	A/A	A/A	A/A	A/A	A/A	A/A	A/A	A/A	A/A	A/A	A/A	A/A	A/A	A/A	A/A
Affx-88914823	21	44808740		G/G	G/G	G/G	G/G	G/G	G/G	G/G	G/G	G/G	G/G	G/G	G/G	G/G	G/G	G/G	G/G	G/G	G/G	G/G	G/G	G/G	G/G	G/G	G/G	G/G	G/G	G/G	G/G	G/G	G/G	G/G	G/G	G/G	G/G	G/G	G/G	G/G	G/G	G/G	G/G	G/G	G/G	G/G	G/G	G/G	G/G
Affx-88954853	1	37507319		A/A	G/G	A/A	A/G	A/G	A/G	G/G	A/G	A/G	A/A	A/A	A/G	A/A	G/G	A/G	A/G	A/G	G/G	G/G	G/G	G/G	G/G	G/G	A/G	A/A	A/G	A/A	G/G	A/G	A/G	A/G	A/G	A/G	G/G	A/G	A/G	A/A	A/G	A/G	A/G	A/G	A/G	A/G	A/G	A/A	G/G
Affx-88944431	12	56999012		A/G	A/A	A/G	A/G	A/G	A/G	A/G	A/G	A/G	A/G	A/G	G/G	A/G	A/G	G/G	A/G	---	A/G	A/A	A/G	A/A	A/G	A/G	G/G	A/A	A/G	G/G	A/A	A/G	G/G	G/G	G/G	A/G	A/A	A/G	G/G	A/G	A/G	G/G	A/G	A/G	A/G	A/A	G/G	A/G	A/G
Affx-88945359	12	11033693		A/A	A/G	A/A	A/A	A/A	A/A	A/A	A/A	A/A	A/A	A/A	A/A	A/G	A/A	A/A	A/A	A/A	A/A	A/A	A/A	A/A	A/G	A/A	A/A	A/G	A/A	A/A	A/G	G/G	A/A	A/A	A/A	A/A	A/A	G/G	A/A	A/A	A/A	A/A	A/A	A/A	A/G	A/A	A/A	A/A	A/A
Affx-88943084	7	53480725		C/C	C/C	C/C	C/C	C/C	C/C	C/C	C/C	C/C	C/C	C/C	C/C	C/C	C/C	C/C	C/C	C/C	C/C	C/C	C/C	C/C	C/C	C/C	C/C	C/C	C/C	C/C	C/C	C/C	C/C	C/C	C/C	C/C	C/C	C/C	C/C	C/C	C/C	C/C	C/C	C/C	C/C	C/C	C/C	C/C	C/C
Affx-88908966	6	10017798		G/G	G/G	G/G	G/G	G/G	G/G	G/G	G/G	G/G	G/G	G/G	G/G	G/G	G/G	G/G	G/G	G/G	G/G	G/G	G/G	G/G	G/G	G/G	G/G	G/G	G/G	G/G	G/G	G/G	G/G	G/G	G/G	G/G	G/G	G/G	G/G	G/G	G/G	G/G	G/G	G/G	G/G	G/G	G/G	G/G	G/G
Affx-88931778	4	72302319		G/G	G/G	G/G	G/G	G/G	G/G	G/G	G/G	G/G	G/G	G/G	G/G	G/G	G/G	G/G	G/G	G/G	G/G	G/G	G/G	G/G	G/G	G/G	G/G	G/G	G/G	G/G	G/G	G/G	G/G	G/G	G/G	G/G	G/G	G/G	G/G	G/G	G/G	G/G	G/G	G/G	G/G	G/G	G/G	G/G	G/G
Affx-88928090	24	16360010		A/G	A/G	A/G	A/G	A/G	A/G	A/G	G/G	A/G	A/G	A/G	G/G	A/G	A/G	A/A	A/G	A/G	A/G	A/A	A/G	A/G	A/G	G/G	A/G	G/G	A/G	A/G	A/G	G/G	G/G	A/G	G/G	A/G	A/G	G/G	A/G	A/G	A/G	A/G	A/G	G/G	G/G	G/G	G/G	A/G	A/G
Affx-88911636	12	22588643		A/A	A/A	A/A	A/A	A/A	A/A	A/A	A/A	A/A	A/A	A/A	A/A	A/A	A/A	A/A	A/A	A/A	A/A	A/A	A/A	A/A	A/A	A/A	A/A	A/A	A/A	A/A	A/A	A/A	A/A	A/A	A/A	A/A	A/A	A/A	A/A	A/A	A/A	A/A	A/A	A/A	A/A	A/A	A/A	A/A	A/A
Affx-88905328	27	13966498		G/G	G/G	G/G	G/G	G/G	G/G	G/G	G/G	G/G	G/G	G/G	G/G	G/G	G/G	G/G	G/G	G/G	G/G	G/G	G/G	G/G	G/G	G/G	G/G	G/G	G/G	G/G	G/G	G/G	G/G	G/G	G/G	G/G	G/G	G/G	G/G	G/G	G/G	G/G	G/G	G/G	G/G	G/G	G/G	G/G	G/G
Affx-88916777	13	22478956		T/T	C/C	C/C	T/C	T/C	T/C	C/C	C/C	C/C	C/C	T/C	C/C	C/C	C/C	T/C	C/C	C/C	T/C	T/C	C/C	C/C	C/C	T/C	C/C	C/C	T/C	T/C	C/C	C/C	T/C	C/C	T/C	T/T	C/C	C/C	T/C	T/C	C/C	C/C	T/C	T/C	C/C	C/C	T/C	C/C	C/C
Affx-88936613	11	70564543		C/C	C/C	C/C	C/C	C/C	C/C	C/C	T/T	T/C	C/C	C/C	C/C	T/C	T/C	T/C	T/T	T/T	T/T	T/T	T/C	T/C	T/C	T/T	C/C	T/C	T/C	T/C	C/C	T/C	C/C	C/C	T/C	C/C	C/C	T/C	C/C	C/C	C/C	T/C	C/C	T/C	C/C	C/C	C/C	C/C	C/C
Affx-88938633	23	9124151		A/G	A/G	G/G	A/G	G/G	A/G	G/G	A/G	A/A	G/G	A/G	G/G	A/G	A/G	A/G	A/G	A/G	A/G	A/G	G/G	A/G	A/G	A/G	G/G	A/G	A/G	A/G	A/G	A/G	A/G	A/G	G/G	A/G	A/G	A/G	A/G	A/G	A/G	G/G	A/G	A/A	A/G	A/G	A/G	G/G	A/G
Affx-88942386	12	63957934		G/G	G/G	G/G	G/G	G/G	G/G	G/G	G/G	G/G	G/G	G/G	G/G	G/G	G/G	G/G	G/G	G/G	G/G	G/G	G/G	G/G	G/G	G/G	G/G	G/G	G/G	G/G	G/G	G/G	G/G	G/G	G/G	G/G	G/G	G/G	G/G	G/G	G/G	G/G	G/G	G/G	G/G	G/G	G/G	G/G	G/G
Affx-88906784	0	0		G/G	G/G	G/G	G/G	G/G	G/G	G/G	G/G	G/G	G/G	G/G	G/G	G/G	G/G	G/G	G/G	G/G	G/G	G/G	G/G	G/G	G/G	G/G	G/G	G/G	G/G	G/G	G/G	G/G	G/G	G/G	G/G	G/G	G/G	G/G	G/G	G/G	G/G	G/G	G/G	G/G	G/G	G/G	G/G	G/G	G/G
Affx-88916618	4	64182788		G/G	A/G	A/G	A/G	G/G	G/G	A/G	A/A	A/A	A/G	A/A	G/G	A/A	A/A	A/G	A/A	A/A	A/G	A/A	A/A	A/A	A/G	A/G	A/G	A/A	A/A	A/G	A/A	A/A	G/G	G/G	G/G	A/A	A/G	A/A	A/G	A/G	A/G	A/A	A/G	A/A	A/G	A/A	A/G	A/G	A/G
Affx-88918659	24	11158281		C/C	C/C	C/C	C/C	C/C	C/C	C/C	C/C	C/C	C/C	C/C	C/C	C/C	C/C	C/C	C/C	C/C	C/C	C/C	C/C	C/C	C/C	C/C	C/C	C/C	C/C	C/C	C/C	C/C	C/C	C/C	C/C	C/C	C/C	C/C	C/C	C/C	C/C	C/C	C/C	C/C	C/C	C/C	C/C	C/C	C/C
Affx-88931580	5	53591152		G/G	G/G	T/G	T/G	T/G	G/G	G/G	G/G	G/G	T/G	G/G	G/G	G/G	G/G	G/G	G/G	G/G	G/G	G/G	G/G	G/G	G/G	G/G	G/G	G/G	G/G	G/G	G/G	G/G	G/G	G/G	G/G	T/G	G/G	G/G	G/G	G/G	G/G	G/G	T/G	G/G	G/G	G/G	G/G	G/G	G/G
Affx-88914171	6	61766400		T/T	T/T	T/G	T/T	T/T	T/G	T/T	T/T	T/T	T/G	T/T	T/T	T/T	T/T	T/T	T/T	T/T	T/T	T/T	T/T	T/T	T/T	T/T	T/T	T/T	T/T	T/T	T/T	T/T	T/T	T/G	T/T	T/G	T/T	T/T	T/G	T/T	T/T	T/T	T/G	T/T	T/T	T/T	T/T	T/G	T/T
Affx-88958953	29	9337574		C/C	C/C	C/C	C/C	C/C	C/C	C/C	C/C	C/C	C/C	C/C	C/C	C/C	A/C	C/C	C/C	C/C	C/C	C/C	C/C	C/C	C/C	C/C	C/C	C/C	C/C	C/C	C/C	C/C	C/C	C/C	C/C	C/C	C/C	C/C	C/C	C/C	C/C	C/C	C/C	C/C	C/C	C/C	C/C	C/C	C/C
Affx-88912537	18	18299296		A/A	C/C	A/A	A/A	A/A	A/A	C/C	C/C	C/C	A/C	C/C	C/C	C/C	C/C	C/C	C/C	C/C	C/C	C/C	C/C	C/C	C/C	C/C	C/C	A/C	C/C	C/C	A/C	C/C	A/C	A/C	A/C	A/C	C/C	A/C	C/C	A/A	C/C	A/C	A/A	C/C	C/C	A/C	C/C	A/A	C/C
Affx-88954798	4	48305173		G/G	G/G	A/G	G/G	G/G	G/G	G/G	G/G	A/G	G/G	A/G	G/G	A/G	A/G	G/G	G/G	A/G	A/G	A/G	G/G	G/G	G/G	A/G	G/G	G/G	G/G	A/G	G/G	G/G	G/G	G/G	G/G	G/G	G/G	G/G	G/G	G/G	G/G	G/G	G/G	A/G	G/G	G/G	G/G	G/G	G/G
Affx-88947171	3	35436103		C/C	C/C	C/C	C/C	C/C	C/C	C/C	C/C	C/C	C/C	C/C	C/C	C/C	C/C	C/C	C/C	C/C	C/C	C/C	C/C	C/C	C/C	C/C	C/C	C/C	C/C	C/C	C/C	C/C	C/C	C/C	C/C	C/C	C/C	C/C	C/C	C/C	C/C	C/C	C/C	C/C	C/C	C/C	C/C	C/C	C/C
Affx-88957575	1	25668456		C/C	C/C	C/C	C/C	C/C	C/C	C/C	C/C	C/C	C/C	C/C	C/C	C/C	C/C	C/C	C/C	C/C	C/C	C/C	C/C	C/C	C/C	C/C	C/C	C/C	C/C	C/C	C/C	C/C	C/C	C/C	C/C	C/C	C/C	C/C	C/C	C/C	C/C	C/C	C/C	C/C	C/C	C/C	C/C	C/C	C/C
Affx-88928734	14	51510265		T/T	T/C	T/C	T/C	T/C	T/T	T/C	T/T	T/T	T/T	T/T	T/C	T/T	T/C	T/T	T/T	T/T	T/T	T/T	T/T	T/T	T/C	T/T	T/T	T/C	T/T	T/C	T/C	T/C	T/C	T/C	T/C	T/T	T/T	T/T	T/C	T/C	T/C	T/T	T/C	T/T	T/C	T/T	T/T	T/C	T/C
Affx-88922383	25	19573320		G/G	A/G	G/G	A/G	G/G	A/G	A/G	G/G	G/G	A/G	G/G	A/G	G/G	G/G	G/G	G/G	G/G	G/G	G/G	G/G	A/G	G/G	G/G	A/G	A/G	G/G	G/G	A/G	A/G	G/G	G/G	G/G	G/G	A/G	A/G	A/G	A/G	A/G	A/G	A/G	G/G	A/G	A/G	G/G	A/G	G/G
Affx-88943691	2	40843806		G/G	G/G	G/G	G/G	G/G	G/G	G/G	G/G	G/G	G/G	G/G	G/G	G/G	G/G	G/G	G/G	G/G	G/G	G/G	G/G	G/G	G/G	G/G	G/G	G/G	G/G	G/G	G/G	G/G	G/G	G/G	G/G	G/G	G/G	G/G	G/G	G/G	G/G	G/G	G/G	G/G	G/G	G/G	G/G	G/G	G/G
Affx-88909602	16	10968684		A/A	A/A	A/A	A/A	A/A	A/A	A/A	A/A	A/A	A/A	A/G	A/A	A/G	A/A	A/A	A/A	A/A	A/A	A/A	A/A	A/A	A/G	A/A	A/A	A/A	A/A	A/A	A/A	A/A	A/A	A/A	A/A	A/A	A/A	A/A	A/A	A/A	A/A	A/A	A/A	A/A	A/A	A/A	A/A	A/A	A/A
Affx-88916475	25	27755361		T/C	C/C	T/C	T/C	T/C	T/C	C/C	T/C	T/T	T/C	T/T	T/T	T/C	T/T	T/C	T/T	T/T	T/T	T/C	T/T	T/C	T/C	T/C	T/T	T/C	T/C	C/C	C/C	T/C	T/T	T/T	T/T	T/C	T/C	T/C	T/T	T/C	T/C	T/T	T/C	T/T	T/C	C/C	C/C	T/C	T/T
Affx-88908445	19	28982275		C/C	T/C	C/C	C/C	C/C	C/C	T/C	T/T	T/T	C/C	T/T	C/C	T/C	T/C	T/T	T/C	T/C	T/T	T/C	T/C	C/C	C/C	T/C	T/C	C/C	T/T	T/C	C/C	C/C	T/C	T/C	T/C	C/C	T/C	C/C	C/C	C/C	T/C	T/C	C/C	T/T	T/C	C/C	T/C	C/C	T/C
Affx-88927209	1	61272948		T/T	T/C	T/T	T/T	T/T	T/T	T/T	T/T	T/T	T/T	T/T	T/T	T/T	T/T	T/T	T/T	T/C	T/T	T/C	T/T	T/T	T/C	T/C	T/T	T/T	T/T	T/T	T/T	T/T	T/T	T/T	T/T	T/T	T/C	T/T	T/T	T/T	T/T	T/T	T/T	T/T	T/T	T/T	T/T	T/T	T/T
Affx-88930601	3	47847970		C/C	T/C	C/C	C/C	C/C	C/C	T/C	C/C	C/C	C/C	C/C	C/C	C/C	C/C	C/C	C/C	C/C	C/C	C/C	C/C	C/C	C/C	C/C	C/C	C/C	C/C	C/C	C/C	C/C	C/C	C/C	C/C	C/C	T/C	C/C	C/C	C/C	T/C	C/C	C/C	C/C	T/C	C/C	C/C	C/C	C/C
Affx-88943592	5	41590150		T/T	T/T	A/T	A/T	A/T	T/T	T/T	T/T	T/T	A/T	T/T	T/T	T/T	T/T	T/T	T/T	T/T	T/T	T/T	T/T	T/T	T/T	T/T	T/T	T/T	T/T	T/T	T/T	T/T	T/T	T/T	T/T	A/T	T/T	T/T	T/T	T/T	T/T	T/T	A/T	T/T	T/T	T/T	T/T	T/T	T/T
Affx-88923578	7	35199498		T/C	T/C	T/C	T/C	T/C	T/C	T/C	T/C	T/C	T/C	C/C	T/C	C/C	T/C	T/C	T/C	T/C	T/C	T/C	T/C	T/C	C/C	T/C	T/C	T/C	T/C	C/C	T/T	T/C	T/C	T/C	T/C	T/C	T/C	---	T/C	T/C	T/C	T/C	T/C	T/C	T/C	T/T	C/C	T/C	C/C
Affx-88928872	12	27438084		C/C	C/C	C/C	C/C	C/C	C/C	C/C	C/C	C/C	C/C	C/C	C/C	C/C	C/C	C/C	C/C	C/C	C/C	C/C	C/C	C/C	C/C	C/C	C/C	C/C	C/C	C/C	C/C	C/C	C/C	C/C	C/C	C/C	C/C	C/C	C/C	C/C	C/C	C/C	C/C	C/C	C/C	C/C	C/C	C/C	C/C
Affx-88912011	9	30221146		G/G	G/G	G/G	G/G	G/G	G/G	G/G	G/G	G/G	G/G	G/G	G/G	G/G	T/T	G/G	G/G	G/G	G/G	G/G	G/G	T/T	G/G	G/G	G/G	T/T	G/G	G/G	T/T	T/T	T/T	G/G	G/G	G/G	T/T	T/G	T/T	G/G	G/G	T/T	G/G	G/G	T/T	T/T	G/G	G/G	G/G
Affx-88907340	16	25599014		T/T	T/C	T/C	---	T/T	T/C	T/C	T/T	T/C	---	T/C	T/T	T/C	T/C	T/T	T/T	T/C	T/T	T/T	T/C	T/C	T/C	T/C	T/C	C/C	T/C	T/C	T/T	C/C	T/T	T/C	T/T	T/T	T/T	T/T	T/T	T/C	T/T	T/T	T/T	T/C	C/C	T/C	T/C	T/C	T/C
Affx-88931484	5	29171620		A/A	A/A	A/A	A/A	A/A	A/A	A/A	A/A	A/A	A/A	A/A	A/A	A/A	A/A	A/A	A/A	A/A	A/A	A/A	A/A	A/A	A/A	A/A	A/A	A/A	A/A	A/A	A/A	A/A	A/A	A/A	A/A	A/A	A/A	A/A	A/A	A/A	A/A	A/A	A/A	A/A	A/A	A/A	A/A	A/A	A/A
Affx-88920918	18	32704844		A/A	A/A	A/A	A/A	A/A	A/A	A/A	A/A	A/A	A/A	A/A	A/A	A/A	A/A	---	A/A	A/A	A/A	A/A	A/A	A/A	A/A	A/A	A/A	A/A	A/A	A/A	A/A	A/A	A/A	A/A	A/A	A/A	A/A	A/A	A/A	A/A	A/A	A/A	A/A	A/A	A/A	A/A	A/A	A/A	A/A
Affx-88918424	12	20006732		C/C	C/C	C/C	C/C	C/C	C/C	C/C	C/C	C/C	C/C	C/C	T/C	T/C	T/C	C/C	C/C	C/C	C/C	C/C	T/C	C/C	T/C	C/C	C/C	C/C	C/C	C/C	C/C	C/C	C/C	T/C	T/C	C/C	C/C	C/C	C/C	C/C	C/C	C/C	C/C	C/C	C/C	C/C	C/C	C/C	C/C
Affx-88926760	27	18507056		A/G	A/A	A/G	A/G	A/G	A/G	A/A	A/G	A/G	A/G	G/G	A/G	G/G	A/G	---	A/G	G/G	G/G	---	A/G	A/G	G/G	A/G	A/G	G/G	G/G	G/G	G/G	A/G	A/G	A/G	A/G	A/G	A/A	G/G	A/G	A/G	A/A	A/G	A/G	A/G	A/G	A/G	G/G	A/G	G/G
Affx-88954121	9	42659095		T/C	T/T	T/C	T/T	T/C	T/C	T/T	T/T	T/T	T/C	T/T	T/T	T/T	T/T	T/T	T/T	T/T	T/T	T/T	T/T	T/T	T/C	T/T	T/T	T/T	T/T	T/T	T/T	T/T	T/T	T/T	T/T	T/C	T/T	T/T	T/T	T/C	T/T	T/T	T/T	T/T	T/T	T/T	T/T	T/T	T/C
Affx-88959684	14	19803505		A/A	A/A	A/A	A/A	A/A	A/A	A/A	A/A	A/A	A/A	A/A	A/A	A/A	A/A	A/A	A/A	A/A	A/A	A/A	A/A	A/A	A/A	A/A	A/A	A/A	A/A	A/A	A/A	A/A	A/A	A/A	A/A	A/A	A/A	A/A	A/A	A/A	A/A	A/A	A/A	A/A	A/A	A/A	A/A	A/A	A/A
Affx-88933207	7	51816969		A/A	A/A	A/A	A/A	A/C	A/C	A/A	A/C	A/C	A/A	A/A	A/A	A/C	A/A	A/C	A/C	A/C	A/A	C/C	A/A	C/C	A/C	A/C	A/A	A/A	A/A	A/C	A/A	C/C	A/A	A/A	A/A	C/C	A/A	A/C	A/A	A/C	C/C	A/A	A/A	A/A	A/C	A/C	A/C	A/A	A/A
Affx-88910668	25	49924187		G/G	G/G	G/G	G/G	G/G	G/G	G/G	G/G	G/G	G/G	G/G	G/G	G/G	G/G	G/G	G/G	G/G	G/G	G/G	G/G	G/G	G/G	G/G	G/G	G/G	G/G	G/G	G/G	G/G	G/G	G/G	G/G	G/G	G/G	G/G	G/G	G/G	G/G	G/G	G/G	G/G	G/G	G/G	G/G	G/G	G/G
Affx-88912534	14	57161184		T/G	T/G	T/G	G/G	T/T	T/G	T/T	T/G	T/G	G/G	T/G	T/G	T/G	T/G	T/T	T/G	T/G	T/G	T/G	T/T	T/G	T/T	T/G	T/G	T/T	T/T	T/T	T/T	T/T	T/T	T/G	T/G	T/G	T/G	T/G	T/G	T/T	T/G	T/G	T/T	T/T	T/G	T/G	T/G	T/G	T/T
Affx-88934725	19	11145274		C/C	C/C	C/C	C/C	C/C	C/C	C/C	C/C	C/C	C/C	C/C	C/C	C/C	C/C	C/C	C/C	C/C	C/C	C/C	C/C	C/C	C/C	C/C	C/C	C/C	C/C	C/C	C/C	C/C	C/C	C/C	C/C	C/C	C/C	C/C	C/C	C/C	C/C	C/C	C/C	C/C	C/C	C/C	C/C	C/C	C/C
Affx-88921248	7	57016528		G/G	G/G	G/G	G/G	G/G	G/G	G/G	G/G	G/G	G/G	G/G	G/G	G/G	G/G	G/G	G/G	G/G	G/G	G/G	G/G	G/G	G/G	G/G	G/G	G/G	G/G	G/G	G/G	G/G	G/G	G/G	G/G	G/G	G/G	G/G	G/G	G/G	G/G	G/G	G/G	G/G	G/G	G/G	G/G	G/G	G/G
Affx-88912852	25	62359041		A/A	A/A	A/A	A/A	A/A	A/A	A/A	A/A	A/A	A/A	A/A	A/A	A/A	A/A	A/A	A/A	A/A	A/A	A/A	A/A	A/A	A/A	A/A	A/A	A/A	A/A	A/A	A/A	A/A	A/A	A/A	A/A	A/A	A/A	A/A	A/A	A/A	A/A	A/A	A/A	A/A	A/A	A/A	A/A	A/A	A/A
Affx-88919832	1	21491909		T/T	T/T	T/T	T/T	T/T	T/T	T/T	T/T	T/C	T/T	T/C	T/T	T/C	T/T	T/C	T/C	T/C	T/T	T/T	T/T	T/T	T/C	T/C	T/T	T/T	T/C	T/T	T/T	T/T	T/T	T/T	T/T	T/T	T/T	T/T	T/T	T/T	T/T	T/T	T/T	T/C	T/T	T/T	T/T	T/T	T/T
Affx-88920585	13	20712649		C/C	C/C	C/C	C/C	C/C	C/C	C/C	C/C	C/C	C/C	C/C	C/C	C/C	C/C	C/C	C/C	C/C	C/C	C/C	C/C	T/C	C/C	C/C	C/C	T/C	C/C	C/C	T/C	C/C	C/C	C/C	C/C	C/C	C/C	C/C	C/C	C/C	C/C	C/C	C/C	C/C	C/C	C/C	C/C	C/C	C/C
Affx-88919799	24	13056909		C/C	C/C	C/C	C/C	C/C	C/C	C/C	C/C	C/C	C/C	C/C	C/C	C/C	C/C	C/C	C/C	C/C	C/C	C/C	C/C	C/C	C/C	C/C	C/C	C/C	C/C	C/C	C/C	C/C	C/C	C/C	C/C	C/C	C/C	C/C	C/C	C/C	C/C	C/C	C/C	C/C	C/C	C/C	C/C	C/C	C/C
Affx-88916577	6	16550785		G/G	G/G	G/G	G/G	G/G	G/G	G/G	G/G	G/G	G/G	G/G	G/G	A/G	G/G	G/G	G/G	G/G	G/G	G/G	A/G	G/G	G/G	G/G	A/G	A/G	G/G	G/G	A/G	G/G	A/G	A/G	A/G	G/G	A/G	G/G	G/G	G/G	A/G	A/G	G/G	G/G	G/G	G/G	G/G	G/G	G/G
Affx-88916916	26	17864255		A/A	A/A	A/A	A/A	A/A	A/A	A/A	A/A	A/A	A/A	A/A	A/A	A/A	A/A	A/A	A/A	A/A	A/A	A/A	A/A	A/A	A/A	A/A	A/A	A/A	A/A	A/A	A/A	A/A	A/A	A/A	A/A	A/A	A/A	A/A	A/A	A/A	A/A	A/A	A/A	A/A	A/A	A/A	A/A	A/A	A/A
Affx-88925099	3	34883765		A/G	G/G	A/G	A/G	G/G	A/G	G/G	G/G	G/G	A/G	A/G	A/G	G/G	G/G	G/G	G/G	G/G	G/G	G/G	A/G	G/G	A/G	G/G	A/G	G/G	G/G	G/G	G/G	G/G	G/G	A/G	A/G	A/G	G/G	G/G	G/G	G/G	A/G	A/G	G/G	G/G	G/G	G/G	A/G	A/G	G/G
Affx-88938257	10	23067834		T/T	T/C	T/T	T/T	T/T	T/T	T/T	T/T	T/T	T/T	T/T	T/T	T/T	T/C	T/T	T/T	T/T	T/T	T/T	T/T	T/T	T/C	T/T	T/T	T/C	T/T	T/C	T/T	T/C	T/T	T/T	T/T	T/T	T/C	T/C	T/T	T/T	T/C	T/T	T/T	T/T	T/C	T/C	T/C	T/T	T/T
Affx-88912740	15	37593629		C/C	C/C	C/C	C/C	C/C	C/C	C/C	C/C	C/C	C/C	C/C	A/C	C/C	C/C	C/C	C/C	C/C	C/C	C/C	A/C	C/C	C/C	C/C	A/C	C/C	C/C	C/C	C/C	C/C	A/C	A/C	C/C	C/C	C/C	C/C	A/C	C/C	C/C	C/C	C/C	C/C	C/C	C/C	C/C	C/C	C/C
Affx-88943217	5	61025357		T/T	T/T	T/T	T/T	T/T	T/T	T/T	T/T	T/T	T/T	T/T	T/T	T/T	T/T	T/T	T/T	T/T	T/T	T/T	T/T	T/T	T/T	T/T	T/T	T/T	T/T	T/T	T/T	T/T	T/T	T/T	T/T	T/T	T/T	T/T	T/T	T/T	T/T	T/T	T/T	T/T	T/T	T/T	T/T	T/T	T/T
Affx-88958429	7	41345710		A/A	A/A	A/A	A/A	A/A	A/A	A/A	A/A	A/A	A/A	A/A	A/A	A/A	A/A	A/A	A/A	A/A	A/A	A/A	A/A	A/A	A/A	A/A	A/A	A/A	A/A	A/A	A/A	A/A	A/A	A/A	A/A	A/A	A/A	A/A	A/A	A/A	A/A	A/A	A/A	A/A	A/A	A/A	A/A	A/A	A/A
Affx-88927052	0	0		T/C	C/C	C/C	C/C	T/C	T/C	C/C	C/C	C/C	C/C	T/C	C/C	T/C	C/C	C/C	C/C	C/C	C/C	C/C	C/C	C/C	C/C	C/C	C/C	T/C	C/C	T/C	T/C	T/C	C/C	C/C	C/C	T/C	T/C	C/C	C/C	T/C	C/C	C/C	T/C	C/C	T/C	T/C	C/C	C/C	T/C
Affx-88911933	21	32638719		C/C	C/C	C/C	C/C	C/C	C/C	C/C	C/C	C/C	C/C	C/C	C/C	C/C	C/C	C/C	C/C	C/C	C/C	C/C	C/C	C/C	C/C	C/C	C/C	C/C	C/C	C/C	C/C	C/C	C/C	C/C	C/C	C/C	C/C	C/C	C/C	C/C	C/C	C/C	C/C	C/C	C/C	C/C	C/C	C/C	C/C
Affx-88925622	17	16723185		G/G	G/G	G/G	A/G	G/G	G/G	G/G	G/G	A/A	G/G	G/G	A/G	G/G	G/G	A/G	A/A	G/G	G/G	G/G	G/G	G/G	A/A	G/G	A/G	G/G	G/G	G/G	G/G	G/G	A/G	A/G	A/G	A/G	G/G	G/G	G/G	G/G	G/G	G/G	G/G	G/G	G/G	G/G	A/A	G/G	A/A
Affx-88921198	10	29625677		C/C	C/C	C/C	C/C	C/C	C/C	C/C	C/C	C/C	C/C	C/C	C/C	C/C	C/C	C/C	C/C	C/C	C/C	C/C	C/C	C/C	C/C	C/C	C/C	C/C	C/C	C/C	C/C	C/C	C/C	C/C	C/C	C/C	C/C	C/C	C/C	C/C	C/C	C/C	C/C	C/C	C/C	C/C	C/C	C/C	C/C
Affx-88927868	22	35772257		G/G	G/G	G/G	G/G	G/G	G/G	G/G	G/G	G/G	G/G	G/G	A/G	G/G	A/G	G/G	G/G	G/G	G/G	G/G	A/G	A/G	G/G	G/G	A/G	A/G	G/G	G/G	A/G	A/G	A/G	A/G	G/G	G/G	G/G	A/G	A/G	G/G	G/G	G/G	G/G	G/G	G/G	A/G	G/G	G/G	G/G
Affx-88931191	11	26837093		G/G	G/G	G/G	G/G	G/G	G/G	G/G	A/A	G/G	G/G	G/G	G/G	G/G	G/G	G/G	G/G	G/G	G/G	A/A	A/A	G/G	G/G	A/A	G/G	G/G	G/G	G/G	G/G	G/G	G/G	G/G	G/G	G/G	G/G	G/G	G/G	G/G	G/G	G/G	G/G	G/G	G/G	G/G	G/G	G/G	G/G
Affx-88928124	12	47432560		T/T	T/T	T/T	T/T	T/T	T/T	T/T	T/T	T/T	T/T	T/T	T/T	T/T	T/T	T/T	T/T	T/T	T/T	T/T	T/T	T/T	T/T	T/T	T/T	T/T	T/T	T/T	T/T	T/T	T/T	T/T	T/T	T/T	T/T	T/T	T/T	T/T	T/T	T/T	T/T	T/T	T/T	T/T	T/T	T/T	T/T
Affx-88922273	12	67712071		C/C	C/C	T/C	C/C	C/C	T/C	C/C	C/C	C/C	C/C	T/C	T/C	C/C	C/C	C/C	C/C	C/C	C/C	C/C	C/C	C/C	C/C	C/C	T/C	C/C	C/C	T/C	C/C	C/C	C/C	C/C	C/C	C/C	C/C	C/C	T/C	T/C	C/C	T/C	C/C	C/C	C/C	C/C	T/C	T/C	T/C
Affx-88926586	20	21606818		C/C	C/C	C/C	C/C	C/C	C/C	C/C	C/C	C/C	C/C	C/C	C/C	C/C	C/C	C/C	C/C	C/C	C/C	C/C	C/C	A/C	C/C	C/C	C/C	A/C	C/C	C/C	C/C	C/C	C/C	C/C	C/C	C/C	C/C	A/C	C/C	C/C	C/C	C/C	C/C	C/C	C/C	A/C	C/C	C/C	C/C
Affx-88940932	10	56661385		C/C	C/C	C/C	A/C	C/C	C/C	C/C	A/C	C/C	A/C	C/C	A/C	C/C	C/C	---	A/C	A/C	A/C	A/C	A/C	A/C	C/C	A/C	C/C	C/C	C/C	C/C	A/C	C/C	A/C	C/C	A/C	C/C	C/C	C/C	C/C	A/C	A/C	A/C	A/C	A/C	A/C	A/C	C/C	A/C	C/C
Affx-88904406	2	57508473		A/G	G/G	G/G	A/G	G/G	G/G	A/G	G/G	G/G	A/G	G/G	G/G	G/G	G/G	G/G	G/G	G/G	G/G	G/G	G/G	A/G	G/G	G/G	G/G	G/G	G/G	G/G	G/G	G/G	G/G	G/G	G/G	A/G	G/G	A/G	G/G	G/G	G/G	G/G	G/G	G/G	G/G	G/G	G/G	A/G	G/G
Affx-88928605	4	54100824		A/A	A/A	A/A	A/A	A/A	A/A	A/A	A/A	A/A	A/A	A/A	A/A	A/A	A/A	A/A	A/A	A/A	A/A	A/A	A/A	A/A	A/A	A/A	A/A	A/A	A/A	A/A	A/A	A/A	A/A	A/A	A/A	A/A	A/A	A/A	A/A	A/A	A/A	A/A	A/A	A/A	A/A	A/A	A/A	A/A	A/A
Affx-88932719	1	8317367		A/C	C/C	A/A	A/A	A/C	A/C	A/C	A/A	A/A	A/A	A/C	A/C	A/C	A/C	A/A	A/A	A/A	A/A	A/A	A/C	A/C	A/A	A/A	A/C	C/C	A/A	A/C	A/C	A/A	A/C	A/C	A/C	A/C	C/C	A/C	A/C	A/A	A/C	A/C	A/A	A/A	A/A	A/A	A/A	A/C	A/A
Affx-88904793	8	51860497		G/G	G/G	G/G	G/G	G/G	G/G	G/G	G/G	G/G	G/G	G/G	G/G	G/G	G/G	G/G	G/G	G/G	G/G	G/G	G/G	G/G	G/G	G/G	G/G	G/G	G/G	G/G	G/G	G/G	G/G	G/G	G/G	G/G	G/G	G/G	G/G	G/G	G/G	G/G	G/G	G/G	G/G	G/G	G/G	G/G	G/G
Affx-88911182	4	15313427		T/G	T/T	T/G	T/G	T/G	T/G	T/T	T/G	G/G	T/G	T/G	T/G	T/G	T/G	T/G	T/T	T/T	G/G	G/G	T/G	T/T	T/G	T/G	T/G	T/T	T/T	T/T	T/G	T/G	T/G	T/G	T/G	T/G	T/T	T/G	T/G	T/G	T/T	T/G	T/G	T/G	T/T	T/T	T/G	T/G	T/G
Affx-88921953	5	77128305		G/G	G/G	G/G	G/G	G/G	G/G	G/G	G/G	G/G	G/G	G/G	G/G	G/G	G/G	G/G	G/G	G/G	G/G	G/G	G/G	G/G	G/G	G/G	G/G	G/G	G/G	G/G	G/G	G/G	G/G	G/G	G/G	G/G	G/G	G/G	G/G	G/G	G/G	G/G	G/G	G/G	G/G	G/G	G/G	G/G	G/G
Affx-88907178	14	38899641		A/C	A/A	A/A	A/A	A/C	A/C	A/A	A/A	A/A	A/A	A/A	A/A	A/A	A/A	A/A	A/A	A/A	A/A	A/A	A/A	A/A	A/A	A/A	A/A	A/A	A/A	A/A	A/A	A/A	A/C	A/A	A/A	A/A	A/A	A/A	A/A	A/C	A/C	A/A	A/C	A/A	A/C	A/A	A/A	A/A	A/A
Affx-88914780	3	74362964		T/T	T/T	T/T	T/T	T/T	T/T	T/T	T/T	T/T	T/T	T/T	T/T	T/T	T/T	T/T	T/T	T/T	T/T	T/T	T/T	T/T	T/T	T/T	T/T	T/T	T/T	T/T	T/T	T/T	T/T	T/T	T/T	T/T	T/T	T/T	T/T	T/T	T/T	T/T	T/T	T/T	T/T	T/T	T/T	T/T	T/T
Affx-88905371	18	36003749		G/G	G/G	G/G	G/G	G/G	G/G	G/G	G/G	G/G	G/G	G/G	G/G	G/G	G/G	G/G	G/G	G/G	G/G	G/G	G/G	G/G	G/G	G/G	G/G	G/G	G/G	G/G	G/G	G/G	G/G	G/G	G/G	G/G	G/G	G/G	G/G	G/G	G/G	G/G	G/G	G/G	G/G	G/G	G/G	G/G	G/G
Affx-88935325	7	34643928		T/C	T/C	T/C	T/C	T/C	T/C	T/C	T/C	C/C	T/C	T/T	T/T	C/C	T/T	C/C	C/C	T/C	T/C	T/C	T/T	T/C	T/T	T/T	T/C	T/T	T/C	C/C	T/T	T/C	T/T	T/C	C/C	C/C	C/C	T/C	C/C	T/C	C/C	C/C	C/C	T/T	T/C	T/C	T/T	T/C	T/C
Affx-88933197	6	58691109		C/C	T/C	C/C	C/C	C/C	C/C	T/C	T/C	C/C	C/C	T/C	C/C	C/C	C/C	T/C	T/C	T/C	T/C	C/C	C/C	C/C	T/C	C/C	C/C	C/C	T/C	C/C	C/C	C/C	C/C	C/C	C/C	C/C	C/C	C/C	C/C	C/C	C/C	C/C	C/C	T/C	T/C	C/C	C/C	C/C	T/C
Affx-88932600	0	0		G/G	G/G	G/G	G/G	G/G	G/G	G/G	A/A	A/A	G/G	A/A	G/G	A/A	G/G	G/G	A/A	A/A	G/G	A/A	G/G	A/A	A/A	A/A	G/G	A/A	A/A	A/A	A/A	A/A	G/G	G/G	G/G	G/G	G/G	A/A	G/G	G/G	G/G	G/G	G/G	A/A	G/G	A/A	A/A	G/G	A/A
Affx-88937838	3	69480630		A/A	G/G	A/A	A/A	G/G	A/A	G/G	G/G	G/G	A/A	A/G	A/G	G/G	G/G	G/G	G/G	G/G	G/G	G/G	G/G	G/G	A/G	G/G	A/G	G/G	G/G	G/G	G/G	G/G	G/G	A/G	A/G	A/A	G/G	G/G	G/G	A/G	A/G	G/G	G/G	G/G	G/G	G/G	A/G	A/A	G/G
Affx-88913686	4	43993452		A/A	A/A	A/A	A/A	A/A	A/A	A/A	A/A	A/A	A/A	A/G	A/A	A/G	A/A	A/A	A/A	A/A	A/A	A/A	A/A	A/A	A/G	A/A	A/A	A/A	A/A	A/A	A/A	A/A	A/A	A/A	A/A	A/A	A/A	A/A	A/A	A/A	A/A	A/A	A/A	A/A	A/A	A/A	A/A	A/A	A/A
Affx-88924167	10	9291137		A/A	C/C	A/A	A/C	A/C	A/C	C/C	A/C	A/C	A/C	A/C	A/C	A/C	A/C	A/C	A/C	A/C	A/C	A/C	A/C	C/C	A/C	A/C	A/C	A/C	A/C	A/C	C/C	A/C	A/C	A/C	A/A	A/A	C/C	C/C	A/A	A/C	C/C	A/A	A/A	A/C	C/C	A/C	A/C	A/C	A/C
Affx-88918028	24	18087729		C/C	C/C	C/C	C/C	C/C	C/C	C/C	C/C	C/C	C/C	C/C	T/C	C/C	T/C	C/C	C/C	C/C	C/C	C/C	T/C	C/C	C/C	C/C	C/C	C/C	C/C	C/C	C/C	C/C	T/C	C/C	T/C	C/C	C/C	C/C	C/C	C/C	C/C	C/C	C/C	C/C	C/C	C/C	C/C	C/C	C/C
Affx-88923391	13	15718087		A/A	A/A	A/A	A/A	A/A	A/A	A/A	A/A	A/A	A/A	A/A	A/A	A/A	A/A	A/G	A/A	A/G	A/G	A/G	A/A	A/A	A/G	A/G	A/A	A/A	A/G	A/G	A/A	A/A	A/A	A/A	A/A	A/A	A/A	A/A	A/A	A/A	A/A	A/A	A/A	A/A	A/A	A/A	A/A	A/A	A/G
Affx-88924488	25	13330222		C/C	C/C	C/C	C/C	C/C	C/C	C/C	C/C	C/C	C/C	C/C	C/C	C/C	C/C	C/C	C/C	C/C	C/C	C/C	C/C	T/C	C/C	C/C	C/C	T/C	C/C	C/C	C/C	T/C	C/C	C/C	C/C	C/C	C/C	T/C	C/C	C/C	C/C	C/C	C/C	C/C	C/C	C/C	C/C	C/C	C/C
Affx-88945832	13	39110015		G/G	G/G	G/G	G/G	G/G	G/G	G/G	G/G	G/G	G/G	G/G	G/G	G/G	G/G	G/G	G/G	G/G	G/G	G/G	G/G	G/G	G/G	G/G	G/G	G/G	G/G	G/G	G/G	G/G	G/G	G/G	G/G	G/G	G/G	G/G	G/G	G/G	G/G	G/G	G/G	G/G	G/G	G/G	G/G	G/G	G/G
Affx-88927655	8	17517451		A/A	A/A	A/A	A/A	A/A	A/A	A/A	A/A	A/A	A/A	A/A	A/A	A/A	A/A	A/A	A/A	A/A	A/A	A/A	A/A	A/A	A/A	A/A	A/A	A/A	A/A	A/A	A/A	A/A	A/A	A/A	A/A	A/A	A/A	A/A	A/A	A/A	A/A	A/A	A/A	A/A	A/A	A/A	A/A	A/A	A/A
Affx-88923839	9	33152279		T/T	T/T	T/T	T/T	T/T	T/T	T/T	T/T	T/T	T/T	T/T	T/T	T/T	T/T	T/T	T/T	T/T	T/T	T/T	T/T	T/T	T/T	T/T	T/T	T/T	T/T	T/T	T/T	T/T	T/T	T/T	T/T	T/T	T/T	T/T	T/T	T/T	T/T	T/T	T/T	T/T	T/T	T/T	T/T	T/T	T/T
Affx-88942526	12	14158267		T/T	T/C	T/C	T/T	T/T	T/C	T/C	T/C	T/T	T/T	T/C	C/C	T/C	T/C	T/C	T/C	T/C	T/T	T/T	T/C	C/C	T/T	T/C	T/C	C/C	T/C	T/C	C/C	T/C	T/T	T/C	T/C	T/T	T/C	T/C	T/C	T/C	T/C	T/C	T/T	T/C	T/C	C/C	T/C	T/C	T/T
Affx-88936872	8	65546201		A/A	G/G	A/A	A/A	A/A	A/A	G/G	A/A	A/A	A/G	A/G	A/G	A/G	A/A	A/G	A/A	A/G	A/G	A/A	A/A	G/G	A/G	A/A	A/G	A/G	A/G	A/G	A/G	A/G	A/G	A/A	A/G	A/G	A/G	G/G	A/A	A/G	A/G	A/A	A/A	A/G	G/G	A/G	G/G	A/G	A/G
Affx-88958051	13	21282197		G/G	G/G	G/G	G/G	G/G	G/G	G/G	G/G	G/G	G/G	G/G	G/G	G/G	G/G	G/G	G/G	G/G	G/G	G/G	G/G	G/G	G/G	G/G	G/G	G/G	G/G	G/G	G/G	G/G	G/G	G/G	G/G	G/G	G/G	G/G	G/G	G/G	G/G	G/G	G/G	G/G	G/G	G/G	G/G	G/G	G/G
Affx-88912583	10	752705		T/T	T/T	T/T	T/T	T/T	T/T	T/T	T/T	T/T	T/T	T/T	T/T	T/T	T/T	T/T	T/T	T/T	T/T	T/T	T/T	T/T	T/T	T/T	T/T	T/T	T/T	T/T	T/T	T/T	T/T	T/T	T/T	T/T	T/T	T/T	T/T	T/T	T/T	T/T	T/T	T/T	T/T	T/T	T/T	T/T	T/T
Affx-88931641	8	16264882		A/G	A/G	A/A	A/A	A/A	A/A	G/G	A/A	A/G	A/G	G/G	A/G	A/G	A/G	A/G	G/G	A/A	A/A	A/G	G/G	G/G	A/G	A/G	A/A	A/G	A/G	G/G	A/G	G/G	A/A	A/G	A/G	A/G	A/G	A/G	A/G	A/G	---	A/A	A/G	G/G	G/G	A/G	A/A	A/G	A/A
Affx-88950455	17	20735622		G/G	G/G	G/G	G/G	G/G	G/G	G/G	G/G	G/G	G/G	G/G	G/G	G/G	G/G	G/G	G/G	G/G	G/G	G/G	G/G	G/G	G/G	G/G	G/G	G/G	G/G	G/G	G/G	G/G	G/G	G/G	G/G	G/G	G/G	G/G	G/G	G/G	G/G	G/G	G/G	G/G	G/G	G/G	G/G	G/G	G/G
Affx-88918038	3	34595251		A/A	A/A	A/A	A/A	A/A	A/A	A/A	A/A	A/A	A/A	A/A	A/A	A/A	A/A	A/A	A/A	A/A	A/A	A/A	A/G	A/G	A/A	A/A	A/A	A/A	A/A	A/A	A/A	A/A	A/A	A/A	A/G	A/A	A/A	A/A	A/A	A/A	A/A	A/G	A/A	A/A	A/A	A/A	A/A	A/A	A/A
Affx-88920453	14	71413137		T/C	C/C	T/T	T/T	T/C	T/C	C/C	T/T	T/T	T/T	T/C	T/C	---	T/T	T/C	T/C	T/C	T/T	T/T	T/C	T/C	T/T	T/T	T/C	T/T	T/C	T/C	T/C	T/C	C/C	T/T	T/T	T/T	C/C	C/C	T/T	T/C	T/C	T/T	T/C	T/T	T/C	C/C	T/C	T/T	T/T
Affx-88913287	25	49298080		A/A	A/A	A/A	A/A	A/A	A/A	A/A	A/A	A/A	A/A	A/A	A/A	A/A	A/A	A/A	A/A	A/A	A/A	A/A	A/A	A/A	A/A	A/A	A/A	A/A	A/A	A/A	A/A	A/A	A/A	A/A	A/A	A/A	A/A	A/A	A/A	A/A	A/A	A/A	A/A	A/A	A/A	A/A	A/A	A/A	A/A
Affx-88941279	24	18071032		G/G	G/G	G/G	G/G	G/G	G/G	G/G	G/G	G/G	G/G	G/G	T/G	---	T/G	G/G	G/G	G/G	G/G	G/G	T/G	G/G	G/G	G/G	G/G	G/G	G/G	G/G	G/G	G/G	T/G	G/G	T/G	G/G	G/G	G/G	G/G	G/G	T/G	G/G	G/G	G/G	G/G	G/G	G/G	G/G	G/G
Affx-88959670	25	58927244		T/T	T/T	T/T	T/T	T/T	T/T	T/T	T/T	T/T	T/T	T/T	T/T	T/T	T/T	T/T	T/T	T/T	T/T	T/T	T/T	T/T	T/T	T/T	T/T	T/T	T/T	T/T	T/T	T/T	T/T	T/T	T/T	T/T	T/T	---	T/T	T/T	T/T	T/T	T/T	T/T	T/T	T/T	T/T	T/T	T/T
Affx-88920934	10	56116271		G/G	A/G	G/G	A/G	G/G	G/G	A/G	G/G	A/G	A/G	A/G	G/G	A/G	A/A	G/G	G/G	G/G	G/G	G/G	A/G	A/A	A/G	G/G	A/G	G/G	A/G	A/G	A/A	G/G	G/G	A/G	G/G	G/G	A/G	A/G	A/G	A/G	A/A	G/G	A/G	G/G	A/A	A/G	A/G	A/G	A/G
Affx-88925300	29	4761629		A/A	---	A/A	A/A	A/A	A/A	---	A/A	A/A	A/A	A/A	A/A	A/A	---	A/A	A/A	A/A	A/A	A/A	A/A	A/A	A/A	A/A	A/A	A/A	A/A	A/A	A/A	A/A	A/A	---	A/A	A/A	---	A/A	A/A	A/A	A/A	A/A	A/A	A/A	A/G	A/A	A/A	A/A	A/A
Affx-88914601	17	39785365		A/A	A/A	A/A	A/A	A/C	A/C	A/A	A/C	A/A	A/C	A/C	A/C	C/C	A/C	A/C	A/A	A/C	A/C	A/A	A/C	A/C	A/C	A/A	A/C	A/C	A/C	C/C	A/C	A/C	A/C	A/C	A/C	A/C	A/A	A/C	A/C	A/A	A/A	A/C	A/A	A/C	A/A	A/C	C/C	A/C	A/C
Affx-88946278	0	0		T/T	T/T	T/T	T/T	T/T	T/T	T/T	T/T	T/T	T/T	T/T	T/T	T/T	T/T	T/T	T/T	T/T	T/T	T/T	T/T	T/T	T/T	T/T	T/T	T/T	T/T	T/T	T/T	T/T	T/T	T/T	T/T	T/T	T/T	T/T	T/T	T/T	T/T	T/T	T/T	T/T	T/T	T/T	T/T	T/T	T/T
Affx-88955064	12	53406667		C/C	C/C	C/C	C/C	C/C	C/C	C/C	C/C	C/C	C/C	C/C	C/C	C/C	C/C	C/C	C/C	C/C	C/C	C/C	C/C	C/C	C/C	C/C	C/C	C/C	C/C	C/C	C/C	C/C	C/C	C/C	C/C	C/C	C/C	C/C	C/C	C/C	C/C	C/C	C/C	C/C	C/C	C/C	C/C	C/C	C/C
Affx-88930570	14	27048707		A/A	G/G	A/A	A/A	A/A	A/A	G/G	A/A	A/A	A/A	A/A	A/A	A/G	A/A	A/G	A/A	A/A	A/G	A/A	A/A	G/G	A/G	A/A	A/A	G/G	A/G	A/G	G/G	G/G	A/A	A/A	A/A	A/A	G/G	G/G	A/A	A/A	A/G	A/A	A/A	A/A	A/G	G/G	A/A	A/A	A/G
Affx-88958148	3	22231201		A/A	A/A	A/A	A/C	A/A	A/A	A/A	A/C	A/C	A/C	A/C	C/C	A/C	---	---	C/C	C/C	C/C	A/C	A/A	A/A	A/A	A/C	A/A	A/A	A/A	A/A	A/A	A/A	C/C	C/C	A/A	A/C	A/A	A/A	A/C	A/C	A/A	A/A	A/A	A/A	A/A	A/A	A/C	A/A	A/C
Affx-88940152	20	18277845		T/T	T/T	T/T	T/T	T/T	T/T	T/C	T/T	T/T	T/T	T/T	T/T	T/T	T/T	T/T	T/T	T/T	T/T	T/T	T/T	T/C	T/T	T/T	T/T	T/C	T/T	T/T	T/T	T/C	T/T	T/T	T/T	T/T	T/C	T/C	T/T	T/T	T/T	T/T	T/T	T/T	T/T	T/C	T/T	T/T	T/T
Affx-88960118	3	45317643		C/C	C/C	C/C	C/C	C/C	C/C	C/C	A/C	A/A	C/C	A/C	C/C	A/C	A/C	C/C	C/C	C/C	A/C	A/C	A/C	C/C	C/C	C/C	C/C	C/C	A/A	A/C	C/C	C/C	C/C	C/C	C/C	C/C	C/C	C/C	C/C	C/C	C/C	C/C	C/C	C/C	C/C	C/C	A/C	C/C	C/C
Affx-88914142	22	13453618		G/G	G/G	G/G	G/G	G/G	G/G	G/G	G/G	G/G	G/G	G/G	G/G	G/G	G/G	G/G	G/G	G/G	G/G	G/G	G/G	G/G	G/G	G/G	G/G	G/G	G/G	G/G	G/G	G/G	G/G	G/G	G/G	G/G	G/G	G/G	G/G	G/G	G/G	G/G	G/G	G/G	G/G	G/G	G/G	G/G	G/G
Affx-88932170	14	49922926		G/G	G/G	A/G	A/G	A/G	G/G	G/G	G/G	G/G	G/G	G/G	G/G	G/G	G/G	G/G	G/G	G/G	G/G	G/G	G/G	G/G	A/G	G/G	G/G	G/G	G/G	A/G	G/G	G/G	G/G	G/G	G/G	G/G	G/G	G/G	G/G	A/G	G/G	G/G	A/G	G/G	G/G	G/G	G/G	A/G	A/G
Affx-88924168	1	53343993		T/T	T/T	T/T	T/T	T/T	T/T	T/T	T/T	T/T	T/T	T/T	T/T	T/T	T/T	T/T	T/T	T/T	T/T	T/T	T/T	T/T	T/T	T/T	T/T	T/T	T/T	T/T	T/T	T/T	T/T	T/T	T/T	T/T	T/T	T/T	T/T	T/T	T/T	T/T	T/T	T/T	T/T	T/T	T/T	T/T	T/T
Affx-88929409	9	24895023		C/C	C/C	C/C	C/C	C/C	C/C	C/C	C/C	C/C	C/C	C/C	C/C	C/C	C/C	C/C	C/C	C/C	C/C	C/C	C/C	C/C	C/C	C/C	C/C	C/C	C/C	C/C	C/C	C/C	C/C	C/C	C/C	C/C	C/C	C/C	C/C	C/C	C/C	C/C	C/C	C/C	C/C	C/C	C/C	C/C	C/C
Affx-88929026	19	9300517		A/A	A/A	A/A	A/A	A/A	A/A	A/A	A/A	A/A	A/A	A/A	A/A	A/A	A/A	A/A	A/A	A/A	A/A	A/A	A/A	A/A	A/A	A/A	A/A	A/A	A/A	A/A	A/A	A/A	A/A	A/A	A/A	A/A	A/A	A/A	A/A	A/A	A/A	A/A	A/A	A/A	A/A	A/A	A/A	A/A	A/A
Affx-88928845	16	43953560		T/C	T/T	T/C	T/C	T/C	T/C	T/C	T/C	T/C	T/C	T/C	T/C	T/C	T/T	T/C	T/C	T/C	T/C	T/C	T/T	T/C	T/C	T/C	T/C	T/C	T/C	T/C	T/T	C/C	T/C	T/C	T/C	T/C	T/T	T/T	T/C	T/C	T/C	T/C	T/C	T/C	T/C	T/C	T/C	T/C	T/C
Affx-88946774	1	11310382		T/C	T/C	T/C	T/C	T/C	T/C	C/C	C/C	T/C	T/C	T/C	T/T	T/C	T/C	T/C	T/C	T/T	T/C	C/C	T/T	T/C	T/T	T/C	T/T	T/C	T/C	C/C	T/C	T/T	T/T	T/T	T/T	T/C	T/C	T/C	T/T	T/C	C/C	T/T	T/C	T/C	T/C	T/T	T/C	T/C	T/C
Affx-88911665	3	51269637		A/A	A/A	A/A	A/A	A/A	A/A	A/A	A/A	A/A	A/A	A/A	A/A	A/A	A/A	A/A	A/A	A/A	A/A	A/A	A/A	A/A	A/A	A/A	A/A	A/A	A/A	A/A	A/A	A/A	A/A	A/A	A/A	A/A	A/A	A/A	A/A	A/A	A/A	A/A	A/A	A/A	A/A	A/A	A/A	A/A	A/A
Affx-88957431	8	57306178		T/T	G/G	T/T	T/G	T/T	T/T	G/G	T/G	T/G	---	T/G	T/G	---	G/G	---	T/T	T/G	T/G	T/G	G/G	T/G	T/T	---	T/G	T/G	T/G	T/T	---	T/G	G/G	T/G	T/T	T/G	G/G	T/G	G/G	---	G/G	T/G	T/G	T/G	G/G	---	T/T	---	T/G
Affx-88956752	25	61606010		A/A	A/A	A/A	A/A	A/A	A/A	A/A	A/A	A/A	A/A	A/A	A/A	A/A	A/G	---	A/A	A/A	A/G	A/A	A/A	A/A	A/A	A/A	A/A	A/A	A/A	A/A	A/A	A/A	A/G	A/A	A/A	---	A/A	---	A/A	A/A	A/A	A/A	A/A	A/A	A/A	A/A	A/A	A/A	A/A
Affx-88920076	12	59151696		C/C	---	C/C	C/C	T/C	C/C	T/T	T/C	T/C	C/C	---	C/C	---	---	C/C	T/C	T/C	---	C/C	C/C	---	T/C	---	C/C	T/C	T/C	T/C	T/C	T/C	---	C/C	T/C	T/C	---	C/C	---	---	T/C	---	---	C/C	---	T/C	T/C	T/C	T/C
Affx-88908813	8	62443310		G/G	G/G	G/G	G/G	G/G	G/G	G/G	T/G	T/G	G/G	T/G	T/G	T/G	G/G	T/G	T/G	T/G	T/G	T/G	G/G	G/G	T/G	T/G	T/G	G/G	T/G	T/G	G/G	G/G	G/G	G/G	T/G	G/G	G/G	G/G	G/G	G/G	G/G	G/G	G/G	T/G	G/G	T/G	T/G	G/G	T/G
Affx-88956364	6	14241631		T/T	T/C	T/T	T/T	T/T	T/T	T/C	T/C	T/C	T/T	T/C	T/T	T/C	T/T	T/C	T/C	T/C	T/C	T/C	T/T	T/T	T/C	T/C	T/T	T/T	T/C	T/C	T/T	T/T	T/T	T/T	T/T	T/T	T/T	T/T	T/T	T/T	T/T	T/T	T/T	T/C	T/C	T/T	T/C	T/T	T/C
Affx-88918136	4	12962316		A/C	C/C	A/C	A/C	C/C	A/C	C/C	A/C	C/C	A/C	A/C	A/C	A/C	C/C	A/C	A/C	A/C	C/C	C/C	A/C	A/C	A/C	A/C	A/C	A/C	A/C	C/C	C/C	C/C	A/C	A/C	A/C	A/A	C/C	C/C	C/C	A/C	C/C	A/C	A/C	C/C	C/C	A/C	C/C	A/A	C/C
Affx-88931795	8	78487295		A/C	A/A	A/C	A/C	A/C	A/C	A/A	A/C	A/C	A/C	A/A	A/A	A/C	A/A	A/C	A/C	A/A	A/A	A/C	A/A	A/A	A/C	A/C	A/A	A/A	A/A	A/A	A/A	A/A	A/A	A/A	A/A	A/C	A/A	A/A	A/A	A/C	A/A	A/A	A/C	A/A	A/A	A/A	A/A	A/C	A/C
Affx-88907299	5	79784478		G/G	G/G	G/G	G/G	G/G	G/G	G/G	G/G	G/G	G/G	G/G	G/G	G/G	G/G	G/G	G/G	G/G	G/G	G/G	G/G	G/G	G/G	G/G	G/G	G/G	G/G	G/G	G/G	G/G	G/G	G/G	G/G	G/G	G/G	G/G	G/G	G/G	G/G	G/G	G/G	G/G	G/G	G/G	G/G	G/G	G/G
Affx-88958232	21	15942123		C/C	C/C	C/C	C/C	---	C/C	C/C	A/C	A/C	A/C	---	C/C	---	C/C	A/C	A/C	C/C	A/C	A/C	A/C	C/C	---	---	---	C/C	A/C	---	C/C	C/C	---	---	A/C	A/C	C/C	C/C	A/C	C/C	C/C	C/C	C/C	C/C	C/C	C/C	A/C	---	A/C
Affx-88917728	10	39945804		T/T	T/T	T/T	T/T	T/T	T/T	T/T	T/T	T/T	T/T	T/G	T/T	T/G	T/T	T/T	T/T	T/T	T/T	T/T	T/T	T/T	T/T	T/T	T/T	T/T	T/T	T/T	T/T	T/T	T/T	T/T	T/T	T/T	T/T	T/T	T/T	T/T	T/T	T/T	T/T	T/T	T/T	T/T	T/T	T/T	T/G
Affx-88942289	7	14323032		T/T	T/T	T/T	T/T	T/T	T/T	T/T	T/T	T/T	T/T	T/T	T/T	T/T	T/T	T/T	T/T	T/T	T/T	T/T	T/T	T/T	T/T	T/T	T/T	T/T	T/T	T/T	T/T	T/T	T/T	T/T	T/T	T/T	T/T	T/T	T/T	T/T	T/T	T/T	T/T	T/T	T/T	T/T	T/T	T/T	T/T
Affx-88913501	8	59439565		C/C	C/C	C/C	C/C	C/C	C/C	C/C	C/C	C/C	C/C	C/C	C/C	C/C	C/C	C/C	C/C	C/C	C/C	C/C	C/C	C/C	C/C	C/C	C/C	C/C	C/C	C/C	C/C	C/C	C/C	C/C	C/C	C/C	C/C	C/C	C/C	C/C	C/C	C/C	C/C	C/C	C/C	C/C	C/C	C/C	C/C
Affx-88916103	16	22187341		G/G	T/G	G/G	G/G	G/G	G/G	G/G	G/G	G/G	G/G	G/G	G/G	G/G	G/G	G/G	G/G	G/G	G/G	G/G	G/G	G/G	G/G	G/G	G/G	G/G	G/G	G/G	T/G	G/G	G/G	G/G	G/G	G/G	G/G	T/G	G/G	G/G	T/G	G/G	G/G	G/G	G/G	T/T	G/G	G/G	G/G
Affx-88918752	23	28497231		G/G	G/G	G/G	G/G	G/G	G/G	G/G	G/G	G/G	G/G	G/G	G/G	G/G	G/G	G/G	G/G	G/G	G/G	G/G	G/G	G/G	G/G	G/G	G/G	G/G	G/G	G/G	G/G	G/G	G/G	G/G	G/G	G/G	G/G	G/G	G/G	G/G	G/G	G/G	G/G	G/G	G/G	G/G	G/G	G/G	G/G
Affx-88904640	2	32509917		C/C	C/C	C/C	C/C	C/C	C/C	C/C	C/C	C/C	C/C	C/C	C/C	---	C/C	C/C	C/C	C/C	C/C	C/C	C/C	C/C	C/C	C/C	C/C	C/C	C/C	C/C	C/C	C/C	C/C	C/C	C/C	C/C	C/C	C/C	C/C	C/C	C/C	C/C	C/C	C/C	C/C	C/C	C/C	C/C	C/C
Affx-88958869	9	23091246		T/T	T/T	T/T	T/T	T/T	T/T	T/T	T/T	T/T	T/T	T/T	T/G	T/T	T/T	T/T	T/T	T/T	T/T	T/T	T/G	T/T	T/T	T/T	T/G	T/T	T/T	T/T	T/T	T/T	T/T	T/G	T/G	T/T	T/T	T/T	T/T	T/T	T/T	T/T	T/T	T/T	T/T	T/T	T/T	T/T	T/T
Affx-88913039	22	24205197		G/G	G/G	G/G	G/G	G/G	G/G	G/G	G/G	G/G	G/G	G/G	G/G	G/G	G/G	G/G	G/G	G/G	G/G	G/G	G/G	G/G	G/G	G/G	G/G	G/G	G/G	G/G	G/G	G/G	G/G	G/G	G/G	G/G	G/G	G/G	G/G	G/G	G/G	G/G	G/G	G/G	G/G	G/G	G/G	G/G	G/G
Affx-88954894	11	53019752		C/C	C/C	C/C	C/C	C/C	C/C	C/C	C/C	C/C	C/C	C/C	C/C	C/C	C/C	C/C	C/C	C/C	C/C	C/C	C/C	C/C	C/C	C/C	C/C	C/C	C/C	C/C	C/C	C/C	C/C	C/C	C/C	C/C	C/C	C/C	C/C	C/C	C/C	C/C	C/C	C/C	C/C	C/C	C/C	C/C	C/C
Affx-88958010	8	21613940		C/C	C/C	T/C	C/C	T/C	T/C	C/C	C/C	C/C	C/C	C/C	C/C	C/C	C/C	C/C	C/C	C/C	C/C	C/C	C/C	C/C	C/C	C/C	C/C	C/C	C/C	C/C	C/C	C/C	C/C	C/C	C/C	C/C	C/C	C/C	C/C	C/C	C/C	C/C	C/C	C/C	C/C	C/C	C/C	C/C	C/C
Affx-88915263	28	24106280		A/A	A/A	A/A	A/A	A/A	A/A	A/A	A/A	A/A	A/A	A/A	A/A	A/A	A/A	A/A	A/A	A/A	A/A	A/A	A/A	A/A	A/A	A/A	A/A	A/A	A/A	A/A	A/A	A/A	A/A	A/A	A/A	A/A	A/A	A/A	A/A	A/A	A/A	A/A	A/A	A/A	A/A	A/A	A/A	A/A	A/A
Affx-88930656	13	22564019		C/C	C/C	C/C	C/C	C/C	C/C	C/C	C/C	C/C	C/C	C/C	C/C	C/C	T/C	C/C	C/C	C/C	C/C	C/C	C/C	C/C	C/C	C/C	T/C	C/C	C/C	C/C	C/C	T/C	C/C	C/C	T/C	C/C	C/C	T/C	T/C	C/C	C/C	T/C	C/C	C/C	C/C	T/C	C/C	C/C	C/C
Affx-88921773	13	6957010		C/C	A/C	A/C	A/C	A/C	A/C	C/C	A/C	A/A	A/C	A/C	C/C	A/C	A/C	A/C	C/C	A/C	A/C	C/C	A/C	A/C	C/C	A/C	A/C	A/C	C/C	C/C	A/C	C/C	C/C	A/C	C/C	C/C	A/C	A/C	A/C	A/C	C/C	A/C	C/C	A/C	C/C	C/C	A/C	A/C	C/C
Affx-88923141	10	50551923		T/T	T/T	T/T	T/G	T/G	T/G	T/T	T/T	T/G	T/G	T/T	T/G	T/G	T/T	T/G	T/G	T/G	T/G	T/G	T/T	T/T	T/T	T/T	T/G	T/T	T/T	T/T	T/T	T/T	T/G	T/G	T/T	T/T	T/T	T/T	T/T	T/G	T/T	T/T	T/T	T/T	T/T	T/T	T/T	T/G	T/T
Affx-88929761	13	38668254		G/G	G/G	G/G	G/G	G/G	G/G	G/G	G/G	G/G	G/G	G/G	G/G	G/G	G/G	G/G	G/G	G/G	G/G	G/G	G/G	G/G	G/G	G/G	G/G	G/G	G/G	G/G	G/G	G/G	G/G	G/G	G/G	G/G	G/G	G/G	G/G	G/G	G/G	G/G	G/G	G/G	G/G	G/G	G/G	G/G	G/G
Affx-88959105	28	26992005		T/G	G/G	T/G	T/G	T/G	G/G	G/G	G/G	G/G	T/G	T/G	T/G	T/G	G/G	G/G	G/G	G/G	G/G	G/G	G/G	T/G	G/G	G/G	T/G	G/G	G/G	T/G	T/G	G/G	T/G	T/G	T/G	G/G	G/G	G/G	T/G	G/G	G/G	G/G	G/G	G/G	G/G	T/G	G/G	G/G	T/G
Affx-88959223	17	7855821		T/T	T/C	T/C	T/C	T/T	T/T	T/C	T/C	T/C	T/C	T/C	C/C	---	T/T	T/C	T/C	T/C	C/C	C/C	T/C	T/C	T/T	T/C	C/C	T/C	C/C	T/C	T/C	T/T	T/T	T/C	T/C	T/C	T/C	T/T	T/T	T/T	T/C	T/T	T/T	T/C	T/T	T/C	T/C	T/C	T/C
Affx-88926795	28	6847069		T/T	T/T	T/T	T/T	T/T	T/T	T/T	T/T	T/T	T/T	T/T	T/T	T/T	T/T	T/T	T/T	T/T	T/T	T/T	T/T	T/T	T/T	T/T	T/T	T/T	T/T	T/T	T/T	T/T	T/T	T/T	T/T	T/T	T/T	T/T	T/T	T/T	T/T	T/T	T/T	T/T	T/T	T/T	T/T	T/T	T/T
Affx-88959858	28	3413645		T/G	G/G	T/T	T/G	T/G	T/G	T/G	T/T	T/G	T/T	T/T	T/G	T/T	T/G	T/G	T/G	T/G	T/G	T/T	T/G	T/T	T/T	T/T	T/G	T/G	T/G	T/T	T/T	G/G	T/T	T/T	T/G	T/G	T/T	T/G	T/G	T/G	T/T	T/G	T/G	T/G	T/G	T/T	T/T	T/T	T/T
Affx-88924345	5	73511263		A/A	A/A	A/A	A/A	A/A	A/A	A/A	A/A	A/A	A/A	A/A	A/A	A/A	A/A	A/A	A/A	A/A	A/A	A/A	A/A	A/A	A/A	A/A	A/A	A/A	A/A	A/A	A/A	A/A	A/A	A/A	A/A	A/A	A/A	A/A	A/A	A/A	A/A	A/A	A/A	A/A	A/A	A/A	A/A	A/A	A/A
Affx-88926237	6	50866500		C/C	C/C	C/C	C/C	C/C	C/C	C/C	C/C	T/C	C/C	T/C	T/C	T/C	C/C	T/C	C/C	T/C	T/C	C/C	T/T	C/C	T/C	C/C	T/C	C/C	T/C	T/C	C/C	C/C	T/C	C/C	T/C	C/C	C/C	C/C	T/C	C/C	C/C	C/C	C/C	C/C	C/C	C/C	T/C	C/C	T/C
Affx-88948072	18	28152857		C/C	C/C	C/C	C/C	C/C	C/C	C/C	C/C	C/C	C/C	C/C	C/C	C/C	C/C	C/C	C/C	C/C	C/C	C/C	C/C	C/C	C/C	C/C	C/C	C/C	C/C	C/C	C/C	C/C	C/C	C/C	C/C	C/C	C/C	C/C	C/C	C/C	C/C	C/C	C/C	C/C	C/C	C/C	C/C	C/C	C/C
Affx-88925551	14	67705397		T/G	T/G	T/T	T/G	T/T	T/G	T/G	T/G	T/G	T/G	T/G	T/G	T/G	G/G	T/T	T/G	T/G	T/G	T/G	T/G	T/T	T/T	T/G	T/G	T/T	T/T	T/T	T/T	T/T	T/G	T/G	T/G	T/T	T/G	T/T	T/G	T/T	T/G	T/G	T/T	T/T	T/G	T/T	T/G	T/T	T/T
Affx-88931863	23	20774507		C/C	C/C	C/C	C/C	C/C	C/C	C/C	C/C	C/C	C/C	C/C	C/C	C/C	C/C	C/C	C/C	C/C	C/C	C/C	C/C	C/C	C/C	C/C	C/C	C/C	C/C	C/C	C/C	C/C	C/C	C/C	C/C	C/C	C/C	C/C	C/C	C/C	C/C	C/C	C/C	C/C	C/C	C/C	C/C	C/C	C/C
Affx-88926486	28	32073502		T/T	T/T	T/T	T/T	T/T	T/T	T/T	T/T	T/T	T/T	T/T	T/T	T/T	T/T	T/T	T/T	T/T	T/T	T/T	T/T	T/T	T/T	T/T	T/T	T/T	T/T	T/T	T/T	T/T	T/T	T/T	T/T	T/T	T/T	T/T	T/T	T/T	T/T	T/T	T/T	T/T	T/T	T/T	T/T	T/T	T/T
Affx-88928048	12	16119014		A/C	C/C	A/C	A/C	A/C	A/C	C/C	C/C	A/A	A/C	C/C	C/C	A/C	C/C	A/C	C/C	C/C	A/C	A/A	C/C	C/C	A/A	C/C	C/C	C/C	C/C	C/C	C/C	C/C	C/C	C/C	C/C	A/C	C/C	C/C	C/C	A/C	C/C	C/C	A/C	A/C	C/C	C/C	C/C	A/C	A/C
Affx-88947528	6	53498391		G/G	G/G	G/G	G/G	G/G	G/G	G/G	G/G	G/G	G/G	G/G	G/G	G/G	G/G	G/G	G/G	G/G	G/G	G/G	G/G	G/G	G/G	G/G	G/G	G/G	G/G	G/G	G/G	G/G	G/G	G/G	G/G	G/G	G/G	G/G	G/G	G/G	G/G	G/G	G/G	G/G	G/G	G/G	G/G	G/G	G/G
Affx-88926074	1	23732015		T/C	T/C	T/C	T/T	T/T	T/T	T/T	T/T	T/T	T/T	T/T	T/C	T/T	T/C	T/T	T/T	T/T	T/T	T/T	T/T	T/T	T/T	T/T	C/C	T/C	T/T	T/T	T/T	T/T	T/T	T/C	T/C	T/T	T/C	T/T	T/C	T/C	T/T	T/T	T/T	T/T	T/T	T/T	T/T	T/C	T/T
Affx-88909343	23	8722199		T/T	T/T	T/C	T/T	T/C	T/T	T/T	T/T	T/T	T/C	T/T	T/T	T/T	T/T	T/T	T/T	T/T	T/T	T/T	T/T	T/C	T/T	T/T	T/T	T/T	T/T	T/T	T/C	T/C	T/T	T/T	T/T	T/T	T/T	T/C	T/T	T/T	T/T	T/T	T/T	T/T	T/T	T/C	T/T	T/C	T/T
Affx-88919312	10	66094119		A/C	A/C	A/A	A/C	A/C	A/C	A/C	A/C	C/C	---	C/C	A/C	A/C	C/C	A/C	A/A	A/C	A/C	A/C	A/C	C/C	---	A/C	---	A/C	C/C	A/C	C/C	A/C	---	A/C	---	A/A	A/C	A/C	A/C	---	A/C	A/A	A/A	A/A	C/C	A/C	---	A/C	A/C
Affx-88908828	4	59223622		T/T	T/C	T/T	T/T	T/T	T/T	T/T	T/T	T/T	T/T	T/T	T/T	T/T	T/T	T/T	T/T	T/T	T/T	T/T	T/T	T/C	T/T	T/T	T/T	T/T	T/T	T/T	T/C	T/T	T/T	T/T	T/T	T/T	T/T	T/C	T/T	T/T	T/T	T/T	T/T	T/T	T/C	T/C	T/T	T/T	T/T
Affx-88918485	17	35698047		G/G	G/G	G/G	G/G	G/G	G/G	G/G	G/G	G/G	G/G	G/G	G/G	G/G	G/G	G/G	A/G	G/G	A/G	A/G	G/G	G/G	G/G	G/G	G/G	G/G	A/G	G/G	G/G	G/G	G/G	G/G	G/G	G/G	G/G	G/G	G/G	G/G	G/G	G/G	G/G	G/G	G/G	G/G	G/G	G/G	G/G
Affx-88919711	28	35515617		---	T/T	---	T/T	T/T	T/T	---	T/G	G/G	T/T	T/G	T/T	T/G	T/G	T/G	G/G	---	---	T/G	G/G	G/G	G/G	T/T	T/T	T/T	T/G	T/G	G/G	T/T	T/T	T/T	T/G	T/T	T/G	---	T/G	T/T	T/T	T/G	T/T	T/G	T/T	---	T/T	T/T	---
Affx-88912715	12	26771324		T/T	T/T	T/T	T/T	T/T	T/T	T/T	T/T	T/T	T/T	T/T	T/T	T/T	T/T	T/T	T/T	T/T	T/T	T/T	T/T	T/T	T/T	T/T	T/T	T/T	T/T	T/T	T/T	T/T	T/T	T/T	T/T	T/T	T/T	T/T	T/T	T/T	T/T	T/T	T/T	T/T	T/T	T/T	T/T	T/T	T/T
Affx-88946967	6	70473335		A/G	G/G	A/G	G/G	A/G	A/G	G/G	A/G	G/G	A/G	A/G	G/G	G/G	A/G	G/G	A/G	G/G	G/G	A/G	G/G	G/G	A/G	A/G	G/G	G/G	G/G	A/G	G/G	G/G	G/G	G/G	G/G	A/G	G/G	G/G	G/G	A/G	G/G	G/G	G/G	A/G	G/G	G/G	A/G	G/G	A/G
Affx-88939728	21	22161760		G/G	A/G	G/G	G/G	G/G	G/G	G/G	A/G	A/G	G/G	A/G	G/G	A/G	A/G	A/G	A/G	A/G	A/G	A/G	G/G	G/G	A/G	A/G	A/G	A/G	A/G	A/G	A/G	G/G	A/G	G/G	A/G	G/G	G/G	G/G	A/G	G/G	A/G	G/G	G/G	A/G	A/G	G/G	A/G	G/G	A/G
Affx-88924026	28	20776575		A/C	A/C	A/C	A/C	A/C	A/A	C/C	C/C	A/A	A/C	A/C	C/C	A/C	C/C	A/A	A/A	A/C	A/C	A/C	A/C	C/C	A/A	A/C	C/C	A/C	A/A	A/A	C/C	A/C	C/C	C/C	C/C	A/A	C/C	A/C	C/C	A/A	C/C	A/C	A/A	A/C	C/C	C/C	A/C	A/A	A/A
Affx-88912114	14	50328622		A/A	A/A	A/A	A/A	A/A	A/A	A/A	A/A	A/A	A/A	A/A	A/A	A/A	A/A	A/A	A/A	A/A	A/A	A/A	A/A	A/A	A/A	A/A	A/A	A/A	A/A	A/A	A/A	A/A	A/A	A/A	A/A	A/A	A/A	A/A	A/A	A/A	A/A	A/A	A/A	A/A	A/A	A/A	A/A	A/A	A/A
Affx-88940113	0	0		G/G	G/G	G/G	G/G	G/G	G/G	G/G	G/G	G/G	G/G	G/G	G/G	G/G	G/G	G/G	G/G	G/G	G/G	G/G	G/G	G/G	G/G	G/G	G/G	G/G	G/G	G/G	G/G	G/G	G/G	G/G	G/G	G/G	G/G	G/G	G/G	G/G	G/G	G/G	G/G	G/G	G/G	G/G	G/G	G/G	G/G
Affx-88909273	16	13564358		G/G	G/G	G/G	G/G	G/G	G/G	G/G	G/G	G/G	G/G	G/G	G/G	G/G	G/G	G/G	G/G	G/G	G/G	G/G	G/G	G/G	G/G	G/G	G/G	G/G	G/G	G/G	G/G	G/G	G/G	G/G	G/G	G/G	G/G	G/G	G/G	G/G	G/G	G/G	G/G	G/G	G/G	G/G	G/G	G/G	G/G
Affx-88914583	10	35359072		A/A	A/A	A/A	A/G	A/G	A/G	A/G	A/A	A/A	A/G	A/A	A/G	A/A	A/A	A/A	A/A	A/A	A/A	A/A	A/A	A/G	A/A	A/A	A/G	A/A	A/A	A/A	A/G	A/A	A/G	A/G	A/A	A/A	A/A	A/A	A/A	A/G	A/A	A/A	A/A	A/A	A/A	A/A	A/A	A/G	A/A
Affx-88912304	12	20108932		G/G	A/G	G/G	G/G	G/G	G/G	G/G	G/G	G/G	G/G	G/G	G/G	G/G	G/G	G/G	G/G	G/G	G/G	G/G	G/G	A/G	G/G	G/G	G/G	A/A	G/G	G/G	A/A	A/G	G/G	G/G	G/G	G/G	G/G	A/G	G/G	G/G	G/G	G/G	G/G	G/G	A/G	A/G	G/G	G/G	G/G
Affx-88923457	22	17251014		G/G	G/G	G/G	G/G	G/G	G/G	G/G	G/G	G/G	G/G	G/G	G/G	G/G	G/G	G/G	G/G	G/G	G/G	G/G	G/G	G/G	G/G	G/G	G/G	G/G	G/G	G/G	G/G	G/G	G/G	G/G	G/G	G/G	G/G	G/G	G/G	G/G	G/G	G/G	G/G	G/G	G/G	G/G	G/G	G/G	G/G
Affx-88958255	26	10450449		A/A	A/A	A/G	A/G	A/A	A/A	A/A	A/A	A/A	A/G	A/A	A/G	A/A	A/A	A/A	A/A	A/A	A/A	A/A	A/A	A/A	A/A	A/A	A/A	A/A	A/A	A/A	A/A	A/A	A/G	A/A	A/A	A/G	A/A	A/A	A/G	A/A	A/A	A/G	A/A	A/A	A/A	A/A	A/A	A/G	A/A
Affx-88939851	26	15206462		A/C	C/C	C/C	C/C	A/C	A/C	A/C	A/C	A/C	C/C	A/C	A/C	A/C	A/A	A/C	C/C	A/C	C/C	A/C	A/A	C/C	A/A	A/C	A/A	A/C	A/A	A/C	C/C	A/C	A/C	A/A	A/A	C/C	A/C	A/C	A/C	A/C	C/C	A/C	A/C	A/C	C/C	A/C	C/C	C/C	A/A
Affx-88932975	11	20615848		A/G	A/G	A/G	A/G	A/A	A/G	A/A	G/G	A/A	A/A	A/G	A/G	G/G	A/G	A/A	A/G	A/G	A/A	G/G	G/G	A/A	A/G	A/G	G/G	A/A	A/A	A/G	A/A	A/A	A/G	A/A	G/G	A/A	A/G	A/A	A/G	A/G	A/G	A/G	A/G	A/G	A/A	A/A	A/G	A/G	A/G
Affx-88953125	11	55180138		T/T	T/T	T/T	T/T	T/C	T/T	T/T	T/T	T/T	T/C	T/T	T/C	T/T	T/T	T/T	T/T	T/T	T/T	T/T	T/C	T/T	T/T	T/T	T/C	---	T/T	T/T	T/C	T/C	T/C	C/C	T/T	T/C	T/T	T/T	T/C	T/T	T/T	T/T	T/T	T/T	T/T	T/C	T/T	T/T	T/T
Affx-88955007	7	49720700		C/C	C/C	C/C	C/C	C/C	C/C	C/C	C/C	C/C	C/C	C/C	C/C	C/C	C/C	C/C	C/C	C/C	C/C	C/C	C/C	C/C	---	C/C	C/C	C/C	C/C	C/C	C/C	C/C	---	C/C	C/C	C/C	C/C	C/C	C/C	C/C	C/C	C/C	C/C	C/C	C/C	C/C	C/C	C/C	C/C
Affx-88910446	12	34545628		G/G	G/G	G/G	G/G	G/G	G/G	G/G	G/G	G/G	G/G	G/G	G/G	G/G	G/G	G/G	G/G	G/G	G/G	G/G	G/G	G/G	G/G	G/G	G/G	G/G	G/G	G/G	G/G	G/G	G/G	G/G	G/G	G/G	G/G	G/G	G/G	G/G	G/G	G/G	G/G	G/G	G/G	G/G	G/G	G/G	G/G
Affx-88929629	14	33991957		T/G	T/G	T/G	T/G	T/G	T/G	T/G	T/G	T/G	T/G	T/G	G/G	T/T	T/G	T/G	T/G	T/T	T/T	T/G	T/G	G/G	T/T	T/G	G/G	G/G	T/T	T/T	G/G	T/G	G/G	G/G	G/G	T/G	T/G	T/G	G/G	T/G	G/G	G/G	T/G	T/G	G/G	T/G	T/G	T/G	T/T
Affx-88918860	8	40869697		G/G	G/G	G/G	G/G	G/G	G/G	G/G	G/G	G/G	G/G	G/G	G/G	G/G	G/G	G/G	G/G	G/G	G/G	G/G	G/G	G/G	G/G	G/G	G/G	G/G	G/G	G/G	G/G	G/G	G/G	G/G	G/G	G/G	G/G	G/G	G/G	G/G	G/G	G/G	G/G	G/G	G/G	G/G	G/G	G/G	G/G
Affx-88946835	22	28454503		A/A	A/A	A/A	A/A	A/A	A/A	A/C	A/C	A/A	A/A	A/C	A/A	A/C	A/C	A/C	C/C	---	C/C	A/C	A/C	A/C	A/A	A/A	A/A	A/A	C/C	A/A	A/A	A/A	A/A	A/A	A/A	A/A	A/A	A/A	A/A	A/A	A/C	A/A	A/A	A/C	A/C	A/A	A/C	A/A	A/C
Affx-88957377	8	34273488		C/C	C/C	C/C	C/C	C/C	C/C	C/C	C/C	C/C	C/C	C/C	C/C	C/C	C/C	C/C	C/C	C/C	C/C	C/C	C/C	C/C	C/C	C/C	C/C	C/C	C/C	C/C	C/C	C/C	C/C	C/C	C/C	C/C	C/C	C/C	C/C	C/C	C/C	C/C	C/C	C/C	C/C	C/C	C/C	C/C	C/C
Affx-88906215	23	40309259		C/C	C/C	C/C	C/C	C/C	C/C	C/C	C/C	C/C	C/C	C/C	C/C	C/C	C/C	C/C	C/C	C/C	C/C	C/C	C/C	C/C	C/C	C/C	C/C	C/C	C/C	C/C	C/C	C/C	C/C	C/C	C/C	C/C	C/C	C/C	C/C	C/C	C/C	C/C	C/C	C/C	C/C	C/C	C/C	C/C	C/C
Affx-88946436	12	30296279		A/A	A/A	A/A	A/A	A/A	A/A	A/A	A/A	A/A	A/A	A/A	A/A	A/A	A/A	A/A	A/A	A/A	A/A	A/A	A/A	A/A	A/A	A/A	A/A	A/A	A/A	A/A	A/A	A/A	A/A	A/A	A/A	A/A	A/A	A/A	A/A	A/A	A/A	A/A	A/A	A/A	A/A	A/A	A/A	A/A	A/A
Affx-88904636	5	81694515		A/A	A/A	A/A	A/A	A/A	A/A	A/A	A/A	A/A	A/A	A/A	A/A	A/A	A/A	A/A	A/A	A/A	A/A	A/A	A/A	A/A	A/A	A/A	A/A	A/A	A/A	A/A	A/A	A/A	A/A	A/A	A/A	A/A	A/A	A/A	A/A	A/A	A/A	A/A	A/A	A/A	A/A	A/A	A/A	A/A	A/A
Affx-88912105	29	28282999		C/C	C/C	C/C	C/C	C/C	C/C	C/C	C/C	C/C	---	C/C	---	C/C	---	T/C	C/C	C/C	C/C	C/C	C/C	C/C	C/C	C/C	C/C	C/C	C/C	C/C	C/C	C/C	C/C	C/C	C/C	C/C	C/C	C/C	C/C	C/C	C/C	C/C	C/C	C/C	C/C	C/C	C/C	C/C	C/C
Affx-88953616	1	44445017		A/A	A/A	A/A	A/A	A/A	A/A	A/A	A/A	A/A	A/A	A/A	A/A	A/A	A/A	A/A	A/A	A/A	A/A	A/A	A/A	A/A	A/A	A/A	A/A	A/A	A/A	A/A	A/A	A/A	A/A	A/A	---	A/A	A/A	A/A	A/A	A/A	A/A	A/A	A/A	A/A	A/A	A/A	A/A	A/A	A/A
Affx-88907445	8	7251110		C/C	C/C	C/C	C/C	C/C	C/C	C/C	C/C	C/C	C/C	C/C	C/C	C/C	C/C	C/C	C/C	C/C	C/C	C/C	C/C	C/C	C/C	C/C	C/C	C/C	C/C	C/C	C/C	C/C	C/C	C/C	C/C	C/C	C/C	C/C	C/C	C/C	C/C	C/C	C/C	C/C	C/C	C/C	C/C	C/C	C/C
Affx-88910238	11	49595443		T/T	T/T	T/T	T/T	T/T	T/T	T/T	T/T	T/T	T/T	T/T	T/T	T/T	T/T	T/T	T/T	T/T	T/T	T/T	T/T	T/T	T/T	T/T	T/T	T/T	T/T	T/T	T/T	T/T	T/T	T/T	T/T	T/T	T/T	T/T	T/T	T/T	T/T	T/T	T/T	T/T	T/T	T/T	T/T	T/T	T/T
Affx-88927649	12	70421286		T/T	T/G	T/T	T/T	T/T	T/T	T/T	---	T/G	T/T	T/T	T/T	T/G	T/T	T/G	T/T	T/T	T/T	T/G	T/T	T/G	T/G	T/T	T/T	T/T	T/T	T/T	T/G	T/T	T/T	T/T	T/T	T/T	T/T	T/T	T/T	T/T	T/T	T/T	T/T	T/G	T/T	T/G	T/T	T/T	T/T
Affx-88947821	6	17316872		C/C	C/C	C/C	C/C	C/C	C/C	C/C	C/C	C/C	C/C	C/C	C/C	C/C	C/C	C/C	C/C	C/C	C/C	C/C	C/C	C/C	C/C	C/C	C/C	C/C	C/C	C/C	C/C	C/C	C/C	C/C	C/C	C/C	C/C	C/C	C/C	C/C	C/C	C/C	C/C	C/C	C/C	C/C	C/C	C/C	C/C
Affx-88959011	18	21284839		A/G	A/G	A/G	A/G	A/G	A/G	A/G	A/A	A/A	A/A	G/G	A/G	A/A	A/A	A/G	A/A	A/G	A/G	A/G	A/A	A/A	A/A	A/A	A/G	A/A	A/G	A/G	A/A	A/A	G/G	A/G	G/G	A/A	A/A	A/A	A/A	A/G	A/A	A/G	A/G	A/A	A/A	A/A	A/A	A/G	A/G
Affx-88947366	6	24584839		C/C	C/C	C/C	C/C	C/C	C/C	C/C	C/C	C/C	C/C	C/C	C/C	C/C	C/C	C/C	C/C	C/C	C/C	C/C	C/C	C/C	C/C	C/C	C/C	C/C	C/C	C/C	C/C	C/C	C/C	C/C	C/C	C/C	C/C	C/C	C/C	C/C	C/C	C/C	C/C	C/C	C/C	C/C	C/C	C/C	C/C
Affx-88928178	8	50348698		G/G	G/G	G/G	G/G	G/G	G/G	G/G	G/G	G/G	G/G	G/G	G/G	G/G	G/G	G/G	G/G	G/G	G/G	G/G	G/G	G/G	G/G	G/G	G/G	G/G	G/G	G/G	G/G	G/G	G/G	G/G	G/G	G/G	G/G	G/G	G/G	G/G	G/G	G/G	G/G	G/G	G/G	G/G	G/G	G/G	G/G
Affx-88919060	25	44048749		T/T	T/T	T/T	T/T	T/T	T/T	T/T	T/T	T/T	T/T	T/T	T/T	T/T	T/T	T/T	T/T	T/T	T/T	T/T	T/T	T/T	T/T	T/T	T/T	T/T	T/T	T/T	T/T	T/T	T/T	T/T	T/T	T/T	T/T	T/T	T/T	T/T	T/T	T/T	T/T	T/T	T/T	T/T	T/T	T/T	T/T
Affx-88919049	11	47511726		C/C	T/C	C/C	C/C	C/C	C/C	---	T/T	T/T	C/C	T/C	T/C	T/C	T/T	T/T	T/T	T/T	T/T	T/T	C/C	T/T	T/C	T/T	T/C	T/T	T/T	T/C	T/T	T/T	C/C	T/C	C/C	C/C	T/C	T/T	T/C	C/C	T/C	C/C	C/C	T/T	---	T/T	T/C	C/C	T/C
Affx-88936624	15	34591200		A/A	A/A	A/A	A/A	A/A	A/A	A/A	A/C	A/C	A/A	A/A	A/A	A/A	A/A	A/A	A/A	A/C	A/A	A/C	A/A	A/A	A/A	A/C	A/A	A/A	A/A	A/C	A/C	A/C	A/A	A/A	A/A	A/A	A/A	A/A	A/A	A/A	A/A	A/A	A/A	A/C	A/A	A/A	A/A	A/A	A/C
Affx-88946638	5	72722455		G/G	G/G	G/G	G/G	G/G	G/G	G/G	G/G	G/G	G/G	G/G	G/G	G/G	G/G	G/G	G/G	G/G	G/G	G/G	G/G	G/G	G/G	G/G	G/G	G/G	G/G	G/G	G/G	G/G	G/G	G/G	G/G	G/G	G/G	G/G	G/G	G/G	G/G	G/G	G/G	G/G	G/G	G/G	G/G	G/G	G/G
Affx-88944790	11	36190065		T/T	T/T	T/T	T/T	T/T	T/T	T/T	T/T	T/T	T/T	T/T	T/T	T/T	T/T	T/T	T/T	T/T	T/T	T/T	T/T	T/T	T/T	T/T	T/T	T/T	T/T	T/T	T/T	T/T	T/T	T/T	T/T	T/T	T/T	T/T	T/T	T/T	T/T	T/T	T/T	T/T	T/T	T/T	T/T	T/T	T/T
Affx-88930834	17	54742139		G/G	G/G	G/G	G/G	G/G	G/G	G/G	G/G	G/G	G/G	G/G	G/G	G/G	G/G	G/G	G/G	G/G	G/G	G/G	G/G	G/G	G/G	G/G	G/G	G/G	G/G	G/G	G/G	G/G	G/G	G/G	G/G	G/G	G/G	G/G	G/G	G/G	G/G	G/G	G/G	G/G	G/G	G/G	G/G	G/G	G/G
Affx-88957983	7	30584100		C/C	T/T	C/C	C/C	C/C	C/C	T/T	T/T	T/T	C/C	T/T	C/C	T/T	C/C	T/T	T/T	T/T	T/C	T/T	C/C	T/C	T/T	T/C	C/C	T/C	T/C	T/T	T/C	T/C	C/C	T/C	T/C	T/C	T/T	T/C	T/C	C/C	T/T	T/C	T/C	T/C	T/T	T/C	T/T	C/C	T/T
Affx-88951951	17	31246391		T/G	T/T	T/G	G/G	G/G	G/G	T/G	G/G	G/G	G/G	G/G	G/G	G/G	G/G	G/G	T/G	---	T/G	T/G	T/G	T/G	G/G	G/G	T/G	T/G	T/G	G/G	T/T	T/T	T/G	T/G	T/G	G/G	T/G	T/T	G/G	T/G	T/T	T/G	T/G	G/G	T/T	T/G	T/G	G/G	G/G
Affx-88953594	7	69201409		T/T	T/T	T/T	T/T	T/T	T/T	T/T	T/T	T/T	T/T	T/T	T/T	T/T	T/T	T/T	T/T	T/T	T/T	T/T	T/T	T/T	T/T	T/T	T/T	T/T	T/T	T/T	T/T	T/T	T/T	T/T	T/T	T/T	T/T	T/T	T/T	T/T	T/T	T/T	T/T	T/T	T/T	T/T	T/T	T/T	T/T
Affx-88906907	17	62553147		T/T	G/G	T/G	G/G	T/T	T/T	G/G	G/G	G/G	T/G	G/G	G/G	G/G	T/G	G/G	T/G	G/G	T/G	T/G	T/G	G/G	G/G	G/G	T/G	G/G	T/G	G/G	G/G	G/G	T/G	T/G	T/G	G/G	G/G	G/G	T/G	T/G	G/G	T/T	T/G	G/G	G/G	G/G	T/G	T/T	G/G
Affx-88931829	25	17272176		C/C	T/C	T/C	T/T	T/C	T/C	T/C	C/C	C/C	T/T	C/C	T/T	C/C	C/C	C/C	C/C	C/C	C/C	C/C	C/C	T/C	C/C	C/C	T/C	T/C	C/C	C/C	C/C	T/C	T/C	T/C	C/C	T/C	T/C	T/C	T/C	T/T	T/C	T/C	T/C	C/C	T/C	C/C	C/C	T/C	C/C
Affx-88915801	25	63349058		G/G	G/G	G/G	G/G	G/G	G/G	G/G	G/G	G/G	G/G	G/G	G/G	G/G	G/G	G/G	G/G	G/G	G/G	G/G	G/G	G/G	G/G	G/G	G/G	G/G	G/G	G/G	G/G	G/G	G/G	G/G	G/G	G/G	G/G	G/G	G/G	G/G	G/G	G/G	G/G	G/G	G/G	G/G	G/G	G/G	G/G
Affx-88907208	8	61394981		A/A	A/A	A/A	A/A	A/A	A/A	A/A	A/A	A/A	A/A	A/A	A/A	A/A	A/A	A/A	A/A	A/A	A/A	A/A	A/A	A/A	A/A	A/A	A/A	A/A	A/A	A/A	A/A	A/A	A/A	A/A	A/A	A/A	A/A	A/A	A/A	A/A	A/A	A/A	A/A	A/A	A/A	A/A	A/A	A/A	A/A
Affx-88948261	3	57668877		T/G	G/G	T/G	T/G	T/G	T/G	G/G	T/G	T/G	T/G	T/T	G/G	T/G	G/G	T/G	T/G	T/G	T/G	G/G	G/G	G/G	T/G	T/G	G/G	G/G	T/G	T/T	G/G	G/G	G/G	G/G	G/G	T/G	G/G	G/G	G/G	T/G	G/G	G/G	T/G	T/G	G/G	G/G	T/T	T/G	T/T
Affx-88960466	7	49799809		G/G	G/G	G/G	G/G	A/G	A/G	G/G	G/G	G/G	G/G	G/G	G/G	G/G	G/G	G/G	G/G	G/G	G/G	G/G	G/G	A/G	G/G	G/G	G/G	G/G	G/G	G/G	G/G	A/G	G/G	G/G	G/G	A/G	G/G	A/G	G/G	A/G	A/G	G/G	G/G	G/G	A/G	A/G	G/G	G/G	G/G
Affx-88957174	3	55324989		T/C	T/T	T/C	T/C	T/T	T/C	T/T	T/C	T/T	T/C	T/T	T/C	T/T	T/T	T/C	T/C	T/C	T/C	T/T	T/T	T/T	T/T	T/C	T/C	T/C	T/T	T/T	T/C	T/C	T/T	T/C	T/C	T/C	T/T	T/C	T/T	T/T	T/T	T/T	T/T	T/C	T/T	T/C	T/T	T/C	T/T
Affx-88929981	5	9231813		C/C	C/C	C/C	C/C	C/C	C/C	C/C	C/C	C/C	C/C	C/C	C/C	C/C	C/C	C/C	C/C	C/C	C/C	C/C	C/C	C/C	C/C	C/C	C/C	C/C	C/C	C/C	C/C	C/C	C/C	C/C	C/C	C/C	C/C	C/C	C/C	C/C	C/C	C/C	C/C	C/C	C/C	C/C	C/C	C/C	C/C
Affx-88920374	6	52252506		T/T	T/T	T/T	T/T	T/T	T/T	T/T	T/T	T/T	T/T	T/T	T/T	T/T	T/T	T/T	T/T	T/T	T/T	T/T	T/T	T/T	T/T	T/T	T/T	T/T	T/T	T/T	T/T	T/T	T/T	T/T	T/T	T/T	T/T	T/T	T/T	T/T	T/T	T/T	T/T	T/T	T/T	T/T	T/T	T/T	T/T
Affx-88913335	18	19689317		C/C	C/C	C/C	C/C	C/C	C/C	C/C	C/C	C/C	C/C	C/C	C/C	C/C	C/C	C/C	C/C	C/C	C/C	C/C	C/C	C/C	C/C	C/C	C/C	C/C	C/C	C/C	C/C	C/C	C/C	C/C	C/C	C/C	C/C	C/C	C/C	C/C	C/C	C/C	C/C	C/C	C/C	C/C	C/C	C/C	C/C
Affx-88924713	6	39764221		A/A	A/A	A/A	A/A	A/A	A/A	A/A	A/A	A/A	A/A	A/A	A/A	A/A	A/A	A/A	A/A	A/A	A/A	A/A	A/A	A/A	A/A	A/A	A/A	A/A	A/A	A/A	A/A	A/A	A/A	A/A	A/A	A/A	A/A	A/A	A/A	A/A	A/C	A/A	A/A	A/A	A/A	A/A	A/A	A/A	A/A
Affx-88919260	23	30111082		C/C	C/C	C/C	C/C	C/C	C/C	C/C	C/C	C/C	C/C	C/C	C/C	C/C	C/C	C/C	C/C	C/C	C/C	C/C	C/C	C/C	C/C	C/C	C/C	C/C	C/C	C/C	C/C	C/C	C/C	C/C	C/C	C/C	C/C	C/C	C/C	C/C	C/C	C/C	C/C	C/C	C/C	C/C	C/C	C/C	C/C
Affx-88936163	11	63031217		G/G	G/G	G/G	G/G	G/G	G/G	G/G	G/G	G/G	G/G	G/G	G/G	G/G	G/G	G/G	G/G	G/G	G/G	G/G	G/G	A/A	G/G	G/G	G/G	A/A	G/G	A/G	A/G	A/G	G/G	G/G	G/G	G/G	A/G	A/G	G/G	G/G	A/G	G/G	G/G	G/G	G/G	A/A	G/G	G/G	G/G
Affx-88910899	8	26418703		C/C	C/C	C/C	C/C	C/C	C/C	C/C	C/C	C/C	C/C	C/C	C/C	C/C	C/C	C/C	C/C	C/C	C/C	C/C	C/C	C/C	C/C	C/C	C/C	C/C	C/C	C/C	C/C	C/C	C/C	C/C	C/C	C/C	C/C	C/C	C/C	C/C	C/C	C/C	C/C	C/C	C/C	C/C	C/C	C/C	C/C
Affx-88951636	5	35646084		G/G	G/G	G/G	G/G	G/G	G/G	G/G	G/G	G/G	G/G	G/G	G/G	G/G	G/G	G/G	G/G	G/G	G/G	G/G	G/G	G/G	G/G	G/G	G/G	G/G	G/G	G/G	G/G	G/G	G/G	G/G	G/G	G/G	G/G	G/G	G/G	G/G	G/G	G/G	G/G	G/G	G/G	G/G	G/G	G/G	G/G
Affx-88946269	8	42788813		G/G	G/G	G/G	G/G	G/G	G/G	G/G	G/G	G/G	G/G	G/G	G/G	G/G	G/G	G/G	G/G	G/G	G/G	G/G	G/G	G/G	G/G	G/G	G/G	G/G	G/G	G/G	G/G	G/G	G/G	G/G	G/G	G/G	G/G	G/G	G/G	G/G	G/G	G/G	G/G	G/G	G/G	G/G	G/G	G/G	G/G
Affx-88921495	14	22569018		A/A	G/G	---	A/G	A/A	A/A	G/G	A/G	G/G	A/G	G/G	G/G	---	G/G	---	G/G	G/G	A/G	G/G	A/G	G/G	G/G	G/G	G/G	G/G	A/A	A/G	G/G	A/G	A/G	G/G	G/G	A/G	G/G	A/G	G/G	A/A	G/G	G/G	A/A	A/G	G/G	A/G	G/G	A/G	A/G
Affx-88908626	1	10248176		A/A	A/A	A/A	A/A	A/A	A/A	A/A	A/G	A/A	A/A	A/A	A/G	A/A	G/G	A/A	A/G	A/A	A/A	A/G	A/G	A/A	A/A	A/G	A/A	A/A	A/A	A/A	A/A	A/A	A/G	A/G	A/G	A/A	A/A	A/A	A/A	A/A	A/A	A/G	A/A	A/G	A/A	A/A	A/A	A/A	A/A
Affx-88919339	27	14809692		G/G	A/G	A/G	G/G	G/G	A/G	A/A	G/G	G/G	G/G	G/G	A/G	G/G	G/G	G/G	G/G	G/G	G/G	G/G	G/G	A/A	G/G	G/G	A/G	A/G	G/G	G/G	A/G	A/A	A/G	G/G	G/G	A/G	A/G	A/G	A/G	G/G	A/A	G/G	G/G	G/G	G/G	A/A	G/G	A/G	G/G
Affx-88945874	9	40660012		A/A	A/A	A/A	A/A	A/A	A/A	A/A	A/A	A/A	A/A	A/A	A/A	A/A	A/A	A/A	A/A	A/A	A/A	A/A	A/A	A/A	A/A	A/A	A/A	A/A	A/A	A/A	A/A	A/A	A/A	A/A	A/A	A/A	A/A	A/A	A/A	A/A	A/A	A/A	A/A	A/A	A/A	A/A	A/A	A/A	A/A
Affx-88940236	16	17365237		T/G	G/G	T/G	T/G	T/G	G/G	G/G	G/G	G/G	T/G	G/G	G/G	G/G	G/G	G/G	G/G	G/G	G/G	G/G	G/G	G/G	G/G	G/G	G/G	G/G	G/G	G/G	G/G	G/G	G/G	G/G	G/G	T/G	G/G	G/G	G/G	T/G	G/G	G/G	T/G	G/G	G/G	G/G	G/G	G/G	G/G
Affx-88916942	10	12188851		---	T/T	---	T/T	T/T	T/T	T/T	T/T	A/T	T/T	T/T	T/T	T/T	T/T	T/T	T/T	T/T	A/T	T/T	---	A/T	T/T	T/T	T/T	T/T	T/T	T/T	T/T	T/T	T/T	T/T	T/T	T/T	T/T	---	---	T/T	T/T	---	T/T	T/T	T/T	T/T	T/T	T/T	T/T
Affx-88953325	14	27276333		T/T	T/T	T/T	T/T	T/T	T/T	T/T	T/T	T/T	T/T	T/T	T/T	T/T	T/T	T/T	T/T	T/T	T/T	T/T	T/T	T/T	T/T	T/T	T/T	T/T	T/T	T/T	T/T	T/T	T/T	T/T	T/T	T/T	T/T	T/T	T/T	T/T	T/T	T/T	T/T	T/T	T/T	T/T	T/T	T/T	T/T
Affx-88908444	21	15435729		C/C	T/C	C/C	C/C	C/C	C/C	T/C	C/C	C/C	C/C	C/C	C/C	C/C	C/C	C/C	C/C	C/C	C/C	C/C	C/C	C/C	C/C	C/C	C/C	C/C	C/C	C/C	C/C	C/C	C/C	C/C	C/C	C/C	T/C	C/C	C/C	C/C	T/C	C/C	C/C	C/C	C/C	C/C	C/C	C/C	C/C
Affx-88927991	27	36461111		A/A	A/A	A/A	A/A	A/A	A/A	A/A	A/A	A/A	A/A	A/A	A/A	A/A	A/A	A/A	A/A	A/A	A/A	A/A	A/A	A/A	A/A	A/A	A/A	A/A	A/A	A/A	A/A	A/A	A/A	A/A	A/A	A/A	A/A	A/A	A/A	A/A	A/A	A/A	A/A	A/A	A/A	A/A	A/A	A/A	A/A
Affx-88922996	8	26031653		G/G	G/G	G/G	G/G	G/G	G/G	G/G	G/G	G/G	G/G	G/G	G/G	G/G	G/G	G/G	G/G	G/G	G/G	G/G	G/G	G/G	G/G	G/G	G/G	G/G	G/G	G/G	G/G	G/G	G/G	G/G	G/G	G/G	G/G	G/G	G/G	G/G	G/G	G/G	G/G	G/G	G/G	G/G	G/G	G/G	G/G
Affx-88927797	3	34191084		A/A	A/A	A/A	A/A	A/A	A/A	A/A	A/A	A/A	A/A	A/A	A/A	A/A	A/A	A/A	A/A	A/A	A/A	A/A	A/A	A/A	A/A	A/A	A/A	A/A	A/A	A/A	A/A	A/A	A/A	A/A	A/A	A/A	A/A	A/A	A/A	A/A	A/A	A/A	A/A	A/A	A/A	A/A	A/A	A/A	A/A
Affx-88961595	24	6688234		C/C	C/C	C/C	C/C	C/C	C/C	C/C	C/C	C/C	C/C	C/C	C/C	C/C	C/C	C/C	C/C	C/C	C/C	C/C	C/C	C/C	C/C	C/C	C/C	C/C	C/C	C/C	C/C	C/C	C/C	C/C	C/C	C/C	C/C	C/C	C/C	C/C	C/C	C/C	C/C	C/C	C/C	C/C	C/C	C/C	C/C
Affx-88959665	11	65647206		G/G	G/G	G/G	G/G	G/G	G/G	G/G	G/G	G/G	G/G	G/G	G/G	G/G	G/G	G/G	G/G	G/G	G/G	G/G	G/G	G/G	G/G	G/G	G/G	G/G	G/G	G/G	G/G	G/G	G/G	G/G	G/G	G/G	G/G	G/G	G/G	G/G	G/G	G/G	G/G	G/G	G/G	G/G	G/G	G/G	G/G
Affx-88937298	11	50078862		G/G	A/G	G/G	G/G	A/G	G/G	A/G	A/G	A/G	G/G	A/G	G/G	A/G	G/G	A/G	G/G	G/G	G/G	A/G	A/G	G/G	G/G	A/G	G/G	G/G	A/G	G/G	G/G	A/G	G/G	G/G	G/G	G/G	A/G	G/G	G/G	A/G	G/G	G/G	G/G	G/G	A/G	G/G	A/G	G/G	A/G
Affx-88910060	21	41757857		A/A	A/A	A/A	A/A	A/A	A/A	A/A	A/A	A/A	A/A	A/A	A/A	A/A	A/A	A/A	A/A	A/A	A/A	A/A	A/A	A/A	A/A	A/A	A/A	A/A	A/A	A/A	A/A	A/A	A/A	A/A	A/A	A/A	A/A	A/A	A/A	A/A	A/A	A/A	A/A	A/A	A/A	A/A	A/A	A/A	A/A
Affx-88918867	22	1325537		T/C	T/T	T/C	T/C	T/C	C/C	T/T	T/T	T/T	T/C	T/T	T/C	T/T	T/T	T/T	T/T	T/T	T/T	T/T	T/T	T/C	T/T	T/T	T/T	T/T	T/T	T/T	T/C	T/T	T/C	T/C	T/T	T/C	T/T	T/T	T/C	T/T	T/T	T/C	T/T	T/T	T/T	T/T	T/T	T/C	T/T
Affx-88936361	16	54205066		T/T	T/T	T/T	T/T	T/T	T/T	T/T	T/T	T/T	T/T	T/T	T/T	T/T	T/T	T/T	T/T	T/T	T/T	T/T	T/T	T/T	T/T	T/T	T/T	T/T	T/T	T/T	T/T	T/T	T/T	T/T	T/T	T/T	T/T	T/T	T/T	T/T	T/T	T/T	T/T	T/T	T/T	T/T	T/T	T/T	T/T
Affx-88956282	6	45009720		T/T	T/C	T/T	T/T	T/T	T/T	T/C	T/T	T/T	T/T	T/T	T/T	T/T	T/T	T/T	T/T	T/T	T/T	T/T	T/T	C/C	T/T	T/T	T/T	T/T	T/T	T/T	T/C	C/C	T/T	T/T	T/T	T/T	T/T	T/C	T/T	T/T	T/T	T/T	T/T	T/T	T/C	C/C	T/T	T/T	T/T
Affx-88926803	24	30587608		G/G	G/G	G/G	G/G	G/G	G/G	G/G	G/G	G/G	G/G	G/G	G/G	G/G	G/G	G/G	G/G	G/G	G/G	G/G	G/G	G/G	G/G	G/G	G/G	G/G	G/G	G/G	G/G	G/G	G/G	G/G	G/G	G/G	G/G	G/G	G/G	G/G	G/G	G/G	G/G	G/G	G/G	G/G	G/G	G/G	G/G
Affx-88906361	28	14650842		G/G	G/G	G/G	G/G	G/G	G/G	G/G	G/G	G/G	G/G	G/G	G/G	G/G	G/G	G/G	G/G	G/G	G/G	G/G	G/G	G/G	G/G	G/G	G/G	G/G	G/G	G/G	G/G	G/G	G/G	G/G	G/G	G/G	G/G	G/G	G/G	G/G	G/G	G/G	G/G	G/G	G/G	G/G	G/G	G/G	G/G
Affx-88914561	7	55968188		C/C	C/C	C/C	C/C	C/C	C/C	C/C	C/C	C/C	C/C	C/C	C/C	C/C	C/C	C/C	C/C	C/C	C/C	C/C	C/C	C/C	C/C	C/C	C/C	C/C	C/C	C/C	C/C	C/C	C/C	C/C	C/C	C/C	C/C	C/C	C/C	C/C	C/C	C/C	C/C	C/C	C/C	C/C	C/C	C/C	C/C
Affx-88929487	3	60563325		T/T	T/C	T/C	T/C	T/T	T/C	C/C	T/C	C/C	T/C	T/C	T/T	T/C	T/C	T/C	T/C	T/C	T/C	T/C	T/C	T/C	T/T	T/C	T/T	C/C	C/C	C/C	C/C	C/C	T/T	T/C	T/C	T/C	C/C	T/C	T/C	T/C	T/C	T/T	T/T	T/C	C/C	C/C	T/C	T/C	C/C
Affx-88913719	14	22563369		G/G	T/G	G/G	G/G	G/G	G/G	G/G	G/G	G/G	G/G	G/G	G/G	G/G	G/G	G/G	G/G	G/G	G/G	G/G	G/G	G/G	G/G	G/G	G/G	T/G	G/G	G/G	G/G	T/G	G/G	G/G	G/G	G/G	T/G	G/G	G/G	G/G	T/G	G/G	G/G	G/G	T/G	G/G	G/G	G/G	G/G
Affx-88949783	24	26107312		G/G	G/G	G/G	G/G	G/G	G/G	G/G	G/G	G/G	G/G	G/G	G/G	G/G	G/G	G/G	G/G	G/G	G/G	G/G	G/G	G/G	G/G	G/G	G/G	G/G	G/G	G/G	G/G	G/G	G/G	G/G	G/G	G/G	G/G	G/G	G/G	G/G	G/G	G/G	G/G	G/G	G/G	G/G	G/G	G/G	G/G
Affx-88945995	25	39262036		C/C	C/C	C/C	T/C	T/C	C/C	C/C	C/C	C/C	T/C	T/C	C/C	T/C	C/C	C/C	C/C	C/C	C/C	C/C	C/C	C/C	C/C	C/C	C/C	C/C	C/C	C/C	C/C	C/C	C/C	C/C	C/C	T/C	C/C	C/C	C/C	T/C	C/C	C/C	C/C	C/C	C/C	C/C	C/C	C/C	T/C
Affx-88925562	4	30977982		T/T	T/C	T/T	T/T	T/T	T/T	T/C	T/T	---	T/T	T/T	T/T	T/T	T/T	T/T	T/T	T/T	T/T	T/T	T/T	T/T	T/T	T/T	T/T	T/T	T/T	T/T	T/T	T/T	T/T	T/T	T/T	T/T	T/C	T/T	T/T	T/T	T/C	T/T	T/T	T/T	T/C	T/T	T/T	T/T	T/T
Affx-88910220	6	41412408		G/G	G/G	G/G	G/G	G/G	G/G	G/G	G/G	G/G	G/G	G/G	G/G	G/G	G/G	G/G	G/G	G/G	G/G	G/G	G/G	G/G	G/G	G/G	G/G	G/G	G/G	G/G	G/G	G/G	G/G	G/G	G/G	G/G	G/G	G/G	G/G	G/G	G/G	G/G	G/G	G/G	G/G	G/G	G/G	G/G	G/G
Affx-88925635	1	63600151		A/A	A/A	A/A	A/A	A/A	A/A	A/A	A/A	A/A	A/A	A/A	A/A	A/A	A/A	A/A	A/A	A/A	A/A	A/A	A/A	A/A	A/A	A/A	A/A	A/A	A/A	A/A	A/A	A/A	A/A	A/A	A/A	A/A	A/A	A/A	A/A	A/A	A/A	A/A	A/A	A/A	A/A	A/A	A/A	A/A	A/A
Affx-88910931	2	47598554		G/G	G/G	G/G	G/G	G/G	G/G	G/G	G/G	G/G	G/G	G/G	G/G	G/G	G/G	G/G	G/G	G/G	G/G	G/G	G/G	G/G	G/G	G/G	G/G	G/G	G/G	G/G	G/G	G/G	G/G	G/G	G/G	G/G	G/G	G/G	G/G	G/G	G/G	G/G	G/G	G/G	G/G	G/G	G/G	G/G	G/G
Affx-88949951	11	40094656		C/C	C/C	C/C	C/C	C/C	C/C	C/C	C/C	C/C	C/C	C/C	T/C	C/C	C/C	C/C	C/C	C/C	C/C	C/C	C/C	C/C	C/C	C/C	T/C	C/C	C/C	T/C	C/C	C/C	C/C	T/C	C/C	C/C	C/C	C/C	T/C	C/C	C/C	C/C	C/C	C/C	C/C	C/C	C/C	C/C	C/C
Affx-88959218	29	8103017		C/C	---	A/C	C/C	A/C	C/C	---	A/A	A/A	A/C	A/A	C/C	---	C/C	A/C	A/A	---	A/A	---	A/C	A/C	A/A	A/A	C/C	A/A	A/A	A/A	A/A	A/C	C/C	C/C	C/C	C/C	A/C	A/C	C/C	C/C	A/A	C/C	A/C	A/A	A/A	A/C	A/C	A/C	A/A
Affx-88936558	11	53366947		C/C	C/C	C/C	C/C	C/C	C/C	C/C	C/C	C/C	C/C	C/C	C/C	C/C	C/C	C/C	C/C	C/C	C/C	C/C	C/C	C/C	C/C	C/C	C/C	C/C	C/C	C/C	C/C	C/C	C/C	C/C	C/C	C/C	C/C	C/C	C/C	C/C	C/C	C/C	C/C	C/C	C/C	C/C	C/C	C/C	C/C
Affx-88925669	7	56094193		T/T	C/C	T/C	T/C	T/T	T/T	C/C	C/C	C/C	T/C	C/C	T/C	C/C	T/C	C/C	C/C	C/C	T/C	C/C	T/C	C/C	C/C	T/C	T/C	C/C	T/C	C/C	T/C	C/C	T/C	C/C	C/C	T/C	C/C	T/C	C/C	T/T	T/C	C/C	C/C	T/C	C/C	T/C	C/C	T/C	C/C
Affx-88918601	5	50555754		G/G	G/G	A/G	A/G	A/G	G/G	G/G	G/G	G/G	A/G	G/G	G/G	G/G	G/G	G/G	G/G	G/G	G/G	G/G	G/G	G/G	G/G	G/G	G/G	G/G	G/G	G/G	G/G	G/G	G/G	G/G	G/G	A/G	G/G	G/G	G/G	G/G	G/G	G/G	A/G	G/G	G/G	G/G	G/G	G/G	G/G
Affx-88916635	23	9173546		C/C	C/C	C/C	C/C	C/C	C/C	C/C	C/C	C/C	C/C	C/C	C/C	C/C	C/C	C/C	C/C	C/C	C/C	C/C	C/C	C/C	C/C	C/C	C/C	C/C	C/C	C/C	C/C	C/C	C/C	C/C	C/C	C/C	C/C	C/C	C/C	C/C	C/C	C/C	C/C	C/C	C/C	C/C	C/C	C/C	C/C
Affx-88941400	16	38118987		C/C	C/C	C/C	C/C	C/C	C/C	C/C	C/C	C/C	C/C	C/C	C/C	C/C	C/C	C/C	C/C	C/C	C/C	C/C	C/C	C/C	C/C	C/C	C/C	C/C	C/C	C/C	C/C	C/C	C/C	C/C	C/C	C/C	C/C	C/C	C/C	C/C	C/C	C/C	C/C	C/C	C/C	C/C	C/C	C/C	C/C
Affx-88945500	11	31564059		G/G	G/G	G/G	G/G	G/G	G/G	G/G	G/G	G/G	G/G	G/G	G/G	G/G	G/G	G/G	G/G	G/G	G/G	G/G	G/G	G/G	G/G	G/G	G/G	G/G	G/G	G/G	G/G	G/G	G/G	G/G	G/G	G/G	G/G	G/G	G/G	G/G	G/G	G/G	G/G	G/G	G/G	G/G	G/G	G/G	G/G
Affx-88946314	15	19962536		A/G	G/G	G/G	G/G	A/G	G/G	G/G	A/G	G/G	A/G	G/G	G/G	G/G	G/G	G/G	A/G	A/G	---	---	G/G	G/G	G/G	G/G	A/G	G/G	G/G	G/G	G/G	G/G	G/G	G/G	A/G	G/G	G/G	G/G	G/G	A/G	G/G	A/G	A/G	---	G/G	G/G	G/G	A/G	G/G
Affx-88909639	12	18037351		A/G	G/G	G/G	A/G	A/G	G/G	G/G	G/G	A/A	A/G	G/G	G/G	A/G	G/G	A/G	G/G	G/G	A/G	A/A	G/G	G/G	A/A	G/G	G/G	G/G	G/G	G/G	G/G	G/G	A/G	A/G	A/G	A/G	G/G	G/G	G/G	G/G	G/G	G/G	A/G	A/G	G/G	G/G	G/G	G/G	A/G
Affx-88913843	9	64165795		G/G	G/G	G/G	G/G	G/G	G/G	G/G	G/G	G/G	G/G	G/G	G/G	G/G	G/G	G/G	G/G	G/G	G/G	G/G	G/G	G/G	G/G	G/G	G/G	G/G	G/G	G/G	G/G	G/G	G/G	G/G	G/G	G/G	G/G	G/G	G/G	G/G	G/G	G/G	G/G	G/G	G/G	G/G	G/G	G/G	G/G
Affx-88959849	24	8706258		C/C	T/C	C/C	C/C	C/C	C/C	T/C	C/C	C/C	C/C	C/C	C/C	C/C	C/C	C/C	C/C	C/C	C/C	C/C	C/C	T/T	C/C	C/C	C/C	T/C	C/C	C/C	T/C	T/C	C/C	C/C	C/C	C/C	T/C	T/C	C/C	C/C	C/C	C/C	C/C	C/C	T/C	T/C	C/C	C/C	C/C
Affx-88914675	16	43097869		A/A	A/A	A/A	A/A	A/A	A/A	A/A	A/A	A/A	A/A	A/A	A/A	A/A	A/A	A/A	A/A	A/A	A/A	A/A	A/A	A/G	A/A	A/A	A/A	A/A	A/A	A/A	A/G	A/A	A/A	A/A	A/A	A/A	A/A	A/G	A/A	A/A	A/A	A/A	A/A	A/A	A/A	A/A	A/A	A/A	A/A
Affx-88913389	10	54142521		C/C	C/C	C/C	C/C	C/C	C/C	A/C	C/C	A/C	C/C	C/C	C/C	C/C	A/C	C/C	C/C	C/C	C/C	C/C	A/A	A/C	C/C	C/C	C/C	C/C	A/C	C/C	C/C	A/C	C/C	C/C	C/C	C/C	A/C	A/C	C/C	C/C	---	C/C	C/C	C/C	A/C	C/C	C/C	C/C	C/C
Affx-88936921	8	49115673		T/T	T/T	T/T	T/T	T/T	T/T	T/T	T/T	T/T	T/T	T/T	T/T	T/T	T/T	T/T	T/T	T/T	T/T	T/T	T/T	T/T	T/T	T/T	T/T	T/T	T/T	T/T	T/T	T/T	T/T	T/T	T/T	T/T	T/T	T/T	T/T	T/T	T/T	T/T	T/T	T/T	T/T	T/T	T/T	T/T	T/T
Affx-88956588	16	31784659		C/C	C/C	C/C	C/C	C/C	C/C	C/C	C/C	C/C	C/C	C/C	C/C	C/C	C/C	C/C	C/C	C/C	C/C	C/C	C/C	C/C	C/C	C/C	C/C	C/C	C/C	C/C	C/C	C/C	C/C	C/C	C/C	C/C	C/C	C/C	C/C	C/C	C/C	C/C	C/C	C/C	C/C	C/C	C/C	C/C	C/C
Affx-88942249	20	27938181		G/G	G/G	G/G	G/G	G/G	G/G	G/G	G/G	G/G	G/G	G/G	G/G	G/G	G/G	G/G	G/G	G/G	G/G	G/G	G/G	G/G	G/G	G/G	G/G	G/G	G/G	G/G	G/G	G/G	G/G	G/G	G/G	G/G	G/G	G/G	G/G	G/G	G/G	G/G	G/G	G/G	G/G	G/G	G/G	G/G	G/G
Affx-88959262	18	40931365		T/T	T/T	T/T	T/T	T/T	T/T	T/T	T/T	T/T	T/T	T/T	T/T	T/T	T/T	T/T	T/T	T/T	T/T	T/T	T/T	T/T	T/T	T/T	T/T	T/T	T/T	T/T	T/T	T/T	T/T	T/T	T/T	T/T	T/T	T/T	T/T	T/T	T/T	T/T	T/T	T/T	T/T	T/T	T/T	T/T	T/T
Affx-88905978	10	49948650		T/T	T/T	T/T	T/T	T/T	T/T	T/T	T/T	T/T	T/T	T/T	T/T	T/T	T/T	T/T	T/T	T/T	T/T	T/T	T/T	T/T	T/T	T/T	T/T	T/T	T/T	T/T	T/T	T/T	T/T	T/T	T/T	T/T	T/T	T/T	T/T	T/T	T/T	T/T	T/T	T/T	T/T	T/T	T/T	T/T	T/T
Affx-88955752	3	57059202		G/G	G/G	G/G	G/G	A/G	G/G	G/G	G/G	G/G	G/G	G/G	G/G	G/G	G/G	G/G	G/G	G/G	G/G	---	G/G	G/G	G/G	G/G	G/G	G/G	G/G	G/G	G/G	G/G	A/G	A/G	A/G	G/G	G/G	G/G	A/A	A/G	G/G	A/G	A/G	G/G	G/G	G/G	G/G	G/G	G/G
Affx-88908131	7	61322367		T/T	T/T	T/T	T/T	T/T	T/T	T/T	T/T	T/T	T/T	T/T	T/T	T/T	T/T	T/T	T/T	T/T	T/T	T/T	T/T	T/T	T/T	T/T	T/T	T/T	T/T	T/T	T/T	T/T	T/T	T/T	T/T	T/T	T/T	T/T	T/T	T/T	T/T	T/T	T/T	T/T	T/T	T/T	T/T	T/T	T/T
Affx-88908370	15	38886352		A/A	A/A	A/A	A/A	A/A	A/A	A/A	A/A	A/A	A/A	A/A	A/A	A/A	A/A	A/A	A/A	A/A	A/A	A/A	A/A	A/A	A/A	A/A	A/A	A/A	A/A	A/A	A/A	A/A	A/A	A/A	A/A	A/A	A/A	A/A	A/A	A/A	A/A	A/A	A/A	A/A	A/A	A/A	A/A	A/A	A/A
Affx-88928881	14	59474016		G/G	G/G	G/G	G/G	G/G	G/G	G/G	G/G	G/G	G/G	G/G	G/G	G/G	G/G	---	G/G	G/G	G/G	G/G	G/G	G/G	G/G	G/G	G/G	G/G	G/G	G/G	G/G	G/G	G/G	G/G	G/G	G/G	G/G	G/G	G/G	G/G	G/G	G/G	G/G	G/G	G/G	G/G	G/G	G/G	G/G
Affx-88956077	4	30603762		C/C	C/C	C/C	C/C	C/C	C/C	C/C	C/C	C/C	C/C	C/C	C/C	C/C	C/C	C/C	C/C	C/C	C/C	C/C	C/C	C/C	C/C	C/C	C/C	C/C	C/C	C/C	C/C	C/C	C/C	C/C	C/C	C/C	C/C	C/C	C/C	C/C	C/C	C/C	C/C	C/C	C/C	C/C	C/C	C/C	C/C
Affx-88926631	15	42793930		A/G	A/A	A/A	A/G	A/A	A/G	A/A	A/G	A/G	A/A	A/G	A/A	G/G	A/A	A/G	A/G	A/G	A/G	A/G	A/A	A/A	A/G	A/G	A/A	A/A	A/G	G/G	A/A	A/A	A/A	A/A	A/A	A/A	A/A	A/A	A/G	A/G	A/A	A/G	A/G	A/G	A/A	A/A	G/G	A/A	G/G
Affx-88947662	19	39699601		C/C	A/C	A/C	A/C	C/C	A/C	A/C	C/C	C/C	A/C	C/C	A/A	C/C	C/C	C/C	C/C	C/C	C/C	C/C	A/C	A/C	C/C	C/C	A/C	A/C	C/C	C/C	A/C	A/C	A/A	A/A	C/C	A/C	A/C	A/C	A/C	A/C	A/C	A/A	A/C	C/C	A/C	A/C	C/C	A/C	C/C
Affx-88926215	18	25830372		A/G	A/G	A/A	A/A	A/G	A/A	A/G	G/G	A/G	G/G	A/G	A/G	G/G	G/G	A/G	G/G	A/G	A/G	A/G	A/G	A/A	G/G	G/G	A/G	A/G	A/G	A/G	A/G	A/A	A/A	A/G	A/A	G/G	A/G	A/G	G/G	A/A	A/G	A/G	A/G	G/G	A/G	A/G	G/G	A/A	A/G
Affx-88923168	24	2306039		A/C	A/C	A/C	C/C	A/C	A/C	A/C	A/A	A/A	A/C	A/A	A/C	A/A	A/C	A/C	A/A	A/A	A/C	A/C	A/C	A/C	A/A	A/A	A/C	A/A	A/A	A/A	C/C	C/C	A/C	A/C	A/C	C/C	A/C	A/C	C/C	C/C	A/A	C/C	A/C	A/A	A/C	A/A	A/A	C/C	A/A
Affx-88923995	5	36393997		A/A	A/A	A/G	A/G	A/G	A/A	A/A	A/A	A/A	A/G	A/A	A/A	A/A	A/A	A/A	A/A	A/A	A/A	A/A	A/A	A/A	A/A	A/A	A/A	A/A	A/A	A/A	A/A	A/A	A/A	A/A	A/A	A/G	A/A	A/A	A/A	A/A	A/A	A/A	A/G	A/A	A/A	A/A	A/A	A/A	A/A
Affx-88939854	14	56336916		G/G	G/G	G/G	G/G	G/G	G/G	G/G	G/G	G/G	G/G	G/G	G/G	G/G	G/G	G/G	G/G	G/G	G/G	G/G	G/G	G/G	G/G	G/G	G/G	G/G	G/G	G/G	G/G	G/G	G/G	G/G	G/G	G/G	G/G	G/G	G/G	G/G	G/G	G/G	G/G	G/G	G/G	G/G	G/G	G/G	G/G
Affx-88945701	22	1845120		T/G	G/G	G/G	G/G	T/G	G/G	G/G	G/G	G/G	G/G	T/G	G/G	G/G	G/G	G/G	G/G	G/G	G/G	G/G	G/G	G/G	G/G	G/G	T/G	G/G	G/G	G/G	G/G	G/G	G/G	G/G	T/G	G/G	G/G	G/G	G/G	T/G	G/G	G/G	T/G	G/G	G/G	G/G	T/G	G/G	G/G
Affx-88921815	2	78033513		G/G	G/G	G/G	G/G	G/G	G/G	G/G	G/G	G/G	G/G	G/G	G/G	G/G	G/G	G/G	G/G	G/G	G/G	G/G	G/G	G/G	G/G	G/G	G/G	G/G	G/G	G/G	G/G	G/G	G/G	G/G	G/G	G/G	G/G	G/G	G/G	G/G	G/G	G/G	G/G	G/G	G/G	G/G	G/G	G/G	G/G
Affx-88944607	14	29561137		C/C	T/C	C/C	C/C	C/C	C/C	T/C	C/C	C/C	C/C	C/C	C/C	C/C	C/C	C/C	C/C	C/C	C/C	C/C	C/C	C/C	C/C	C/C	C/C	C/C	C/C	C/C	C/C	C/C	C/C	C/C	C/C	C/C	T/C	C/C	C/C	C/C	C/C	C/C	C/C	C/C	C/C	C/C	C/C	C/C	C/C
Affx-88952844	17	18680384		C/C	T/C	C/C	C/C	C/C	C/C	C/C	C/C	C/C	C/C	C/C	C/C	C/C	C/C	C/C	C/C	C/C	C/C	C/C	C/C	C/C	C/C	C/C	C/C	C/C	C/C	C/C	C/C	T/C	C/C	C/C	C/C	C/C	C/C	C/C	C/C	C/C	T/C	C/C	C/C	C/C	C/C	T/C	C/C	C/C	C/C
Affx-88912755	17	12773624		G/G	G/G	G/G	G/G	G/G	G/G	G/G	G/G	G/G	G/G	G/G	G/G	G/G	G/G	G/G	G/G	G/G	G/G	G/G	G/G	G/G	G/G	G/G	G/G	G/G	G/G	G/G	G/G	G/G	G/G	G/G	G/G	G/G	G/G	G/G	G/G	G/G	G/G	G/G	G/G	G/G	G/G	G/G	G/G	G/G	G/G
Affx-88959515	16	13789560		G/G	G/G	G/G	G/G	G/G	G/G	G/G	G/G	G/G	G/G	G/G	G/G	G/G	G/G	G/G	G/G	G/G	G/G	G/G	G/G	G/G	G/G	G/G	G/G	G/G	G/G	G/G	G/G	G/G	G/G	G/G	G/G	G/G	G/G	G/G	G/G	G/G	G/G	G/G	G/G	G/G	G/G	G/G	G/G	G/G	G/G
Affx-88957182	3	32629052		T/G	T/G	T/G	T/G	T/G	T/G	T/G	T/G	G/G	T/G	T/T	G/G	T/G	G/G	T/G	T/G	T/G	T/T	T/G	T/G	G/G	T/G	T/G	G/G	G/G	T/G	T/G	G/G	G/G	G/G	G/G	T/G	T/G	T/G	G/G	G/G	T/G	T/G	T/G	T/G	T/G	T/G	G/G	T/T	T/G	G/G
Affx-88930173	20	5925381		C/C	T/C	T/C	T/C	C/C	T/C	T/C	T/T	T/T	C/C	T/T	T/T	T/C	T/T	T/T	T/T	T/T	T/T	T/T	T/T	T/C	T/T	T/T	T/T	T/C	T/T	T/C	T/C	T/C	T/C	T/T	T/T	C/C	T/C	T/C	T/C	T/C	C/C	T/C	T/C	T/T	T/C	T/C	T/T	T/C	T/T
Affx-88917411	12	9718152		A/A	A/A	A/A	A/A	A/A	A/A	A/A	A/A	A/C	A/A	A/A	A/A	A/C	A/A	A/C	A/A	A/A	A/C	A/C	A/A	A/A	A/C	A/A	A/A	A/A	A/A	A/A	A/A	A/A	A/A	A/A	A/A	A/A	A/A	A/A	A/A	A/A	A/A	A/A	A/A	A/A	A/A	A/A	A/A	A/A	A/C
Affx-88955693	23	39918954		A/A	A/A	A/A	A/A	A/A	A/A	A/A	A/A	A/A	A/A	A/A	A/A	A/A	A/A	A/A	A/A	A/A	A/A	A/A	A/A	A/A	A/A	A/A	A/A	A/A	A/A	A/A	A/A	A/A	A/A	A/A	A/A	A/A	A/A	A/A	A/A	A/A	A/A	A/A	A/A	A/A	A/A	A/A	A/A	A/A	A/A
Affx-88922428	7	52064987		T/T	C/C	T/T	T/T	T/C	T/C	C/C	C/C	C/C	T/T	C/C	T/T	C/C	T/C	C/C	C/C	C/C	T/C	C/C	T/T	---	C/C	T/C	T/T	C/C	T/C	C/C	T/C	C/C	T/T	T/C	T/C	C/C	C/C	T/C	T/C	T/C	T/C	T/C	T/C	T/C	C/C	T/C	C/C	T/T	C/C
Affx-88933752	4	13147901		T/T	T/C	T/T	T/T	T/T	T/T	T/C	T/C	T/T	T/T	T/T	T/C	T/T	T/C	T/C	T/C	T/C	T/T	T/T	T/C	C/C	T/T	T/C	T/C	C/C	T/C	T/C	C/C	C/C	T/C	T/C	T/C	T/T	T/C	C/C	T/C	T/T	T/C	T/C	T/T	T/T	T/C	C/C	T/C	T/T	T/C
Affx-88945933	25	69591518		C/C	A/C	A/C	A/A	C/C	A/C	A/C	C/C	C/C	A/C	C/C	A/A	C/C	A/C	C/C	C/C	C/C	C/C	C/C	C/C	A/C	C/C	C/C	A/A	A/C	C/C	C/C	C/C	A/A	A/C	C/C	A/C	C/C	C/C	A/C	A/A	A/A	A/C	A/A	A/C	C/C	A/C	A/C	C/C	A/C	C/C
Affx-88959676	1	36930480		T/C	T/C	T/C	T/C	T/C	T/C	C/C	C/C	C/C	T/C	C/C	T/C	C/C	C/C	T/C	C/C	C/C	T/C	T/C	C/C	C/C	T/C	T/C	T/C	C/C	C/C	C/C	C/C	C/C	---	T/C	T/C	T/C	T/C	C/C	T/C	T/C	C/C	T/C	T/C	C/C	C/C	C/C	C/C	T/C	T/C
Affx-88924309	23	25559961		G/G	G/G	T/T	G/G	G/G	G/G	G/G	T/T	T/T	T/T	G/G	G/G	G/G	G/G	G/G	G/G	T/G	G/G	T/T	G/G	G/G	G/G	T/T	G/G	G/G	G/G	G/G	G/G	G/G	G/G	G/G	G/G	G/G	G/G	G/G	G/G	G/G	G/G	G/G	G/G	G/G	G/G	G/G	G/G	T/T	G/G
Affx-88949948	20	22982232		C/C	C/C	C/C	C/C	C/C	C/C	C/C	C/C	C/C	C/C	C/C	C/C	C/C	C/C	C/C	C/C	C/C	C/C	C/C	C/C	C/C	C/C	C/C	C/C	C/C	C/C	C/C	C/C	C/C	C/C	C/C	C/C	C/C	C/C	C/C	C/C	C/C	C/C	C/C	C/C	C/C	C/C	C/C	C/C	C/C	C/C
Affx-88926748	26	9195119		A/A	A/G	A/G	A/G	A/A	A/A	A/A	A/A	A/G	A/G	A/A	G/G	A/A	A/G	A/A	A/G	A/G	A/G	A/A	A/G	A/A	A/A	A/A	A/G	A/A	A/A	A/A	A/A	A/A	G/G	A/G	A/G	A/G	A/A	A/A	G/G	A/A	A/G	G/G	A/A	A/A	A/G	A/A	A/A	A/G	A/A
Affx-88949967	1	9769222		T/T	T/C	T/T	T/T	T/T	T/T	T/C	T/T	T/T	T/T	T/T	T/T	T/T	T/T	T/T	T/T	T/T	T/T	T/T	T/T	T/C	T/C	T/T	T/T	T/C	T/T	T/T	T/C	T/T	T/T	T/T	T/T	T/T	T/C	T/C	T/T	T/T	T/C	T/T	T/T	T/T	T/T	T/T	T/C	T/T	T/C
Affx-88911503	22	22826449		A/A	A/A	A/A	A/A	A/A	A/A	A/A	A/A	A/A	A/A	A/A	A/A	A/A	A/A	A/A	A/A	A/A	A/A	A/A	A/A	A/A	A/A	A/A	A/A	A/A	A/A	A/A	A/A	A/A	A/A	A/A	A/A	A/A	A/A	A/A	A/A	A/A	A/A	A/A	A/A	A/A	A/A	A/A	A/A	A/A	A/A
Affx-88961446	12	79786363		G/G	G/G	G/G	G/G	G/G	G/G	G/G	---	G/G	---	G/G	G/G	---	---	G/G	A/G	---	---	G/G	A/G	A/G	A/G	---	G/G	A/G	A/G	G/G	A/G	G/G	G/G	G/G	G/G	G/G	G/G	G/G	G/G	G/G	G/G	G/G	G/G	G/G	G/G	A/G	G/G	G/G	G/G
Affx-88930771	10	10264104		T/C	C/C	T/C	C/C	C/C	C/C	C/C	T/C	C/C	C/C	T/T	C/C	T/C	C/C	T/C	T/C	T/C	T/C	T/C	C/C	C/C	T/T	T/C	C/C	T/C	C/C	T/C	C/C	T/C	C/C	C/C	T/C	T/C	T/C	T/C	T/C	C/C	T/C	T/C	T/C	T/C	T/C	T/C	T/C	C/C	T/T
Affx-88906610	16	13319614		T/C	T/T	T/C	T/C	T/C	T/C	T/T	T/C	T/C	T/C	C/C	T/T	C/C	T/T	T/C	T/C	T/C	T/C	T/C	T/T	C/C	C/C	T/C	T/T	T/C	T/C	T/C	T/C	T/T	T/T	T/T	T/T	T/C	T/C	T/C	T/T	T/C	T/C	T/T	T/C	T/C	T/T	T/C	T/C	T/C	T/C
Affx-88944737	7	27190788		G/G	G/G	G/G	G/G	G/G	G/G	G/G	G/G	G/G	G/G	G/G	G/G	G/G	G/G	G/G	G/G	G/G	G/G	G/G	G/G	G/G	G/G	G/G	G/G	G/G	G/G	G/G	G/G	G/G	G/G	G/G	G/G	G/G	G/G	G/G	G/G	G/G	G/G	G/G	G/G	G/G	G/G	G/G	G/G	G/G	G/G
Affx-88954794	21	32944596		T/T	T/C	T/T	T/T	T/T	T/T	T/C	T/T	T/T	T/T	T/T	T/T	T/T	T/T	T/T	T/T	T/T	T/T	T/T	T/T	T/T	T/T	T/T	T/T	T/T	T/T	T/T	T/T	T/T	T/T	T/T	T/T	T/T	T/C	T/T	T/T	T/T	T/C	T/T	T/T	T/T	T/T	T/T	T/T	T/T	T/T
Affx-88912309	10	36414528		C/C	C/C	C/C	C/C	C/C	C/C	C/C	C/C	C/C	C/C	C/C	C/C	C/C	C/C	C/C	C/C	C/C	C/C	C/C	C/C	C/C	C/C	C/C	C/C	C/C	C/C	C/C	C/C	C/C	C/C	C/C	C/C	C/C	C/C	C/C	C/C	C/C	C/C	C/C	C/C	C/C	C/C	C/C	C/C	C/C	C/C
Affx-88919648	12	52680630		C/C	C/C	C/C	C/C	C/C	C/C	C/C	C/C	C/C	C/C	C/C	C/C	C/C	C/C	C/C	C/C	C/C	C/C	C/C	C/C	C/C	C/C	C/C	C/C	C/C	C/C	C/C	C/C	C/C	C/C	C/C	C/C	C/C	C/C	C/C	C/C	C/C	C/C	C/C	C/C	C/C	C/C	C/C	C/C	C/C	C/C
Affx-88906520	13	37932775		T/T	C/C	C/C	T/C	T/C	C/C	C/C	T/C	T/T	C/C	T/C	C/C	C/C	C/C	T/C	T/C	T/T	T/T	T/T	T/C	C/C	C/C	T/C	C/C	C/C	T/C	T/C	C/C	C/C	T/C	C/C	T/C	T/T	C/C	C/C	T/C	T/C	C/C	C/C	T/C	T/C	C/C	C/C	T/C	C/C	C/C
Affx-88929682	5	27698539		A/A	A/A	A/A	A/A	A/A	A/A	A/A	A/A	A/A	A/A	A/A	A/A	A/A	A/A	A/A	A/A	A/A	A/A	A/A	A/A	A/A	A/A	A/A	A/A	A/A	A/A	A/A	A/A	A/A	A/A	A/A	A/A	A/A	A/A	A/A	A/A	A/A	A/A	A/A	A/A	A/A	A/A	A/A	A/A	A/A	A/A
Affx-88947118	7	39150954		C/C	T/C	C/C	C/C	C/C	C/C	T/C	T/C	C/C	C/C	T/T	C/C	C/C	---	C/C	C/C	T/C	C/C	T/C	C/C	C/C	T/T	T/T	C/C	T/T	C/C	C/C	T/T	C/C	C/C	C/C	C/C	C/C	T/C	T/C	C/C	C/C	C/C	C/C	C/C	C/C	C/C	C/C	T/T	C/C	C/C
Affx-88906344	11	15699592		T/C	T/T	T/C	T/C	T/C	T/C	T/T	T/T	T/C	T/C	T/C	T/C	T/C	C/C	T/C	T/C	T/C	T/C	T/T	T/C	T/C	T/C	T/T	T/C	T/C	T/C	T/T	T/T	T/T	T/C	T/C	T/C	T/C	T/T	T/C	T/C	T/C	T/T	T/C	T/C	T/C	T/T	T/T	T/C	T/C	T/C
Affx-88930261	12	58477012		T/T	T/T	T/T	T/T	T/T	T/T	T/T	T/T	T/T	T/T	T/T	T/T	T/T	T/T	T/T	T/T	T/T	T/T	T/T	T/T	T/T	T/T	T/T	T/T	T/T	T/T	T/T	T/T	T/T	T/T	T/T	T/T	T/T	T/T	T/T	T/T	T/T	T/T	T/T	T/T	T/T	T/T	T/T	T/T	T/T	T/T
Affx-88932692	0	0		T/T	T/T	T/T	T/T	T/T	T/T	T/G	T/T	T/T	T/T	T/T	T/T	T/G	T/T	T/T	T/T	T/T	T/T	T/T	T/T	T/T	T/T	T/T	T/G	T/G	T/T	T/G	T/G	T/T	T/T	T/G	T/T	T/T	T/G	T/T	T/G	T/T	T/T	T/G	T/T	T/T	T/T	T/G	T/T	T/T	T/T
Affx-88945646	20	2802232		C/C	C/C	C/C	C/C	C/C	C/C	C/C	C/C	C/C	C/C	C/C	C/C	C/C	C/C	C/C	C/C	C/C	C/C	C/C	C/C	C/C	C/C	C/C	C/C	C/C	C/C	C/C	C/C	C/C	C/C	C/C	C/C	C/C	C/C	C/C	C/C	C/C	T/C	C/C	C/C	C/C	C/C	C/C	C/C	C/C	C/C
Affx-88922337	29	28007495		A/A	A/A	A/A	A/A	A/A	A/A	A/A	A/A	A/A	A/A	A/A	A/A	A/A	A/A	A/A	A/A	A/A	A/A	A/A	A/A	A/A	A/A	A/A	A/A	A/A	A/A	A/A	A/A	A/A	A/A	A/A	A/A	A/A	A/A	A/A	A/A	A/A	A/A	A/A	A/A	A/A	A/A	A/A	A/A	A/A	A/A
Affx-88957777	7	45931014		A/G	G/G	A/G	A/G	G/G	G/G	G/G	G/G	G/G	A/G	G/G	G/G	G/G	G/G	G/G	G/G	G/G	G/G	G/G	G/G	G/G	G/G	G/G	G/G	G/G	G/G	G/G	G/G	G/G	G/G	G/G	G/G	G/G	G/G	G/G	G/G	G/G	G/G	G/G	G/G	G/G	G/G	G/G	G/G	A/G	G/G
Affx-88923172	11	38222762		T/T	T/T	T/T	T/T	T/T	T/T	T/T	T/T	T/T	T/T	T/T	T/T	T/T	T/T	T/T	T/T	T/T	T/T	T/T	T/T	T/T	T/T	T/T	T/T	T/T	T/T	T/T	T/T	T/T	T/T	T/T	T/T	T/T	T/T	T/T	T/T	T/T	T/T	T/T	T/T	T/T	T/T	T/T	T/T	T/T	T/T
Affx-88931240	4	50420483		G/G	G/G	G/G	G/G	G/G	G/G	G/G	G/G	G/G	G/G	G/G	G/G	G/G	G/G	G/G	G/G	G/G	G/G	G/G	G/G	G/G	G/G	G/G	G/G	G/G	G/G	G/G	G/G	G/G	G/G	G/G	G/G	G/G	G/G	G/G	G/G	G/G	G/G	G/G	G/G	G/G	G/G	G/G	G/G	G/G	G/G
Affx-88957628	12	72269055		C/C	A/C	A/C	C/C	A/C	C/C	C/C	C/C	C/C	A/C	C/C	C/C	C/C	C/C	C/C	C/C	C/C	C/C	C/C	C/C	A/C	C/C	C/C	C/C	C/C	C/C	C/C	A/C	A/C	C/C	C/C	C/C	C/C	A/C	C/C	C/C	C/C	A/C	C/C	A/C	C/C	C/C	A/C	C/C	A/C	C/C
Affx-88940375	4	33499383		A/G	A/G	G/G	A/G	A/G	G/G	G/G	A/G	G/G	A/G	G/G	G/G	G/G	A/G	A/G	A/G	G/G	G/G	G/G	G/G	A/A	A/G	G/G	G/G	A/G	A/G	A/G	A/G	A/G	G/G	G/G	A/G	A/G	G/G	A/G	G/G	A/G	A/G	G/G	A/G	G/G	A/G	A/A	A/G	A/G	A/G
Affx-88930538	1	66109631		T/G	T/T	T/G	T/T	T/T	T/T	T/G	T/G	T/G	T/T	T/G	T/G	T/G	T/G	T/G	T/G	T/G	T/G	T/G	T/G	T/T	T/G	T/G	T/G	T/G	T/G	T/G	T/T	T/T	T/T	T/G	T/G	T/T	T/T	T/T	T/T	T/G	T/G	T/T	T/T	T/G	T/G	T/T	T/G	T/G	T/G
Affx-88954182	11	7239651		T/T	T/T	T/T	T/T	T/T	T/T	T/T	T/T	T/T	T/T	T/T	T/T	T/T	T/T	T/T	T/T	T/T	T/T	T/T	T/T	T/T	T/T	T/T	T/T	T/T	T/T	T/T	T/T	T/T	T/T	T/T	T/T	T/T	T/T	T/T	T/T	T/T	T/T	T/T	T/T	T/T	T/T	T/T	T/T	T/T	T/T
Affx-88941993	9	21280194		---	T/T	T/C	T/C	C/C	T/T	T/T	T/T	T/T	T/T	C/C	T/T	T/C	T/T	C/C	T/T	T/T	---	T/T	C/C	C/C	T/C	T/T	C/C	C/C	T/T	C/C	---	C/C	T/C	T/T	T/T	C/C	C/C	C/C	C/C	T/T	T/T	T/C	C/C	T/T	T/C	C/C	C/C	C/C	C/C
Affx-88960497	16	22518212		G/G	G/G	G/G	G/G	G/G	G/G	G/G	G/G	G/G	G/G	G/G	G/G	G/G	G/G	G/G	G/G	G/G	G/G	G/G	G/G	G/G	G/G	G/G	G/G	G/G	G/G	G/G	G/G	G/G	G/G	G/G	G/G	G/G	G/G	G/G	G/G	G/G	G/G	G/G	G/G	G/G	G/G	G/G	G/G	G/G	G/G
Affx-88935957	4	60831930		T/T	T/T	T/T	T/T	T/T	T/T	T/T	T/T	T/T	T/T	T/T	T/T	T/T	T/T	T/T	T/T	T/T	T/T	T/T	T/T	T/T	T/T	T/T	T/T	T/T	T/T	T/T	T/T	T/T	T/T	T/T	T/T	T/T	T/T	T/T	T/T	T/T	T/T	T/T	T/T	T/T	T/T	T/T	T/T	T/T	T/T
Affx-88943138	4	28722399		A/G	G/G	A/G	A/G	A/G	A/A	G/G	G/G	A/G	A/G	A/G	A/A	A/G	G/G	A/G	G/G	A/G	A/G	A/G	A/G	A/G	G/G	A/G	G/G	G/G	G/G	G/G	A/A	A/A	A/A	A/A	A/G	G/G	G/G	A/A	A/G	A/G	G/G	A/G	A/G	G/G	A/G	A/G	A/G	G/G	A/G
Affx-88948840	11	39967591		C/C	A/C	A/C	A/C	A/C	C/C	A/C	C/C	C/C	C/C	C/C	C/C	C/C	C/C	C/C	C/C	C/C	C/C	C/C	C/C	A/A	C/C	C/C	C/C	A/A	C/C	C/C	A/C	C/C	C/C	C/C	C/C	A/C	C/C	---	C/C	C/C	A/C	C/C	A/C	C/C	A/C	A/C	C/C	A/C	C/C
Affx-88945425	24	18674043		C/C	T/C	C/C	C/C	C/C	C/C	T/C	T/T	T/C	T/C	C/C	C/C	T/C	C/C	T/C	T/C	T/C	T/C	C/C	C/C	T/T	T/C	T/T	C/C	T/T	T/C	C/C	C/C	T/C	T/C	C/C	C/C	C/C	T/C	T/C	C/C	T/C	T/C	T/C	C/C	T/T	T/T	T/T	T/C	T/C	C/C
Affx-88952705	28	21030175		A/A	A/A	A/A	A/A	A/A	A/A	A/A	A/A	A/A	A/A	A/A	A/A	A/A	A/A	A/A	A/A	A/A	A/A	A/A	A/A	A/A	A/A	A/A	A/A	A/A	A/A	A/A	A/A	A/A	A/A	A/A	A/A	A/A	A/A	A/A	A/A	A/A	A/A	A/A	A/A	A/A	A/A	A/A	A/A	A/A	A/A
Affx-88929959	8	47151773		A/A	A/A	A/A	A/A	A/A	A/A	A/A	A/A	A/A	A/A	A/A	A/A	A/A	A/A	A/A	A/A	A/A	A/A	A/A	A/A	A/A	A/A	A/A	A/A	A/A	A/A	A/A	A/A	A/A	A/A	A/A	A/A	A/A	A/A	A/A	A/A	A/A	A/A	A/A	A/A	A/A	A/A	A/A	A/A	A/A	A/A
Affx-88918191	7	16138483		G/G	G/G	G/G	G/G	G/G	G/G	G/G	G/G	G/G	G/G	G/G	G/G	G/G	G/G	G/G	G/G	G/G	G/G	G/G	G/G	G/G	G/G	G/G	G/G	G/G	G/G	G/G	G/G	G/G	G/G	G/G	G/G	G/G	G/G	G/G	G/G	G/G	G/G	G/G	G/G	G/G	G/G	G/G	G/G	G/G	G/G
Affx-88905078	6	31809067		G/G	T/G	T/G	G/G	G/G	T/G	T/G	T/T	T/T	T/G	T/G	T/G	T/T	T/G	T/T	T/T	T/T	T/T	T/T	T/G	G/G	T/G	T/T	T/G	T/G	T/T	T/G	T/G	G/G	G/G	T/G	T/G	T/G	T/G	G/G	T/T	G/G	T/G	G/G	T/G	T/T	T/G	G/G	T/G	T/G	T/G
Affx-88940223	9	17648953		A/C	A/A	A/C	A/C	A/C	A/A	A/A	A/A	A/A	A/A	A/C	A/A	A/C	A/A	A/A	A/A	A/A	A/A	A/A	A/A	A/A	A/A	A/A	A/C	A/A	A/A	A/C	A/A	A/A	A/C	A/A	A/A	A/C	A/C	A/C	A/C	A/A	A/A	A/C	A/C	A/A	A/C	A/A	A/C	A/C	A/A
Affx-88951601	3	3984588		T/T	T/T	T/T	T/T	T/T	T/T	T/T	T/T	T/T	T/T	T/T	T/T	T/T	T/T	T/T	T/T	T/T	T/T	T/T	T/T	T/T	T/T	T/T	T/T	T/T	T/T	T/T	T/T	T/T	T/T	T/T	T/T	T/T	T/T	T/T	T/T	T/T	T/T	T/T	T/T	T/T	T/T	T/T	T/T	T/T	T/T
Affx-88929054	16	10353734		T/T	G/G	T/G	T/T	T/T	G/G	G/G	T/T	T/T	T/T	T/T	T/T	T/T	T/T	T/T	T/T	T/T	T/T	T/T	T/G	G/G	T/T	T/T	T/G	G/G	T/T	T/G	G/G	G/G	G/G	T/G	T/G	T/T	G/G	G/G	T/G	T/T	G/G	T/G	T/G	T/T	G/G	G/G	T/G	T/G	T/G
Affx-88931676	9	38799470		G/G	G/G	G/G	T/G	T/G	T/G	G/G	G/G	G/G	G/G	G/G	G/G	G/G	G/G	T/G	G/G	G/G	T/G	G/G	T/G	T/G	G/G	G/G	G/G	G/G	G/G	G/G	T/G	T/G	G/G	G/G	G/G	G/G	G/G	G/G	G/G	G/G	T/G	G/G	T/G	G/G	G/G	G/G	G/G	T/G	G/G
Affx-88935548	6	17317373		A/G	A/G	A/A	A/G	A/A	A/A	A/G	G/G	G/G	A/G	A/A	A/G	A/A	G/G	A/G	A/G	A/G	A/G	G/G	A/G	A/G	A/G	G/G	A/A	A/G	G/G	A/G	A/G	A/G	A/A	A/A	A/A	A/A	G/G	A/G	A/G	A/G	G/G	A/A	A/G	G/G	A/G	A/G	A/G	A/G	A/G
Affx-88933997	18	20497997		C/C	C/C	C/C	C/C	C/C	C/C	C/C	C/C	C/C	C/C	C/C	C/C	C/C	C/C	C/C	C/C	C/C	C/C	C/C	C/C	C/C	C/C	C/C	C/C	C/C	C/C	C/C	C/C	C/C	C/C	C/C	C/C	C/C	C/C	C/C	C/C	C/C	C/C	C/C	C/C	C/C	C/C	C/C	C/C	C/C	C/C
Affx-88927992	26	15600191		G/G	G/G	G/G	G/G	G/G	G/G	G/G	G/G	G/G	G/G	G/G	G/G	G/G	G/G	G/G	G/G	G/G	G/G	G/G	G/G	G/G	G/G	G/G	G/G	G/G	G/G	G/G	G/G	G/G	G/G	G/G	G/G	G/G	G/G	G/G	G/G	G/G	G/G	G/G	G/G	G/G	G/G	G/G	G/G	G/G	G/G
Affx-88920601	24	8805607		A/G	G/G	A/G	G/G	A/G	A/G	G/G	A/G	G/G	A/G	G/G	G/G	G/G	G/G	G/G	G/G	G/G	A/G	G/G	G/G	G/G	A/G	G/G	G/G	A/G	G/G	G/G	G/G	G/G	G/G	G/G	G/G	G/G	G/G	G/G	G/G	G/G	A/G	G/G	A/G	A/G	G/G	A/G	A/G	G/G	G/G
Affx-88952909	10	39139018		G/G	G/G	G/G	G/G	G/G	G/G	G/G	G/G	G/G	G/G	G/G	G/G	G/G	G/G	G/G	G/G	G/G	G/G	G/G	G/G	G/G	G/G	G/G	G/G	G/G	G/G	G/G	G/G	G/G	G/G	G/G	G/G	G/G	G/G	G/G	G/G	G/G	G/G	G/G	G/G	G/G	G/G	G/G	G/G	G/G	G/G
Affx-88936138	7	2222397		G/G	T/G	G/G	G/G	T/G	T/G	T/G	G/G	G/G	G/G	G/G	G/G	G/G	G/G	G/G	G/G	G/G	G/G	G/G	G/G	T/G	G/G	G/G	G/G	T/G	G/G	G/G	G/G	T/G	G/G	G/G	G/G	T/G	T/G	G/G	G/G	G/G	G/G	G/G	G/G	G/G	T/G	G/G	G/G	T/G	G/G
Affx-88914627	12	51752953		G/G	G/G	G/G	G/G	G/G	G/G	A/G	G/G	G/G	G/G	G/G	G/G	G/G	G/G	G/G	G/G	G/G	G/G	G/G	G/G	G/G	G/G	G/G	G/G	G/G	G/G	G/G	G/G	G/G	G/G	G/G	G/G	G/G	G/G	G/G	G/G	G/G	A/G	G/G	G/G	G/G	A/G	G/G	G/G	G/G	G/G
Affx-88923093	22	22630117		C/C	C/C	C/C	C/C	T/C	C/C	C/C	C/C	C/C	C/C	C/C	C/C	C/C	C/C	C/C	C/C	C/C	C/C	C/C	C/C	C/C	C/C	C/C	T/C	C/C	C/C	C/C	T/C	C/C	T/C	T/C	T/C	T/C	C/C	C/C	T/C	T/C	C/C	C/C	T/C	C/C	C/C	C/C	C/C	C/C	C/C
Affx-88929073	15	6778538		C/C	C/C	C/C	C/C	C/C	A/C	C/C	A/A	A/A	A/A	A/A	C/C	A/A	C/C	---	A/A	A/A	A/A	A/A	C/C	A/A	A/A	A/A	C/C	A/A	A/A	A/A	C/C	C/C	C/C	C/C	C/C	A/A	C/C	A/C	C/C	C/C	A/A	C/C	C/C	A/A	A/A	A/A	A/A	C/C	A/A
Affx-88961487	4	50066847		G/G	G/G	T/G	G/G	G/G	G/G	G/G	G/G	G/G	G/G	G/G	G/G	G/G	G/G	G/G	G/G	G/G	G/G	G/G	G/G	G/G	G/G	G/G	T/G	G/G	G/G	G/G	G/G	G/G	G/G	G/G	G/G	T/G	G/G	G/G	G/G	T/G	G/G	T/G	G/G	G/G	G/G	G/G	G/G	T/G	G/G
Affx-88931748	12	25364597		C/C	C/C	C/C	C/C	C/C	C/C	C/C	C/C	C/C	C/C	C/C	C/C	C/C	C/C	C/C	C/C	C/C	C/C	C/C	C/C	C/C	C/C	C/C	C/C	C/C	C/C	C/C	C/C	C/C	C/C	C/C	C/C	C/C	C/C	C/C	C/C	C/C	C/C	C/C	C/C	C/C	C/C	C/C	C/C	C/C	C/C
Affx-88936758	5	53593476		A/G	A/G	A/G	A/G	A/G	A/G	A/A	A/G	A/G	A/G	G/G	A/G	A/G	A/G	A/G	G/G	G/G	A/A	G/G	G/G	A/G	A/G	A/G	A/G	A/G	A/G	A/A	A/G	A/G	A/G	A/G	A/G	A/G	A/G	A/G	A/G	A/G	A/A	A/G	A/G	A/G	A/G	A/G	A/G	A/G	A/G
Affx-88925065	5	68370377		G/G	G/G	A/G	A/G	A/G	G/G	G/G	G/G	G/G	A/G	G/G	G/G	G/G	---	G/G	G/G	G/G	G/G	G/G	G/G	G/G	G/G	G/G	G/G	G/G	G/G	G/G	G/G	G/G	G/G	G/G	G/G	A/G	G/G	G/G	G/G	G/G	G/G	G/G	A/G	G/G	G/G	G/G	G/G	G/G	G/G
Affx-88943313	17	33743215		A/A	A/A	A/A	A/A	A/A	A/A	A/A	A/A	A/A	A/A	A/A	A/A	A/A	A/A	A/A	A/C	A/A	A/C	A/C	A/C	A/A	A/A	A/A	A/C	A/A	A/C	A/A	A/C	A/A	A/C	A/C	A/C	A/A	A/A	A/A	A/A	A/A	A/A	A/C	A/A	A/A	A/A	A/A	A/A	A/A	A/A
Affx-88908887	16	59860234		A/G	A/G	A/G	A/G	A/G	A/G	G/G	A/A	G/G	A/G	G/G	G/G	A/G	A/G	A/G	A/A	G/G	A/G	A/G	G/G	G/G	G/G	G/G	G/G	G/G	G/G	G/G	G/G	G/G	G/G	G/G	G/G	A/G	G/G	G/G	G/G	A/G	G/G	G/G	A/G	A/G	A/G	G/G	G/G	A/G	G/G
Affx-88914801	0	0		C/C	T/C	C/C	T/C	T/C	T/C	T/C	C/C	C/C	T/C	C/C	C/C	C/C	C/C	C/C	C/C	C/C	C/C	C/C	C/C	T/C	C/C	C/C	C/C	C/C	C/C	C/C	T/C	T/T	T/C	C/C	C/C	T/C	T/C	T/C	T/C	C/C	T/C	T/C	T/C	C/C	T/T	T/T	C/C	C/C	C/C
Affx-88947352	9	12360177		G/G	G/G	G/G	G/G	G/G	G/G	G/G	G/G	G/G	G/G	G/G	G/G	G/G	G/G	G/G	G/G	G/G	G/G	G/G	G/G	G/G	G/G	G/G	G/G	G/G	G/G	G/G	G/G	G/G	G/G	G/G	G/G	G/G	G/G	G/G	G/G	G/G	G/G	G/G	G/G	G/G	G/G	G/G	G/G	G/G	G/G
Affx-88923944	5	71468319		A/A	A/A	A/G	A/G	A/G	A/A	A/A	A/A	A/A	A/G	A/A	A/A	A/A	A/A	A/A	A/A	A/A	A/A	A/A	A/A	A/A	A/A	A/A	A/A	A/A	A/A	A/A	A/A	A/A	A/A	A/A	A/A	A/G	A/A	A/A	A/A	A/A	A/A	A/A	A/G	A/A	A/A	A/A	A/A	A/A	A/A
Affx-88939685	3	22566100		A/A	C/C	A/A	A/A	A/A	A/A	C/C	C/C	C/C	A/A	C/C	A/A	A/C	C/C	C/C	C/C	C/C	C/C	C/C	A/C	C/C	C/C	C/C	A/C	C/C	C/C	A/C	C/C	C/C	A/A	A/C	A/C	A/A	C/C	C/C	A/C	A/A	A/C	A/C	A/A	C/C	C/C	C/C	C/C	A/A	A/C
Affx-88919302	0	0		C/C	C/C	C/C	C/C	C/C	C/C	C/C	C/C	C/C	C/C	C/C	C/C	C/C	C/C	C/C	C/C	C/C	C/C	C/C	C/C	C/C	C/C	C/C	C/C	C/C	C/C	C/C	C/C	C/C	C/C	C/C	C/C	C/C	C/C	C/C	C/C	C/C	C/C	C/C	C/C	C/C	C/C	C/C	C/C	C/C	C/C
Affx-88907479	2	41687003		T/G	T/T	G/G	T/T	G/G	G/G	T/G	T/G	T/G	T/G	T/G	T/G	G/G	G/G	T/G	T/T	---	T/T	T/G	G/G	G/G	T/G	T/G	G/G	G/G	T/G	G/G	T/G	G/G	T/G	T/G	G/G	T/G	T/G	G/G	G/G	T/G	T/G	G/G	G/G	G/G	T/G	T/G	T/T	G/G	T/T
Affx-88947259	12	57744276		C/C	C/C	C/C	C/C	C/C	C/C	C/C	C/C	C/C	C/C	C/C	C/C	C/C	C/C	C/C	C/C	C/C	C/C	C/C	C/C	C/C	C/C	C/C	C/C	C/C	C/C	C/C	C/C	C/C	C/C	C/C	C/C	C/C	C/C	C/C	C/C	C/C	C/C	C/C	C/C	C/C	C/C	C/C	C/C	C/C	C/C
Affx-88955391	7	51393518		C/C	T/C	C/C	C/C	C/C	C/C	T/C	C/C	C/C	C/C	C/C	C/C	C/C	C/C	C/C	C/C	C/C	C/C	C/C	C/C	C/C	C/C	C/C	C/C	T/C	C/C	C/C	---	C/C	C/C	T/C	---	---	T/C	C/C	T/T	C/C	C/C	---	T/T	C/C	C/C	C/C	C/C	C/C	C/C
Affx-88934902	11	60243382		C/C	C/C	C/C	C/C	C/C	C/C	C/C	C/C	C/C	C/C	C/C	C/C	C/C	C/C	C/C	C/C	C/C	C/C	C/C	C/C	C/C	C/C	C/C	C/C	C/C	C/C	C/C	C/C	C/C	C/C	C/C	C/C	C/C	C/C	C/C	C/C	C/C	C/C	C/C	C/C	C/C	C/C	C/C	C/C	C/C	C/C
Affx-88950252	15	44545925		G/G	G/G	G/G	G/G	G/G	G/G	G/G	G/G	G/G	G/G	G/G	G/G	G/G	G/G	G/G	G/G	G/G	G/G	G/G	G/G	G/G	G/G	G/G	G/G	G/G	G/G	G/G	G/G	G/G	G/G	G/G	G/G	G/G	G/G	G/G	G/G	G/G	G/G	G/G	G/G	G/G	G/G	G/G	G/G	G/G	G/G
Affx-88906519	2	77855083		C/C	C/C	C/C	C/C	C/C	C/C	A/C	A/C	C/C	C/C	C/C	C/C	C/C	C/C	---	C/C	A/C	A/C	A/C	C/C	C/C	C/C	A/C	C/C	C/C	C/C	C/C	C/C	C/C	C/C	C/C	C/C	C/C	A/C	C/C	C/C	C/C	A/C	C/C	C/C	C/C	A/C	C/C	C/C	C/C	C/C
Affx-88956337	26	38638761		G/G	A/G	A/G	A/G	G/G	A/G	G/G	G/G	G/G	G/G	G/G	G/G	A/G	G/G	G/G	G/G	G/G	G/G	G/G	G/G	A/A	G/G	G/G	G/G	A/A	G/G	G/G	A/G	G/G	G/G	G/G	G/G	G/G	G/G	A/G	G/G	A/G	A/A	G/G	G/G	G/G	A/A	A/A	G/G	A/G	G/G
Affx-88916187	15	45674960		G/G	G/G	G/G	G/G	G/G	G/G	G/G	G/G	G/G	G/G	T/G	G/G	G/G	G/G	G/G	G/G	G/G	G/G	G/G	G/G	G/G	T/G	G/G	G/G	G/G	G/G	G/G	G/G	G/G	G/G	G/G	G/G	G/G	G/G	G/G	G/G	G/G	G/G	G/G	G/G	G/G	G/G	G/G	G/G	G/G	G/G
Affx-88920664	25	59723346		A/A	G/G	A/A	G/G	G/G	A/A	G/G	G/G	G/G	G/G	G/G	A/A	A/A	A/A	A/A	A/A	A/A	A/A	G/G	A/A	G/G	A/A	A/A	A/A	G/G	A/A	A/A	G/G	G/G	A/A	A/A	A/A	G/G	G/G	G/G	A/A	G/G	G/G	A/A	A/A	G/G	G/G	G/G	A/A	A/A	A/A
Affx-88945009	24	22634385		C/C	C/C	C/C	C/C	C/C	C/C	C/C	C/C	C/C	C/C	C/C	C/C	C/C	C/C	C/C	C/C	C/C	C/C	C/C	C/C	C/C	C/C	C/C	C/C	C/C	C/C	C/C	C/C	C/C	C/C	C/C	C/C	C/C	C/C	C/C	C/C	C/C	C/C	C/C	C/C	C/C	C/C	C/C	C/C	C/C	C/C
Affx-88917611	8	80139395		C/C	C/C	C/C	C/C	C/C	C/C	C/C	C/C	C/C	C/C	C/C	C/C	C/C	C/C	C/C	C/C	C/C	C/C	C/C	C/C	C/C	C/C	C/C	C/C	C/C	C/C	C/C	C/C	C/C	C/C	C/C	C/C	C/C	C/C	C/C	C/C	C/C	C/C	C/C	C/C	C/C	C/C	C/C	C/C	C/C	C/C
Affx-88922398	17	8595339		A/A	A/A	A/A	A/A	A/A	A/A	A/A	A/A	A/A	A/A	A/A	A/A	A/A	A/A	A/A	A/A	A/A	A/A	A/A	A/A	A/A	A/A	A/A	A/A	A/A	A/A	A/A	A/A	A/A	A/A	A/A	A/A	A/A	A/A	A/A	A/A	A/A	A/A	A/A	A/A	A/A	A/A	A/A	A/A	A/A	A/A
Affx-88955333	16	57655170		G/G	G/G	G/G	G/G	G/G	G/G	G/G	G/G	G/G	G/G	G/G	G/G	G/G	G/G	G/G	G/G	G/G	G/G	G/G	G/G	G/G	G/G	G/G	G/G	G/G	G/G	G/G	G/G	G/G	G/G	G/G	G/G	G/G	G/G	G/G	G/G	G/G	G/G	G/G	G/G	G/G	G/G	G/G	G/G	G/G	G/G
Affx-88917613	29	9213237		T/T	T/T	T/T	T/T	T/T	T/T	T/T	T/T	T/T	T/T	T/T	T/T	T/T	T/T	T/T	T/T	T/T	T/T	T/T	T/T	T/T	T/T	T/T	T/T	T/T	T/T	T/T	T/T	T/T	T/T	T/T	T/T	T/T	T/T	T/T	T/T	T/T	T/T	T/T	T/T	T/T	T/T	T/T	T/T	T/T	T/T
Affx-88955307	16	40599120		T/T	T/T	T/T	T/T	T/T	T/T	T/T	T/T	T/T	T/T	T/T	T/T	T/T	T/T	T/T	T/T	T/T	T/T	T/T	T/T	T/T	T/T	T/T	T/T	T/T	T/T	T/T	T/T	T/T	T/T	T/T	T/T	T/T	T/T	T/T	T/T	T/T	T/T	T/T	T/T	T/T	T/T	T/T	T/T	T/T	T/T
Affx-88914469	5	56381460		C/C	C/C	T/C	T/C	---	C/C	C/C	C/C	C/C	T/C	C/C	C/C	C/C	C/C	C/C	C/C	C/C	C/C	C/C	C/C	C/C	C/C	C/C	C/C	C/C	C/C	C/C	C/C	C/C	C/C	C/C	C/C	T/C	C/C	C/C	C/C	C/C	C/C	C/C	T/C	C/C	C/C	C/C	C/C	C/C	C/C
Affx-88931953	17	52510455		C/C	C/C	C/C	C/C	A/A	A/A	C/C	A/A	A/A	A/A	A/A	C/C	A/A	C/C	A/A	A/A	A/A	A/A	A/A	C/C	C/C	A/A	A/A	C/C	C/C	A/A	A/A	C/C	C/C	C/C	C/C	C/C	A/A	C/C	C/C	C/C	C/C	C/C	C/C	C/C	A/A	C/C	C/C	A/A	A/A	A/A
Affx-88961013	4	25281059		G/G	G/G	G/G	G/G	G/G	G/G	G/G	G/G	G/G	G/G	G/G	G/G	G/G	G/G	G/G	G/G	G/G	G/G	G/G	G/G	G/G	G/G	G/G	G/G	G/G	G/G	G/G	G/G	G/G	G/G	G/G	G/G	G/G	G/G	G/G	G/G	G/G	G/G	G/G	G/G	G/G	G/G	G/G	G/G	G/G	G/G
Affx-88928065	2	9255343		G/G	G/G	G/G	G/G	G/G	G/G	G/G	G/G	G/G	G/G	G/G	G/G	G/G	G/G	G/G	G/G	G/G	G/G	G/G	G/G	G/G	G/G	G/G	G/G	G/G	G/G	G/G	G/G	G/G	G/G	G/G	G/G	G/G	G/G	G/G	G/G	G/G	G/G	G/G	G/G	G/G	G/G	G/G	G/G	G/G	G/G
Affx-88961726	14	21141055		A/A	A/C	A/A	A/A	A/A	A/A	A/C	A/C	A/C	A/A	A/C	A/C	A/C	C/C	A/C	A/C	A/C	A/C	A/C	C/C	C/C	A/A	A/C	A/C	C/C	A/C	A/A	C/C	A/C	A/C	A/C	A/C	A/A	A/C	A/C	A/C	A/A	C/C	A/C	A/A	A/C	C/C	A/C	A/C	A/A	A/A
Affx-88941340	10	24252404		T/T	T/T	T/T	T/C	T/T	T/T	T/C	T/T	T/C	T/C	T/T	T/C	T/T	C/C	T/T	T/T	T/T	T/T	T/T	C/C	T/C	T/T	T/T	T/T	T/C	T/C	T/T	T/C	T/C	T/T	T/T	T/C	T/T	T/T	T/T	T/C	T/T	T/C	T/C	T/C	T/T	T/C	T/C	T/T	T/C	T/T
Affx-88947615	16	6709615		C/C	C/C	C/C	C/C	C/C	C/C	T/C	C/C	C/C	C/C	C/C	C/C	C/C	C/C	C/C	C/C	C/C	C/C	C/C	C/C	C/C	C/C	C/C	C/C	C/C	C/C	C/C	C/C	C/C	C/C	C/C	C/C	C/C	T/C	C/C	C/C	C/C	T/C	C/C	C/C	C/C	C/C	C/C	C/C	C/C	C/C
Affx-88951274	5	21047306		C/C	C/C	C/C	C/C	C/C	C/C	C/C	C/C	C/C	C/C	C/C	C/C	C/C	C/C	C/C	C/C	C/C	C/C	C/C	C/C	C/C	C/C	C/C	C/C	C/C	C/C	C/C	C/C	C/C	C/C	C/C	C/C	C/C	C/C	C/C	C/C	C/C	C/C	C/C	C/C	C/C	C/C	C/C	C/C	C/C	C/C
Affx-88918071	6	69299934		G/G	G/G	G/G	G/G	G/G	G/G	G/G	G/G	G/G	G/G	G/G	G/G	G/G	G/G	G/G	G/G	G/G	G/G	G/G	G/G	G/G	G/G	G/G	G/G	G/G	G/G	G/G	G/G	G/G	G/G	G/G	G/G	G/G	G/G	G/G	G/G	G/G	G/G	G/G	G/G	G/G	G/G	G/G	G/G	G/G	G/G
Affx-88958399	2	50429552		G/G	G/G	G/G	G/G	G/G	G/G	G/G	G/G	G/G	G/G	G/G	G/G	G/G	G/G	G/G	G/G	G/G	G/G	G/G	G/G	G/G	G/G	G/G	G/G	G/G	G/G	G/G	G/G	G/G	G/G	G/G	G/G	G/G	G/G	G/G	G/G	G/G	G/G	G/G	G/G	G/G	G/G	G/G	G/G	G/G	G/G
Affx-88916269	6	48244819		G/G	G/G	G/G	G/G	G/G	G/G	G/G	G/G	G/G	G/G	G/G	G/G	G/G	G/G	G/G	G/G	G/G	G/G	G/G	G/G	G/G	G/G	G/G	G/G	G/G	G/G	G/G	G/G	G/G	G/G	G/G	G/G	G/G	G/G	G/G	G/G	G/G	G/G	G/G	G/G	G/G	G/G	G/G	G/G	G/G	G/G
Affx-88905760	28	32959836		G/G	G/G	G/G	G/G	G/G	G/G	G/G	G/G	G/G	G/G	G/G	G/G	G/G	G/G	G/G	G/G	G/G	G/G	G/G	G/G	G/G	G/G	G/G	G/G	G/G	G/G	G/G	G/G	G/G	G/G	G/G	G/G	G/G	G/G	G/G	G/G	G/G	G/G	G/G	G/G	G/G	G/G	G/G	G/G	G/G	G/G
Affx-88958227	1	50757546		C/C	C/C	C/C	C/C	C/C	C/C	C/C	C/C	C/C	C/C	C/C	C/C	C/C	C/C	C/C	C/C	C/C	C/C	C/C	C/C	C/C	C/C	C/C	C/C	C/C	C/C	C/C	C/C	C/C	C/C	C/C	C/C	C/C	C/C	C/C	C/C	C/C	C/C	C/C	C/C	C/C	C/C	C/C	C/C	C/C	C/C
Affx-88919579	28	35537658		C/C	T/C	C/C	C/C	C/C	C/C	T/C	T/C	T/C	C/C	T/C	C/C	T/C	T/C	T/C	T/C	T/C	T/C	T/C	T/C	T/C	T/C	T/C	C/C	T/C	T/C	T/C	T/C	T/C	C/C	C/C	C/C	C/C	T/C	T/T	C/C	C/C	T/T	C/C	C/C	T/C	C/C	C/C	T/C	C/C	T/C
Affx-88905636	24	18467689		G/G	G/G	G/G	G/G	G/G	G/G	G/G	G/G	G/G	G/G	G/G	G/G	G/G	G/G	G/G	G/G	G/G	G/G	G/G	G/G	G/G	G/G	G/G	G/G	G/G	G/G	G/G	G/G	G/G	G/G	G/G	G/G	G/G	G/G	G/G	G/G	G/G	G/G	G/G	G/G	G/G	G/G	G/G	G/G	G/G	G/G
Affx-88949114	5	53951226		A/A	A/A	A/C	A/C	A/C	A/A	A/A	A/A	A/A	A/C	A/A	A/A	A/A	A/A	A/A	A/A	A/A	A/A	A/A	A/A	A/A	A/A	A/A	A/A	A/A	A/A	A/A	A/A	A/A	A/A	A/A	A/A	A/C	A/A	A/A	A/A	A/A	A/A	A/A	A/C	A/A	A/A	A/A	A/A	A/A	A/A
Affx-88915501	12	7168133		A/A	C/C	C/C	A/C	A/C	C/C	A/C	C/C	C/C	A/C	C/C	C/C	C/C	C/C	C/C	C/C	C/C	C/C	A/C	C/C	C/C	C/C	C/C	C/C	A/C	C/C	C/C	C/C	C/C	A/C	A/C	A/C	C/C	A/C	C/C	C/C	C/C	A/C	C/C	A/C	C/C	A/C	A/C	C/C	A/C	C/C
Affx-88924370	12	28761623		G/G	G/G	G/G	G/G	G/G	G/G	G/G	G/G	G/G	G/G	G/G	G/G	G/G	G/G	G/G	G/G	G/G	G/G	G/G	G/G	G/G	G/G	G/G	G/G	G/G	G/G	G/G	G/G	G/G	G/G	G/G	G/G	G/G	G/G	G/G	G/G	G/G	G/G	G/G	G/G	G/G	G/G	G/G	G/G	G/G	G/G
Affx-88949662	14	61367056		G/G	G/G	G/G	G/G	G/G	G/G	G/G	G/G	G/G	G/G	G/G	G/G	G/G	G/G	G/G	G/G	G/G	G/G	G/G	G/G	G/G	G/G	G/G	G/G	G/G	G/G	G/G	G/G	G/G	G/G	G/G	G/G	G/G	G/G	G/G	G/G	G/G	G/G	G/G	G/G	G/G	G/G	G/G	G/G	G/G	G/G
Affx-88935541	25	46730594		G/G	G/G	G/G	G/G	G/G	G/G	G/G	G/G	G/G	G/G	G/G	G/G	G/G	G/G	G/G	G/G	G/G	G/G	G/G	G/G	G/G	G/G	G/G	G/G	G/G	G/G	G/G	G/G	G/G	G/G	G/G	G/G	G/G	G/G	G/G	G/G	G/G	G/G	G/G	G/G	G/G	G/G	G/G	G/G	G/G	G/G
Affx-88947058	13	54075094		G/G	T/T	T/T	T/G	G/G	T/T	T/T	T/T	T/T	T/G	G/G	T/T	---	T/T	T/G	T/T	T/T	T/T	T/G	T/T	T/G	T/T	T/T	T/T	T/G	T/T	G/G	T/G	G/G	G/G	G/G	G/G	G/G	T/T	T/G	T/G	T/T	T/G	T/T	G/G	T/G	T/T	T/G	G/G	T/T	G/G
Affx-88943143	1	59511329		G/G	T/T	G/G	G/G	G/G	G/G	G/G	G/G	T/T	---	T/G	G/G	G/G	---	T/T	G/G	T/T	T/T	G/G	T/T	G/G	G/G	G/G	G/G	G/G	T/T	G/G	T/T	G/G	G/G	G/G	G/G	G/G	G/G	G/G	G/G	G/G	G/G	G/G	G/G	G/G	T/T	G/G	G/G	G/G	G/G
Affx-88938936	6	63039264		G/G	G/G	G/G	G/G	G/G	G/G	G/G	G/G	G/G	G/G	G/G	G/G	G/G	G/G	G/G	G/G	G/G	G/G	G/G	G/G	G/G	G/G	G/G	G/G	G/G	G/G	G/G	G/G	G/G	G/G	G/G	G/G	G/G	G/G	G/G	G/G	G/G	G/G	G/G	G/G	G/G	G/G	G/G	G/G	G/G	G/G
Affx-88922547	28	7235242		G/G	G/G	G/G	G/G	G/G	G/G	G/G	G/G	G/G	G/G	G/G	G/G	G/G	G/G	G/G	G/G	G/G	G/G	G/G	G/G	G/G	G/G	G/G	G/G	G/G	G/G	G/G	G/G	G/G	G/G	G/G	G/G	G/G	G/G	G/G	G/G	G/G	G/G	G/G	G/G	G/G	G/G	G/G	G/G	G/G	G/G
Affx-88955663	7	57569403		C/C	C/C	C/C	C/C	C/C	C/C	C/C	C/C	C/C	C/C	C/C	C/C	C/C	C/C	C/C	C/C	C/C	C/C	C/C	C/C	C/C	C/C	C/C	C/C	C/C	C/C	C/C	C/C	C/C	C/C	C/C	C/C	C/C	C/C	C/C	C/C	C/C	C/C	C/C	C/C	C/C	C/C	C/C	C/C	C/C	C/C
Affx-88929602	1	55725981		A/A	A/A	A/A	A/A	A/A	A/A	A/A	A/A	A/A	A/A	A/G	A/A	A/A	A/G	---	A/A	A/A	A/G	A/A	A/A	---	A/A	A/A	A/A	A/A	A/A	A/A	A/A	A/A	A/A	A/A	---	A/A	A/A	A/A	A/A	A/A	A/G	A/A	A/A	A/A	---	A/A	A/A	A/A	A/A
Affx-88912044	7	32994432		T/C	T/T	T/C	C/C	C/C	C/C	T/T	T/C	T/C	T/C	T/T	T/C	T/T	T/T	T/C	T/C	T/C	T/T	T/C	T/T	T/C	T/T	T/T	T/C	T/C	T/T	T/T	T/T	T/C	T/C	T/T	T/T	T/C	T/T	T/T	T/T	T/C	T/C	T/T	T/C	T/T	T/T	T/T	T/T	T/C	T/T
Affx-88952864	14	20585460		A/A	---	A/A	A/A	A/A	A/A	A/A	A/A	A/A	A/A	A/A	A/A	A/A	---	A/A	A/A	A/A	---	A/A	A/A	A/A	A/A	A/A	A/A	A/A	A/A	A/A	A/A	A/C	A/A	A/A	A/A	A/C	A/A	A/A	A/A	A/A	A/A	A/A	A/A	A/A	A/A	---	---	A/A	A/C
Affx-88909281	16	46381331		C/C	C/C	C/C	C/C	C/C	C/C	C/C	C/C	C/C	C/C	C/C	C/C	C/C	C/C	C/C	C/C	C/C	C/C	C/C	C/C	C/C	C/C	C/C	C/C	C/C	C/C	C/C	C/C	C/C	C/C	C/C	C/C	C/C	C/C	C/C	C/C	C/C	C/C	C/C	C/C	C/C	C/C	C/C	C/C	C/C	C/C
Affx-88931354	12	65918593		C/C	C/C	C/C	C/C	C/C	C/C	C/C	C/C	C/C	C/C	C/C	C/C	C/C	C/C	C/C	C/C	C/C	C/C	C/C	C/C	C/C	C/C	C/C	C/C	C/C	C/C	C/C	C/C	C/C	C/C	C/C	C/C	C/C	C/C	C/C	C/C	C/C	C/C	C/C	C/C	C/C	C/C	C/C	C/C	C/C	C/C
Affx-88942149	7	71933451		T/T	T/T	T/T	T/T	T/T	T/T	T/T	T/T	T/T	T/T	T/T	T/T	T/T	T/T	T/T	T/T	T/T	T/T	T/T	T/T	T/T	T/T	T/T	T/T	T/T	T/T	T/T	T/T	T/T	T/T	T/T	T/T	T/T	T/T	T/T	T/T	T/T	T/T	T/T	T/T	T/T	T/T	T/T	T/T	T/T	T/T
Affx-88914832	8	79916904		C/C	C/C	C/C	C/C	T/C	T/C	C/C	C/C	C/C	C/C	C/C	T/C	C/C	C/C	C/C	C/C	C/C	C/C	C/C	C/C	C/C	C/C	C/C	T/C	C/C	C/C	C/C	C/C	C/C	C/C	C/C	T/C	C/C	C/C	C/C	C/C	T/C	C/C	T/C	C/C	C/C	C/C	C/C	C/C	C/C	C/C
Affx-88951643	8	56582802		---	A/G	A/G	A/G	A/G	A/G	A/A	A/A	A/A	G/G	A/G	G/G	A/G	G/G	A/G	A/G	A/A	A/A	---	G/G	A/G	A/G	A/A	G/G	G/G	A/G	A/G	G/G	G/G	G/G	G/G	G/G	G/G	A/G	A/G	G/G	G/G	A/G	G/G	A/G	A/G	A/A	A/G	A/G	G/G	A/G
Affx-88956742	18	12622660		G/G	G/G	G/G	G/G	G/G	G/G	G/G	A/G	A/G	G/G	G/G	G/G	A/G	A/G	A/G	A/A	G/G	A/G	A/G	G/G	G/G	A/G	A/A	G/G	G/G	A/G	G/G	G/G	G/G	G/G	G/G	G/G	G/G	G/G	G/G	G/G	G/G	G/G	G/G	G/G	A/G	G/G	G/G	A/G	G/G	G/G
Affx-88941319	5	34308953		G/G	G/G	G/G	G/G	G/G	G/G	G/G	G/G	G/G	G/G	G/G	G/G	G/G	G/G	G/G	G/G	G/G	G/G	G/G	G/G	G/G	G/G	G/G	G/G	G/G	G/G	G/G	G/G	G/G	G/G	G/G	G/G	G/G	G/G	G/G	G/G	G/G	G/G	G/G	G/G	G/G	G/G	G/G	G/G	G/G	G/G
Affx-88906710	23	35592959		A/A	A/A	A/A	A/A	A/A	A/A	A/A	A/A	A/A	A/A	A/A	A/A	A/A	A/A	A/A	A/A	A/A	A/A	A/A	A/A	A/A	A/A	A/A	A/A	A/A	A/A	A/A	A/A	A/A	A/A	A/A	A/A	A/A	A/A	A/A	A/A	A/A	A/A	A/A	A/A	A/A	A/A	A/A	A/A	A/A	A/A
Affx-88929894	25	24540112		C/C	C/C	C/C	C/C	C/C	C/C	C/C	C/C	C/C	C/C	C/C	C/C	C/C	C/C	C/C	C/C	C/C	C/C	C/C	C/C	C/C	C/C	C/C	C/C	C/C	C/C	C/C	C/C	C/C	C/C	C/C	C/C	C/C	C/C	C/C	C/C	C/C	C/C	C/C	C/C	C/C	C/C	C/C	C/C	C/C	C/C
Affx-88932371	28	9072577		C/C	C/C	C/C	C/C	C/C	C/C	C/C	C/C	C/C	C/C	C/C	C/C	C/C	C/C	C/C	C/C	C/C	C/C	C/C	C/C	C/C	C/C	C/C	C/C	C/C	C/C	C/C	C/C	C/C	C/C	C/C	C/C	C/C	C/C	C/C	C/C	C/C	C/C	C/C	C/C	C/C	C/C	C/C	C/C	C/C	C/C
Affx-88913716	5	53591418		C/C	C/C	C/C	C/C	C/C	C/C	C/C	C/C	A/C	C/C	A/C	C/C	A/C	C/C	C/C	A/C	A/C	C/C	A/C	C/C	C/C	C/C	A/C	C/C	C/C	A/C	C/C	C/C	C/C	C/C	C/C	C/C	C/C	C/C	C/C	C/C	C/C	C/C	C/C	C/C	A/C	C/C	C/C	C/C	C/C	A/C
Affx-88927550	27	25512670		T/T	T/T	T/T	T/T	T/T	T/T	T/T	T/T	T/T	T/T	T/T	T/T	T/T	T/T	T/T	T/T	T/T	T/T	T/T	T/T	T/T	T/T	T/T	T/T	T/T	T/T	T/T	T/T	T/T	T/T	T/T	T/T	T/T	T/T	T/T	T/T	T/T	T/T	T/T	T/T	T/T	T/T	T/T	T/T	T/T	T/T
Affx-88920561	5	63142728		G/G	G/G	T/G	T/G	T/G	G/G	G/G	G/G	G/G	T/G	G/G	G/G	G/G	G/G	G/G	G/G	G/G	G/G	G/G	G/G	G/G	G/G	G/G	G/G	G/G	G/G	G/G	G/G	G/G	G/G	G/G	G/G	T/G	G/G	G/G	G/G	G/G	G/G	G/G	T/G	G/G	G/G	G/G	G/G	G/G	G/G
Affx-88934034	16	17991471		G/G	G/G	G/G	G/G	G/G	G/G	G/G	G/G	G/G	G/G	G/G	G/G	G/G	G/G	G/G	G/G	G/G	G/G	G/G	G/G	G/G	G/G	G/G	G/G	G/G	G/G	G/G	G/G	G/G	G/G	G/G	G/G	G/G	G/G	G/G	G/G	G/G	G/G	G/G	G/G	G/G	G/G	G/G	G/G	G/G	G/G
Affx-88919879	6	23079424		C/C	C/C	C/C	C/C	C/C	C/C	C/C	C/C	C/C	C/C	C/C	C/C	C/C	C/C	C/C	C/C	C/C	C/C	C/C	C/C	C/C	C/C	C/C	C/C	C/C	C/C	C/C	C/C	C/C	C/C	C/C	C/C	C/C	C/C	C/C	C/C	C/C	C/C	C/C	C/C	C/C	C/C	C/C	C/C	C/C	C/C
Affx-88924842	17	65067496		T/C	C/C	C/C	T/C	T/C	T/C	C/C	C/C	C/C	C/C	T/C	T/C	T/C	C/C	C/C	C/C	C/C	C/C	C/C	C/C	C/C	T/C	C/C	T/C	C/C	C/C	T/C	C/C	C/C	T/C	T/C	T/C	T/C	C/C	C/C	C/C	C/C	C/C	C/C	C/C	C/C	C/C	C/C	C/C	T/C	T/C
Affx-88913215	3	36869788		A/A	A/G	A/A	A/A	A/A	A/A	A/A	A/G	A/A	A/G	A/A	---	A/G	A/A	A/G	A/G	A/G	---	---	A/G	A/A	A/A	A/G	A/A	A/A	A/A	A/G	---	A/A	A/A	---	A/A	A/A	A/A	A/G	A/A	A/A	A/G	---	A/A	---	A/A	A/G	A/A	A/A	A/G
Affx-88907065	6	58256919		C/C	C/C	C/C	C/C	C/C	C/C	C/C	C/C	C/C	C/C	C/C	C/C	C/C	C/C	C/C	C/C	C/C	C/C	C/C	C/C	C/C	C/C	C/C	C/C	C/C	C/C	C/C	C/C	C/C	C/C	C/C	C/C	C/C	C/C	C/C	C/C	C/C	C/C	C/C	C/C	C/C	C/C	C/C	C/C	C/C	C/C
Affx-88937844	12	36123829		G/G	G/G	G/G	G/G	G/G	G/G	G/G	G/G	G/G	G/G	G/G	G/G	G/G	G/G	G/G	G/G	G/G	G/G	G/G	G/G	G/G	G/G	G/G	G/G	G/G	G/G	G/G	G/G	G/G	G/G	G/G	G/G	G/G	G/G	G/G	G/G	G/G	G/G	G/G	G/G	G/G	G/G	G/G	G/G	G/G	G/G
Affx-88907087	4	50868322		A/C	C/C	C/C	C/C	---	A/C	C/C	C/C	C/C	C/C	C/C	C/C	C/C	C/C	C/C	C/C	C/C	C/C	C/C	C/C	---	C/C	C/C	C/C	C/C	C/C	C/C	C/C	C/C	C/C	C/C	C/C	C/C	C/C	C/C	C/C	C/C	C/C	C/C	C/C	C/C	C/C	C/C	C/C	C/C	C/C
Affx-88951534	25	69591545		A/A	A/A	A/A	A/A	A/A	A/A	A/A	A/A	A/A	A/A	A/A	A/A	A/A	A/A	A/A	A/A	A/A	A/A	A/A	A/A	A/A	A/A	A/A	A/A	A/A	A/A	A/A	A/A	A/A	A/A	A/A	A/A	A/A	A/A	A/A	A/A	A/A	A/A	A/A	A/A	A/A	A/A	A/A	A/A	A/A	A/A
Affx-88921317	19	23543291		T/T	T/T	T/T	T/T	T/T	T/T	T/T	T/T	T/T	T/T	T/T	T/T	T/T	T/T	T/T	T/T	T/T	T/T	T/T	T/T	T/T	T/T	T/T	T/T	T/T	T/T	T/T	T/T	T/T	T/T	T/T	T/T	T/T	T/T	T/T	T/T	T/T	T/T	T/T	T/T	T/T	T/T	T/T	T/T	T/T	T/T
Affx-88905709	18	33695951		T/T	T/T	T/T	T/T	T/T	T/T	T/T	T/T	T/T	T/T	T/T	T/T	T/T	T/T	T/T	T/T	T/T	T/T	T/T	T/T	T/T	T/T	T/T	T/T	T/T	T/T	T/T	T/T	T/T	T/T	T/T	T/T	T/T	T/T	T/T	T/T	T/T	T/T	T/T	T/T	T/T	T/T	T/T	T/T	T/T	T/T
Affx-88919818	9	15820867		A/C	A/C	A/C	A/C	A/C	A/C	C/C	A/C	A/C	A/C	A/C	A/A	A/C	A/C	A/A	A/C	A/C	A/A	A/C	A/A	A/A	A/C	A/C	A/A	A/C	A/C	A/C	A/A	A/A	A/A	A/A	A/A	A/C	C/C	A/A	A/A	A/C	A/C	A/A	A/C	A/C	A/C	A/C	A/C	A/C	A/C
Affx-88916059	14	51144319		C/C	C/C	C/C	C/C	C/C	C/C	C/C	C/C	C/C	C/C	C/C	C/C	C/C	C/C	C/C	C/C	C/C	C/C	C/C	C/C	C/C	C/C	C/C	C/C	C/C	C/C	C/C	C/C	C/C	C/C	C/C	C/C	C/C	C/C	C/C	C/C	C/C	C/C	C/C	C/C	C/C	C/C	C/C	C/C	C/C	C/C
Affx-88922656	4	24462224		G/G	G/G	G/G	G/G	G/G	G/G	G/G	G/G	G/G	G/G	G/G	G/G	G/G	G/G	G/G	G/G	G/G	G/G	G/G	G/G	G/G	G/G	G/G	G/G	G/G	G/G	G/G	G/G	G/G	G/G	G/G	G/G	G/G	G/G	G/G	G/G	G/G	G/G	G/G	G/G	G/G	G/G	G/G	G/G	G/G	G/G
Affx-88954843	7	58493313		T/T	T/C	T/C	T/C	T/T	T/T	T/C	T/C	T/C	T/C	T/C	T/C	T/C	T/C	T/C	T/C	T/C	T/C	T/C	T/C	T/C	T/C	T/C	T/C	C/C	T/C	T/C	T/C	T/C	T/C	C/C	C/C	T/C	T/C	T/T	C/C	T/T	T/C	C/C	C/C	T/C	T/T	T/T	T/C	T/C	T/C
Affx-88908862	4	16541919		G/G	A/G	G/G	G/G	G/G	G/G	A/G	A/A	A/G	G/G	G/G	G/G	A/G	A/G	A/G	A/G	A/G	A/G	A/G	G/G	G/G	G/G	A/A	A/G	G/G	A/G	A/G	G/G	G/G	G/G	G/G	G/G	G/G	A/G	G/G	A/G	G/G	A/G	A/G	G/G	G/G	A/G	G/G	A/A	G/G	A/A
Affx-88956460	8	16156593		C/C	C/C	C/C	T/C	C/C	C/C	C/C	C/C	C/C	T/C	C/C	T/C	C/C	C/C	C/C	C/C	C/C	C/C	C/C	C/C	C/C	C/C	C/C	T/C	C/C	C/C	C/C	C/C	C/C	T/C	T/C	C/C	T/C	C/C	C/C	T/C	T/C	C/C	C/C	T/C	C/C	C/C	T/C	C/C	T/C	C/C
Affx-88904605	14	77406231		G/G	G/G	G/G	G/G	G/G	G/G	G/G	G/G	G/G	G/G	G/G	G/G	G/G	G/G	G/G	G/G	G/G	G/G	G/G	G/G	G/G	G/G	G/G	G/G	G/G	G/G	G/G	G/G	G/G	G/G	G/G	G/G	G/G	G/G	G/G	G/G	G/G	G/G	G/G	G/G	G/G	G/G	G/G	G/G	G/G	G/G
Affx-88921221	29	15994508		T/T	T/T	T/T	T/T	T/T	T/T	T/T	T/T	T/T	T/T	T/T	T/T	T/T	T/T	T/T	T/T	T/T	T/T	T/T	T/T	T/T	T/T	T/T	T/T	T/T	T/T	T/T	T/T	T/T	T/T	T/T	T/T	T/T	T/T	T/T	T/T	T/T	T/T	T/T	T/T	T/T	T/T	T/T	T/T	T/T	T/T
Affx-88954410	5	27698467		T/T	T/T	T/C	T/C	T/C	T/T	T/T	T/C	T/T	T/C	T/T	T/T	T/T	T/T	T/T	T/C	T/C	T/T	T/C	C/C	T/T	T/T	T/T	T/C	T/T	T/T	T/T	T/T	T/T	T/C	T/C	T/T	T/C	T/T	T/T	T/T	T/T	T/T	T/C	T/C	T/T	T/T	T/T	T/T	T/T	T/T
Affx-88916975	5	46027182		G/G	G/G	G/G	G/G	G/G	G/G	G/G	G/G	G/G	G/G	G/G	G/G	G/G	G/G	G/G	G/G	G/G	G/G	G/G	G/G	G/G	G/G	G/G	G/G	G/G	G/G	G/G	G/G	G/G	G/G	G/G	G/G	G/G	G/G	G/G	G/G	G/G	G/G	G/G	G/G	G/G	G/G	G/G	G/G	G/G	G/G
Affx-88906505	4	76553690		T/T	T/T	T/T	T/T	T/T	T/T	T/T	T/T	T/T	T/T	T/T	T/T	T/T	T/T	T/T	T/T	T/T	T/T	T/T	T/T	T/T	T/T	T/T	T/T	T/T	T/T	T/T	T/T	T/T	T/T	T/T	T/T	T/T	T/T	T/T	T/T	T/T	T/T	T/T	T/T	T/T	T/T	T/T	T/T	T/T	T/T
Affx-88938991	14	23424753		A/A	A/A	A/A	A/A	A/A	A/A	A/A	A/A	A/G	A/A	G/G	A/A	A/G	A/A	A/G	A/G	A/G	A/A	A/G	A/A	A/A	A/A	A/G	A/A	A/A	A/A	A/A	A/A	A/A	A/A	A/A	A/A	A/A	A/A	A/A	A/A	A/A	A/A	A/A	A/A	A/G	A/A	A/A	G/G	A/A	A/A
Affx-88929660	29	16144209		A/G	A/A	A/G	A/G	A/G	A/G	A/A	A/G	A/G	A/G	A/G	A/A	A/A	A/A	A/A	A/G	A/A	A/G	A/G	A/G	A/G	A/G	A/G	A/A	A/G	A/G	A/G	A/G	A/G	A/A	A/A	A/A	A/G	A/A	A/G	A/A	A/G	A/G	A/A	A/G	A/G	A/G	A/G	A/A	A/G	A/G
Affx-88910710	19	22778145		G/G	G/G	G/G	G/G	G/G	G/G	G/G	G/G	G/G	G/G	G/G	G/G	G/G	G/G	G/G	G/G	G/G	G/G	G/G	G/G	G/G	G/G	G/G	G/G	G/G	G/G	G/G	G/G	G/G	G/G	G/G	G/G	G/G	G/G	G/G	G/G	G/G	G/G	G/G	G/G	G/G	G/G	G/G	G/G	G/G	G/G
Affx-88948481	21	42533227		T/T	T/T	T/T	T/T	T/T	T/T	T/T	T/T	T/T	T/T	T/T	T/T	T/T	T/T	T/T	T/T	T/T	T/T	T/T	T/T	T/T	T/T	T/T	T/T	T/T	T/T	T/T	T/T	T/T	T/T	T/T	T/T	T/T	T/T	T/T	T/T	T/T	T/T	T/T	T/T	T/T	T/T	T/T	T/T	T/T	T/T
Affx-88913183	20	34731671		C/C	C/C	C/C	C/C	C/C	C/C	C/C	C/C	C/C	C/C	C/C	C/C	C/C	C/C	C/C	C/C	C/C	C/C	C/C	C/C	C/C	C/C	C/C	C/C	C/C	C/C	C/C	C/C	C/C	C/C	C/C	C/C	C/C	C/C	C/C	C/C	C/C	C/C	C/C	C/C	C/C	C/C	C/C	C/C	C/C	C/C
Affx-88910971	29	29345347		G/G	G/G	G/G	G/G	G/G	G/G	G/G	G/G	G/G	G/G	G/G	G/G	G/G	G/G	G/G	G/G	G/G	G/G	G/G	G/G	G/G	G/G	G/G	G/G	G/G	G/G	G/G	G/G	G/G	G/G	G/G	G/G	G/G	G/G	G/G	G/G	G/G	G/G	G/G	G/G	G/G	G/G	G/G	G/G	G/G	G/G
Affx-88939824	7	49918675		G/G	G/G	G/G	G/G	T/G	T/G	G/G	G/G	G/G	G/G	G/G	T/G	G/G	T/G	G/G	G/G	G/G	T/G	G/G	T/G	T/G	G/G	T/G	T/G	T/G	T/G	G/G	G/G	T/G	T/G	G/G	T/G	T/G	G/G	G/G	T/G	T/G	G/G	---	G/G	T/G	G/G	G/G	G/G	G/G	G/G
Affx-88932876	7	50868214		C/C	C/C	C/C	C/C	C/C	C/C	C/C	C/C	C/C	C/C	C/C	C/C	C/C	C/C	C/C	C/C	C/C	C/C	C/C	C/C	C/C	C/C	C/C	C/C	C/C	C/C	C/C	C/C	C/C	C/C	C/C	C/C	C/C	C/C	C/C	C/C	C/C	C/C	C/C	C/C	C/C	C/C	C/C	C/C	C/C	C/C
Affx-88952555	28	3016467		G/G	G/G	G/G	G/G	G/G	G/G	G/G	G/G	G/G	G/G	G/G	G/G	G/G	G/G	G/G	G/G	G/G	G/G	G/G	G/G	G/G	G/G	G/G	G/G	G/G	G/G	G/G	G/G	G/G	G/G	---	G/G	G/G	G/G	G/G	G/G	G/G	G/G	G/G	G/G	G/G	G/G	G/G	G/G	G/G	G/G
Affx-88953157	28	33527149		G/G	G/G	G/G	G/G	G/G	G/G	G/G	G/G	G/G	G/G	G/G	G/G	G/G	G/G	G/G	G/G	G/G	G/G	G/G	G/G	G/G	G/G	G/G	G/G	G/G	G/G	G/G	G/G	G/G	G/G	G/G	G/G	G/G	G/G	G/G	G/G	G/G	G/G	G/G	G/G	G/G	G/G	G/G	G/G	G/G	G/G
Affx-88910717	24	13067274		A/A	A/A	A/A	A/A	A/A	A/A	A/A	A/A	A/A	A/A	A/A	A/A	A/A	A/A	A/A	A/A	A/A	A/A	A/A	A/A	A/A	A/A	A/A	A/A	A/A	A/A	A/A	A/A	A/A	A/A	A/A	A/A	A/A	A/A	A/A	A/A	A/A	A/A	A/A	A/A	A/A	A/A	A/A	A/A	A/A	A/A
Affx-88957127	25	77159298		T/T	T/T	T/T	T/T	T/T	T/T	T/T	T/T	T/T	T/T	T/T	T/T	T/T	T/T	T/T	T/T	T/T	T/T	T/T	T/T	T/T	T/T	T/T	T/T	T/T	T/T	T/T	T/T	T/T	T/T	T/T	T/T	T/T	T/T	T/T	T/T	T/T	T/T	T/T	T/T	T/T	T/T	T/T	T/T	T/T	T/T
Affx-88924658	6	56013297		A/A	A/A	A/A	A/A	A/A	A/A	A/A	A/A	G/G	A/A	A/A	A/G	G/G	A/A	A/A	A/A	A/A	A/A	G/G	G/G	A/A	A/A	G/G	A/G	A/A	G/G	A/G	A/A	A/A	A/G	A/A	A/A	A/A	A/A	A/A	A/G	A/A	A/A	A/A	A/A	A/A	A/A	A/A	A/G	A/A	A/A
Affx-88945044	25	56137543		A/G	G/G	A/G	G/G	G/G	A/G	G/G	G/G	G/G	G/G	G/G	G/G	G/G	G/G	G/G	G/G	G/G	G/G	G/G	A/G	G/G	G/G	G/G	G/G	G/G	G/G	G/G	G/G	G/G	G/G	A/G	G/G	G/G	A/G	G/G	G/G	G/G	A/G	G/G	A/G	G/G	A/G	G/G	G/G	A/G	G/G
Affx-88924264	13	33899363		G/G	G/G	G/G	G/G	G/G	G/G	G/G	G/G	G/G	G/G	G/G	G/G	G/G	G/G	G/G	G/G	G/G	G/G	G/G	G/G	G/G	G/G	G/G	G/G	G/G	G/G	G/G	G/G	G/G	G/G	G/G	G/G	G/G	G/G	G/G	G/G	G/G	G/G	G/G	G/G	G/G	G/G	G/G	G/G	G/G	G/G
Affx-88919720	4	21321410		C/C	C/C	C/C	C/C	C/C	C/C	C/C	C/C	C/C	C/C	C/C	C/C	C/C	C/C	C/C	C/C	C/C	C/C	C/C	C/C	C/C	C/C	C/C	C/C	C/C	C/C	C/C	C/C	C/C	C/C	C/C	C/C	C/C	C/C	C/C	C/C	C/C	C/C	C/C	C/C	C/C	C/C	C/C	C/C	C/C	C/C
Affx-88916420	5	9237229		C/C	C/C	C/C	C/C	C/C	C/C	C/C	C/C	C/C	C/C	C/C	C/C	C/C	C/C	C/C	C/C	C/C	C/C	C/C	C/C	C/C	C/C	C/C	C/C	C/C	C/C	C/C	C/C	C/C	C/C	C/C	C/C	C/C	C/C	C/C	C/C	C/C	C/C	C/C	C/C	C/C	C/C	C/C	C/C	C/C	C/C
Affx-88934357	23	17123868		T/T	T/G	T/T	T/T	T/T	T/T	T/T	G/G	T/T	T/T	G/G	T/T	T/G	T/T	T/G	T/G	G/G	T/G	G/G	G/G	T/T	T/G	G/G	T/T	T/T	G/G	G/G	T/T	T/T	T/G	T/G	T/G	T/T	T/G	T/T	T/G	T/T	T/G	T/T	T/T	T/T	T/G	T/T	T/G	T/T	T/T
Affx-88941822	20	17868816		T/C	T/C	T/T	T/C	T/T	T/C	T/T	T/C	T/C	T/T	C/C	T/T	C/C	T/T	T/C	T/C	T/C	T/C	T/C	T/T	T/C	C/C	T/C	T/T	T/C	T/C	C/C	T/C	T/T	T/T	T/T	T/T	T/T	T/T	T/C	T/T	T/C	T/C	T/T	T/C	T/C	T/C	T/C	T/C	T/T	C/C
Affx-88958670	8	21940190		G/G	G/G	G/G	G/G	G/G	G/G	G/G	G/G	G/G	G/G	G/G	A/G	A/G	A/G	G/G	G/G	A/G	A/G	G/G	A/G	A/G	G/G	G/G	A/G	A/G	G/G	G/G	A/G	A/G	A/G	A/G	A/G	G/G	G/G	A/G	A/G	G/G	G/G	A/G	G/G	G/G	G/G	G/G	A/G	G/G	A/G
Affx-88912164	12	73655634		G/G	G/G	G/G	G/G	G/G	G/G	G/G	G/G	G/G	G/G	G/G	G/G	G/G	G/G	G/G	G/G	G/G	G/G	G/G	G/G	G/G	G/G	G/G	G/G	G/G	G/G	G/G	G/G	G/G	G/G	G/G	G/G	G/G	G/G	G/G	G/G	G/G	G/G	G/G	G/G	G/G	G/G	G/G	G/G	G/G	G/G
Affx-88925004	1	29605898		A/G	A/A	A/G	A/A	A/A	A/A	A/A	G/G	A/G	A/A	G/G	G/G	G/G	G/G	A/G	G/G	A/G	A/G	G/G	A/G	A/A	A/G	G/G	G/G	A/A	A/G	G/G	A/A	A/A	A/G	G/G	G/G	A/A	A/A	A/A	A/G	A/G	A/A	A/G	A/A	G/G	A/A	A/A	A/G	A/G	A/G
Affx-88917224	18	34400042		C/C	T/C	T/C	T/C	C/C	T/C	T/C	T/T	T/C	C/C	T/C	C/C	T/C	T/C	C/C	T/T	C/C	T/C	T/C	C/C	C/C	T/C	T/C	C/C	T/C	T/C	C/C	T/C	C/C	C/C	C/C	C/C	C/C	T/C	T/C	C/C	C/C	T/C	C/C	T/C	T/C	T/C	T/C	T/C	T/C	T/C
Affx-88919203	24	39581667		G/G	G/G	G/G	G/G	G/G	G/G	G/G	G/G	G/G	G/G	G/G	G/G	G/G	G/G	G/G	G/G	G/G	G/G	G/G	G/G	G/G	G/G	G/G	G/G	G/G	G/G	G/G	G/G	G/G	G/G	G/G	G/G	G/G	G/G	G/G	G/G	G/G	G/G	G/G	G/G	G/G	G/G	G/G	G/G	G/G	G/G
Affx-88917238	7	67884953		A/G	A/A	A/G	G/G	A/G	A/G	A/A	A/G	A/G	G/G	A/G	G/G	A/G	A/G	A/G	A/G	A/G	G/G	A/G	A/G	A/A	A/G	G/G	A/G	A/A	G/G	A/G	A/G	A/A	G/G	A/A	A/A	A/A	A/A	A/G	A/G	A/G	A/A	A/A	A/G	G/G	A/A	A/G	A/G	G/G	A/G
Affx-88947127	12	11892311		A/C	C/C	C/C	A/C	A/C	C/C	A/C	A/C	A/A	A/C	A/C	C/C	A/A	C/C	A/A	A/C	A/C	A/C	A/A	C/C	A/C	A/A	A/C	A/C	A/C	A/C	A/C	A/C	A/C	A/A	A/C	A/C	A/C	C/C	A/C	A/C	C/C	A/C	A/C	A/C	A/A	A/C	A/C	A/C	C/C	A/C
Affx-88910909	8	32658759		C/C	C/C	C/C	C/C	C/C	C/C	C/C	C/C	C/C	C/C	C/C	C/C	C/C	C/C	C/C	C/C	C/C	C/C	C/C	C/C	C/C	C/C	C/C	C/C	C/C	C/C	C/C	C/C	C/C	C/C	C/C	C/C	C/C	C/C	C/C	C/C	C/C	C/C	C/C	C/C	C/C	C/C	C/C	C/C	C/C	C/C
Affx-88941865	4	73852446		G/G	G/G	A/G	A/G	G/G	G/G	G/G	A/G	G/G	A/G	G/G	G/G	G/G	A/G	A/G	A/G	A/A	A/G	G/G	G/G	A/G	A/G	A/A	A/G	A/G	A/G	A/G	G/G	G/G	G/G	G/G	G/G	A/A	G/G	G/G	A/G	A/G	G/G	A/A	A/G	A/G	G/G	A/G	G/G	A/G	A/G
Affx-88924435	5	69512707		T/T	T/T	T/C	T/C	T/C	T/T	T/T	T/T	T/T	T/C	T/T	T/T	T/T	T/T	T/T	T/T	T/T	T/T	T/T	T/T	T/T	T/T	T/T	T/T	T/T	T/T	T/T	T/T	T/T	T/T	T/T	T/T	T/C	T/T	T/T	T/T	T/T	T/T	T/T	T/C	T/T	T/T	T/T	T/T	T/T	T/T
Affx-88930934	10	39929116		T/G	G/G	T/G	G/G	G/G	G/G	G/G	G/G	G/G	G/G	G/G	G/G	G/G	G/G	G/G	G/G	G/G	G/G	G/G	G/G	G/G	G/G	G/G	G/G	G/G	G/G	G/G	G/G	G/G	G/G	G/G	T/G	T/G	G/G	G/G	T/G	G/G	G/G	T/G	T/G	G/G	G/G	G/G	G/G	G/G	G/G
Affx-88927993	1	17365148		C/C	T/C	T/C	T/C	C/C	C/C	T/C	T/C	C/C	T/C	C/C	T/C	C/C	T/C	T/C	C/C	C/C	T/C	T/C	T/C	T/C	C/C	C/C	C/C	T/T	T/C	T/C	T/C	C/C	T/C	T/C	T/C	C/C	T/C	T/C	C/C	T/C	T/C	T/C	T/C	C/C	C/C	C/C	T/C	C/C	T/C
Affx-88907320	26	10225783		G/G	G/G	G/G	G/G	G/G	G/G	G/G	G/G	G/G	G/G	G/G	G/G	G/G	G/G	G/G	G/G	G/G	G/G	G/G	G/G	G/G	G/G	G/G	G/G	G/G	G/G	G/G	G/G	G/G	G/G	G/G	G/G	G/G	G/G	G/G	G/G	G/G	G/G	G/G	G/G	G/G	G/G	G/G	G/G	G/G	G/G
Affx-88935658	9	9390732		A/A	A/G	A/A	A/G	A/G	A/G	A/A	A/A	A/G	A/A	A/G	A/A	A/G	A/A	A/G	A/G	A/G	G/G	A/A	A/G	A/G	A/A	A/G	A/A	A/A	A/A	A/A	A/G	A/G	A/A	A/A	A/A	A/A	A/G	G/G	A/A	A/A	A/G	A/A	A/G	A/G	A/G	A/A	A/G	A/A	A/G
Affx-88905716	5	32749801		T/T	T/T	T/T	T/T	T/T	T/T	T/T	T/T	T/G	T/T	T/T	T/T	T/G	T/T	T/G	T/G	T/T	T/G	T/G	T/T	T/T	T/T	T/G	T/T	T/T	T/G	T/G	T/T	T/T	T/T	T/T	T/T	T/T	T/T	T/T	T/T	T/T	T/T	T/T	T/T	T/T	T/T	T/T	T/G	T/T	T/T
Affx-88953487	22	23601060		G/G	G/G	G/G	G/G	G/G	G/G	G/G	G/G	A/G	G/G	G/G	G/G	A/A	A/G	A/A	A/A	A/G	A/G	A/A	A/G	A/G	A/G	A/G	G/G	A/G	A/G	G/G	G/G	A/G	G/G	G/G	G/G	G/G	A/G	A/G	G/G	G/G	A/G	G/G	G/G	A/A	G/G	A/G	A/G	G/G	G/G
Affx-88931329	8	68136109		G/G	G/G	G/G	G/G	G/G	G/G	G/G	G/G	G/G	G/G	G/G	G/G	G/G	G/G	G/G	G/G	G/G	G/G	G/G	G/G	G/G	G/G	G/G	G/G	G/G	G/G	G/G	G/G	G/G	G/G	G/G	G/G	G/G	G/G	G/G	G/G	G/G	G/G	G/G	G/G	G/G	G/G	G/G	G/G	G/G	G/G
Affx-88946418	22	31842432		A/A	A/G	A/A	A/G	A/G	A/G	A/A	A/A	A/A	A/G	A/A	A/G	A/A	---	A/A	A/A	A/A	A/A	A/A	A/A	A/A	A/A	A/A	A/G	A/G	A/A	A/A	A/G	A/G	A/A	A/A	A/G	A/G	A/G	A/A	A/A	A/A	A/A	A/G	A/G	A/A	A/A	A/G	A/A	A/A	A/A
Affx-88927223	4	60175560		A/A	A/C	A/A	A/A	A/A	A/A	A/C	A/A	A/C	A/A	A/A	A/A	A/A	C/C	A/A	A/A	A/A	A/C	A/C	A/C	A/C	A/A	A/A	A/C	A/C	A/A	A/A	C/C	C/C	A/C	A/A	A/C	A/A	A/C	---	A/A	A/A	A/C	A/A	A/A	A/C	A/C	A/C	A/A	A/A	A/A
Affx-88959186	21	33869343		A/G	A/G	A/G	A/G	A/G	A/G	A/G	A/A	A/A	A/G	A/G	A/G	A/A	A/A	A/A	A/A	A/A	A/A	A/A	A/G	A/A	A/G	A/A	A/G	A/A	A/A	A/A	A/A	A/A	A/G	G/G	A/G	A/G	A/G	A/A	G/G	A/G	A/G	G/G	A/G	A/A	A/G	A/A	A/A	A/G	A/G
Affx-88937510	7	7446571		T/C	T/T	T/C	T/C	T/C	T/C	T/T	T/T	T/T	T/T	T/T	T/T	T/T	T/T	T/T	T/T	T/T	T/T	T/T	T/T	T/T	T/T	T/T	T/C	T/T	T/T	T/T	T/T	T/T	C/C	T/C	C/C	T/T	T/T	T/T	T/T	T/C	T/T	C/C	T/C	T/T	T/T	T/T	T/T	T/C	T/T
Affx-88927783	14	23658757		G/G	G/G	G/G	G/G	G/G	G/G	G/G	G/G	G/G	G/G	G/G	G/G	G/G	G/G	G/G	G/G	G/G	G/G	G/G	G/G	G/G	G/G	G/G	G/G	G/G	G/G	G/G	G/G	G/G	G/G	G/G	G/G	G/G	G/G	G/G	G/G	G/G	G/G	G/G	G/G	G/G	G/G	G/G	G/G	G/G	G/G
Affx-88951897	25	2579001		G/G	A/G	A/G	---	A/G	G/G	A/G	G/G	G/G	A/G	G/G	G/G	G/G	A/G	G/G	G/G	G/G	G/G	G/G	A/G	A/G	G/G	G/G	A/G	A/G	G/G	G/G	A/G	A/G	G/G	G/G	A/G	G/G	G/G	A/G	A/G	A/G	G/G	A/G	A/G	G/G	G/G	A/G	G/G	A/G	G/G
Affx-88942594	6	16676216		G/G	G/G	G/G	G/G	G/G	G/G	G/G	G/G	G/G	G/G	G/G	G/G	G/G	G/G	G/G	G/G	G/G	G/G	G/G	G/G	G/G	G/G	G/G	G/G	G/G	G/G	G/G	G/G	G/G	G/G	G/G	G/G	G/G	G/G	G/G	G/G	G/G	G/G	G/G	G/G	G/G	G/G	G/G	G/G	G/G	G/G
Affx-88933356	1	37722504		A/A	A/A	A/A	A/A	A/A	A/A	A/A	A/A	A/A	A/A	A/A	A/A	A/A	A/A	A/A	A/A	A/A	A/A	A/A	A/A	A/A	A/A	A/A	A/A	A/A	A/A	A/A	A/A	A/A	A/A	A/A	A/A	A/A	A/A	A/A	A/A	A/A	A/A	A/A	A/A	A/A	A/A	A/A	A/A	A/A	A/A
Affx-88948227	18	14210977		A/A	A/A	A/A	A/A	A/A	A/A	A/A	A/A	A/A	A/A	A/A	A/A	A/A	A/A	A/A	A/A	A/A	A/A	A/A	A/A	A/A	A/A	A/A	A/A	A/A	A/A	A/A	A/A	A/A	A/A	A/A	A/A	A/A	A/A	A/A	A/A	A/A	A/A	A/A	A/A	A/A	A/A	A/A	A/A	A/A	A/A
Affx-88948552	12	37522721		T/T	T/T	T/C	T/T	T/T	T/C	T/T	T/T	T/T	T/T	T/T	C/C	T/T	T/C	T/T	T/T	T/T	T/T	T/T	T/C	T/T	T/T	T/T	C/C	T/T	T/T	T/T	T/T	T/T	T/C	T/C	T/C	T/T	T/T	T/T	C/C	T/C	T/T	C/C	T/T	T/T	T/T	T/T	T/T	T/C	T/T
Affx-88961496	17	65920330		G/G	A/G	A/G	A/A	G/G	G/G	A/A	G/G	G/G	A/G	A/A	A/G	A/G	G/G	A/G	A/G	A/G	A/G	G/G	G/G	A/G	---	A/G	A/G	A/G	G/G	A/A	A/G	G/G	A/G	A/G	A/G	A/A	A/A	G/G	A/G	A/G	A/G	G/G	A/G	A/G	G/G	A/G	G/G	G/G	A/G
Affx-88958029	25	70806884		A/A	A/A	A/A	A/A	A/A	A/A	A/A	A/A	A/A	A/A	A/A	A/A	A/A	A/A	A/A	A/A	A/A	A/A	A/A	A/A	A/A	A/A	A/A	A/A	A/A	A/A	A/A	A/A	A/A	A/A	A/A	A/A	A/A	A/A	A/A	A/A	A/A	A/A	A/A	A/A	A/A	A/A	A/A	A/A	A/A	A/A
Affx-88947961	1	43931474		G/G	G/G	G/G	G/G	G/G	G/G	G/G	G/G	G/G	G/G	G/G	G/G	G/G	G/G	G/G	G/G	G/G	G/G	G/G	G/G	G/G	G/G	G/G	G/G	G/G	G/G	G/G	G/G	G/G	G/G	G/G	G/G	G/G	G/G	G/G	G/G	G/G	G/G	G/G	G/G	G/G	G/G	G/G	G/G	G/G	G/G
Affx-88908162	18	32129044		C/C	C/C	C/C	C/C	C/C	C/C	C/C	C/C	C/C	C/C	C/C	C/C	C/C	C/C	C/C	C/C	C/C	C/C	C/C	C/C	C/C	C/C	C/C	C/C	C/C	C/C	C/C	C/C	C/C	C/C	C/C	C/C	C/C	C/C	C/C	C/C	C/C	C/C	C/C	C/C	C/C	C/C	C/C	C/C	C/C	C/C
Affx-88910522	2	68856764		T/T	T/T	T/T	T/T	T/T	T/T	T/T	T/T	T/T	T/T	T/T	T/T	T/T	T/T	T/T	T/T	T/T	T/T	T/T	T/T	T/T	T/T	T/T	T/T	T/T	T/T	T/T	T/T	T/T	T/T	T/T	T/T	T/T	T/T	T/T	T/T	T/T	T/T	T/T	T/T	T/T	T/T	T/T	T/T	T/T	T/T
Affx-88913827	4	44388913		A/A	A/A	A/A	A/A	A/A	A/A	A/A	A/A	A/A	A/A	A/G	A/A	A/A	A/A	A/A	A/A	A/A	A/A	A/A	A/A	A/A	A/G	A/A	A/A	A/A	A/A	A/A	A/A	A/A	A/A	A/A	A/A	A/A	A/A	A/A	A/A	A/A	A/A	A/A	A/A	A/A	A/A	A/A	A/A	A/A	A/A
Affx-88906781	13	30418644		T/T	T/C	T/T	T/T	T/T	T/T	C/C	T/C	T/C	T/T	C/C	T/T	T/T	T/T	T/C	T/C	T/C	C/C	C/C	T/C	T/C	T/T	T/C	T/T	T/C	T/C	C/C	T/C	C/C	T/T	T/T	T/T	T/T	C/C	T/C	T/T	T/T	T/T	T/T	T/T	T/C	T/C	C/C	C/C	T/T	T/C
Affx-88918075	4	34935591		C/C	T/C	T/C	C/C	C/C	T/C	C/C	T/C	T/C	C/C	C/C	C/C	C/C	T/T	T/C	T/C	T/C	T/C	T/C	T/C	T/T	C/C	T/C	C/C	T/C	T/C	T/C	T/T	T/T	C/C	C/C	T/C	C/C	C/C	T/T	C/C	C/C	T/C	C/C	C/C	T/C	T/C	T/T	T/C	C/C	T/C
Affx-88919076	18	38441835		A/A	A/A	A/A	A/A	A/A	A/A	A/A	A/A	A/A	A/A	A/A	A/A	A/A	A/A	A/A	A/A	A/A	A/A	A/A	A/A	A/A	A/A	A/A	A/A	A/A	A/A	A/A	A/A	A/A	A/A	A/A	A/A	A/A	A/A	A/A	A/A	A/A	A/A	A/A	A/A	A/A	A/A	A/A	A/A	A/A	A/A
Affx-88924749	15	49555947		G/G	G/G	G/G	G/G	G/G	G/G	G/G	G/G	A/G	G/G	G/G	G/G	G/G	A/G	A/G	G/G	G/G	G/G	G/G	A/G	G/G	G/G	A/G	A/G	G/G	A/G	G/G	G/G	G/G	G/G	G/G	A/G	A/G	G/G	G/G	A/G	A/G	G/G	A/G	A/G	G/G	G/G	G/G	G/G	G/G	G/G
Affx-88926582	20	19090987		A/C	C/C	C/C	C/C	A/C	C/C	C/C	C/C	C/C	A/C	C/C	A/C	C/C	A/C	C/C	C/C	C/C	C/C	C/C	C/C	C/C	C/C	C/C	C/C	C/C	C/C	C/C	A/C	A/C	A/A	A/C	C/C	A/C	C/C	C/C	A/C	C/C	C/C	A/A	C/C	C/C	C/C	C/C	C/C	C/C	C/C
Affx-88905569	10	39530971		C/C	C/C	C/C	C/C	C/C	C/C	C/C	C/C	C/C	C/C	C/C	C/C	C/C	C/C	C/C	C/C	C/C	C/C	C/C	C/C	C/C	C/C	C/C	C/C	C/C	C/C	C/C	C/C	C/C	C/C	C/C	C/C	C/C	C/C	C/C	C/C	C/C	C/C	C/C	C/C	C/C	C/C	C/C	C/C	C/C	C/C
Affx-88961612	1	52180330		G/G	A/G	G/G	A/G	A/G	A/G	A/A	A/G	A/A	A/G	A/A	G/G	A/A	G/G	A/A	A/G	A/A	A/G	G/G	A/G	A/G	G/G	G/G	G/G	A/G	A/A	A/A	A/G	A/G	A/G	G/G	G/G	A/G	A/G	A/G	A/G	G/G	A/A	A/G	A/G	A/G	A/A	A/G	A/G	G/G	A/G
Affx-88906412	9	13134691		A/A	A/A	A/A	A/A	A/A	A/A	A/A	A/A	A/A	A/A	A/A	A/A	A/A	A/A	A/A	A/A	A/A	A/A	A/A	A/A	A/A	A/A	A/A	A/A	A/A	A/A	A/A	A/A	A/A	A/A	A/A	A/A	A/A	A/A	A/A	A/A	A/A	A/A	A/A	A/A	A/A	A/A	A/A	A/A	A/A	A/A
Affx-88925770	18	50404238		C/C	T/T	C/C	T/T	C/C	C/C	T/T	T/T	T/T	C/C	T/T	C/C	C/C	T/T	C/C	T/T	C/C	T/T	T/T	C/C	C/C	C/C	T/T	C/C	C/C	T/T	C/C	C/C	C/C	C/C	C/C	C/C	T/T	C/C	C/C	C/C	T/T	C/C	C/C	C/C	C/C	C/C	C/C	C/C	C/C	C/C
Affx-88941736	7	35137324		T/T	T/T	T/T	T/T	T/T	T/T	T/T	T/T	T/T	T/T	T/T	T/T	T/T	T/T	T/T	T/T	T/T	T/T	T/T	T/T	T/T	T/T	T/T	T/T	T/T	T/T	T/T	T/T	T/T	T/T	T/T	T/T	T/T	T/T	T/T	T/T	T/T	T/T	T/T	T/T	T/T	T/T	T/T	T/T	T/T	T/T
Affx-88917980	8	22141851		T/T	T/T	T/T	T/T	T/T	T/T	T/T	T/T	T/T	T/T	T/T	T/T	T/T	T/T	T/T	T/T	T/T	T/T	T/T	T/T	T/T	T/T	T/T	T/T	T/T	T/T	T/T	T/T	T/T	T/T	T/T	T/T	T/T	T/T	T/T	T/T	T/T	T/T	T/T	T/T	T/T	T/T	T/T	T/T	T/T	T/T
Affx-88940486	19	46614252		A/G	A/A	A/G	A/G	A/G	A/G	A/A	A/A	A/A	A/G	A/G	A/A	A/G	A/A	A/G	A/G	A/G	A/G	A/A	A/A	A/G	A/G	A/G	A/A	A/G	A/A	A/A	A/A	A/G	A/A	A/A	A/A	A/G	A/A	A/G	A/A	A/G	A/A	A/A	A/G	A/A	A/A	A/A	A/A	A/G	A/A
Affx-88933235	19	36611921		T/T	T/C	T/T	T/T	T/T	T/T	T/T	T/C	T/C	T/T	T/C	T/T	C/C	T/T	T/C	T/C	T/C	T/C	T/C	T/T	T/C	C/C	T/C	T/T	T/T	T/C	C/C	T/C	T/T	T/T	T/T	T/T	T/T	T/T	T/T	T/T	T/T	T/T	T/T	T/T	T/C	T/C	T/T	C/C	T/T	C/C
Affx-88959427	2	6913355		T/T	T/T	T/T	T/T	T/T	T/T	T/T	T/T	T/T	T/T	T/T	T/T	T/T	T/T	T/T	T/T	T/T	T/T	T/T	T/T	T/T	T/T	T/T	T/T	T/T	T/T	T/T	T/T	T/T	T/T	T/T	T/T	T/T	T/T	T/T	T/T	T/T	T/T	T/T	T/T	T/T	T/T	T/T	T/T	T/T	T/T
Affx-88928030	21	44360592		A/G	A/A	A/G	A/A	A/A	A/G	A/A	A/G	A/G	A/A	A/G	A/A	A/G	A/A	A/G	A/G	A/G	A/G	A/G	A/A	A/A	A/G	A/G	A/A	A/A	A/G	A/G	A/A	A/G	A/A	A/A	A/A	A/A	A/A	A/G	A/A	A/G	A/A	A/A	A/G	A/G	A/A	A/A	A/G	A/A	A/G
Affx-88939178	15	42084440		C/C	C/C	C/C	C/C	C/C	C/C	C/C	T/C	T/T	C/C	C/C	C/C	C/C	T/C	T/C	C/C	T/C	C/C	T/C	T/C	C/C	T/C	T/C	T/C	C/C	T/C	T/C	C/C	C/C	C/C	C/C	T/C	C/C	C/C	C/C	C/C	C/C	C/C	T/C	C/C	T/C	C/C	C/C	C/C	C/C	T/C
Affx-88961316	2	23381242		T/T	C/C	T/C	T/T	T/C	T/C	C/C	C/C	C/C	T/C	C/C	T/T	C/C	T/C	C/C	C/C	C/C	C/C	C/C	T/C	T/C	C/C	C/C	T/T	T/C	C/C	C/C	T/C	T/C	T/T	T/T	T/T	T/T	C/C	C/C	T/T	T/C	C/C	T/T	T/C	C/C	C/C	T/C	C/C	T/C	C/C
Affx-88930693	14	47303901		G/G	G/G	G/G	G/G	G/G	G/G	G/G	G/G	G/G	G/G	G/G	G/G	G/G	G/G	G/G	G/G	G/G	G/G	G/G	G/G	G/G	G/G	G/G	G/G	G/G	G/G	G/G	G/G	G/G	G/G	G/G	G/G	G/G	G/G	G/G	G/G	G/G	G/G	G/G	G/G	G/G	G/G	G/G	G/G	G/G	G/G
Affx-88921571	17	6698153		A/G	G/G	A/G	A/G	A/G	A/G	G/G	A/G	A/A	A/A	A/A	A/G	A/A	A/A	---	A/A	A/G	---	A/G	A/G	A/G	A/A	A/G	A/G	A/G	A/G	A/A	G/G	G/G	A/G	A/G	A/G	G/G	G/G	G/G	A/G	A/A	A/G	A/A	A/G	A/G	A/G	A/G	A/A	A/A	A/A
Affx-88944150	25	44523721		C/C	C/C	C/C	C/C	C/C	C/C	C/C	C/C	C/C	C/C	C/C	C/C	C/C	C/C	C/C	C/C	C/C	C/C	C/C	C/C	C/C	C/C	C/C	C/C	C/C	C/C	C/C	C/C	C/C	C/C	C/C	C/C	C/C	C/C	C/C	C/C	C/C	C/C	C/C	C/C	C/C	C/C	C/C	C/C	C/C	C/C
Affx-88915226	3	11370211		T/C	T/C	T/T	T/T	T/C	T/C	T/T	T/T	T/C	T/T	T/C	---	---	T/C	---	T/T	---	T/C	T/C	---	T/C	T/C	T/C	T/C	T/C	T/C	T/T	---	T/T	C/C	T/C	T/C	T/T	T/C	T/C	---	T/C	---	C/C	C/C	T/T	T/T	T/T	T/C	T/T	---
Affx-88960133	4	61660987		T/T	T/T	T/T	T/T	T/T	T/T	T/T	T/T	T/T	T/T	T/T	T/T	T/T	T/T	T/T	T/T	T/T	T/T	T/T	T/T	T/T	T/T	T/T	T/T	T/T	T/T	T/T	T/T	T/T	T/T	T/T	T/T	T/T	T/T	T/T	T/T	T/T	T/T	T/T	T/T	T/T	T/T	T/T	T/T	T/T	T/T
Affx-88952317	8	6612278		A/A	A/A	A/A	A/A	A/A	A/A	A/A	A/A	A/A	A/A	A/A	A/A	A/A	A/A	A/A	A/A	A/A	A/A	A/A	A/A	A/A	A/A	A/A	A/A	A/A	A/A	A/A	A/A	A/A	A/A	A/A	A/A	A/A	A/A	A/A	A/A	A/A	A/A	A/A	A/A	A/A	A/A	A/A	A/A	A/A	A/A
Affx-88913446	14	20002845		C/C	C/C	C/C	C/C	C/C	C/C	C/C	C/C	C/C	C/C	C/C	C/C	C/C	C/C	C/C	C/C	C/C	C/C	C/C	C/C	C/C	C/C	C/C	C/C	C/C	C/C	C/C	C/C	C/C	C/C	C/C	C/C	C/C	C/C	C/C	C/C	C/C	C/C	C/C	C/C	C/C	C/C	C/C	C/C	C/C	C/C
Affx-88928840	2	78284822		C/C	T/C	T/T	T/C	T/T	T/C	T/C	T/C	T/C	C/C	T/C	C/C	T/C	C/C	T/C	T/C	T/C	C/C	C/C	C/C	C/C	C/C	T/C	T/C	T/C	C/C	C/C	T/C	T/C	C/C	C/C	T/C	C/C	T/T	T/C	T/C	T/C	T/T	T/C	T/T	T/C	T/T	C/C	C/C	T/C	C/C
Affx-88922132	5	74086213		C/C	C/C	C/C	---	C/C	C/C	C/C	C/C	C/C	C/C	A/C	C/C	C/C	A/C	C/C	C/C	C/C	---	C/C	C/C	C/C	C/C	C/C	---	C/C	C/C	C/C	C/C	C/C	---	---	---	C/C	C/C	C/C	C/C	C/C	C/C	C/C	---	C/C	C/C	C/C	C/C	C/C	C/C
Affx-88954579	6	71178795		C/C	C/C	C/C	A/C	A/C	C/C	C/C	A/C	C/C	C/C	A/A	C/C	A/C	C/C	A/C	A/C	A/C	A/C	C/C	C/C	C/C	A/A	A/C	C/C	C/C	A/C	A/A	C/C	C/C	A/C	C/C	C/C	C/C	C/C	C/C	C/C	C/C	C/C	C/C	A/C	A/C	C/C	C/C	A/C	A/C	A/A
Affx-88952321	9	32943577		G/G	G/G	---	G/G	G/G	G/G	G/G	G/G	G/G	A/G	G/G	G/G	G/G	---	G/G	G/G	G/G	G/G	G/G	G/G	G/G	G/G	G/G	G/G	G/G	G/G	G/G	G/G	G/G	G/G	G/G	G/G	G/G	G/G	G/G	G/G	G/G	G/G	G/G	G/G	G/G	G/G	G/G	G/G	G/G	G/G
Affx-88905190	19	49873864		G/G	G/G	G/G	G/G	G/G	G/G	G/G	A/G	A/A	G/G	A/G	G/G	A/G	A/G	A/G	A/G	A/G	G/G	A/G	A/G	A/G	A/G	G/G	G/G	A/G	A/A	A/A	A/G	A/G	G/G	G/G	A/G	G/G	G/G	A/G	A/G	G/G	G/G	G/G	G/G	A/A	G/G	A/G	A/A	G/G	A/A
Affx-88935124	18	42755573		C/C	C/C	C/C	C/C	C/C	C/C	C/C	C/C	C/C	C/C	C/C	C/C	C/C	C/C	C/C	C/C	C/C	C/C	C/C	C/C	C/C	C/C	C/C	C/C	C/C	C/C	C/C	C/C	C/C	C/C	C/C	C/C	C/C	C/C	C/C	C/C	C/C	C/C	C/C	C/C	C/C	C/C	C/C	C/C	C/C	C/C
Affx-88910255	18	36074451		G/G	G/G	G/G	G/G	G/G	G/G	G/G	G/G	G/G	G/G	G/G	G/G	G/G	G/G	G/G	G/G	G/G	G/G	G/G	G/G	G/G	G/G	G/G	G/G	G/G	G/G	G/G	G/G	G/G	G/G	G/G	G/G	G/G	G/G	G/G	G/G	G/G	G/G	G/G	G/G	G/G	G/G	G/G	G/G	G/G	G/G
Affx-88919099	9	43834938		G/G	A/G	G/G	A/G	G/G	G/G	A/G	A/G	A/G	G/G	A/G	G/G	A/G	G/G	A/A	A/G	A/G	A/A	A/G	A/G	A/G	A/G	A/G	G/G	A/A	A/G	A/G	A/G	A/G	G/G	G/G	G/G	G/G	A/G	A/G	G/G	G/G	G/G	G/G	A/G	A/G	A/G	A/A	A/G	A/G	A/G
Affx-88946401	27	11403637		T/C	T/C	T/T	T/C	T/C	T/T	T/C	T/C	T/C	T/C	T/C	T/T	C/C	T/C	---	T/C	C/C	C/C	C/C	T/C	C/C	T/C	C/C	T/T	C/C	C/C	C/C	C/C	C/C	T/T	T/C	T/C	T/T	T/C	C/C	T/T	T/C	T/C	T/C	T/C	C/C	T/C	C/C	C/C	T/T	T/T
Affx-88931567	9	33020463		A/A	A/A	A/A	A/C	A/C	A/C	A/A	A/A	A/A	A/A	A/A	A/A	A/A	A/A	A/A	A/A	A/A	A/A	A/A	A/A	A/A	A/A	A/A	A/A	A/A	A/A	A/A	A/A	A/A	A/A	A/A	A/A	A/A	A/A	A/A	A/A	A/A	A/A	A/A	A/A	A/A	A/A	A/A	A/A	A/C	A/A
Affx-88952109	26	19380008		A/G	A/A	A/G	A/G	A/G	A/G	A/A	A/G	G/G	A/G	G/G	G/G	G/G	A/G	A/G	G/G	G/G	G/G	A/G	A/G	A/G	A/G	A/G	G/G	A/G	A/G	G/G	A/G	A/G	G/G	G/G	G/G	A/G	A/A	A/G	G/G	A/G	A/A	G/G	A/G	A/G	A/G	A/G	G/G	A/G	A/G
Affx-88914385	19	10503001		T/G	G/G	T/G	G/G	T/G	T/G	G/G	T/G	G/G	G/G	T/G	G/G	T/G	G/G	T/G	G/G	G/G	T/G	T/G	G/G	T/T	T/G	T/G	G/G	T/T	G/G	T/G	T/G	T/T	G/G	G/G	G/G	T/G	G/G	T/G	G/G	T/G	G/G	G/G	T/G	G/G	G/G	T/G	T/G	G/G	T/G
Affx-88944944	16	62784744		T/G	T/G	G/G	T/G	T/G	G/G	G/G	G/G	G/G	T/G	G/G	T/G	G/G	G/G	G/G	G/G	G/G	G/G	G/G	G/G	G/G	G/G	G/G	G/G	T/G	G/G	T/G	T/G	G/G	G/G	G/G	T/G	T/G	T/G	T/G	T/G	T/G	G/G	T/G	G/G	G/G	G/G	T/G	T/G	T/G	T/G
Affx-88943287	1	56662009		T/G	T/T	T/G	T/T	T/T	T/T	T/G	G/G	T/G	---	T/G	T/G	T/G	G/G	---	G/G	T/G	T/G	G/G	T/G	T/T	T/T	G/G	T/G	T/T	---	---	T/T	T/T	T/T	T/G	T/G	T/T	T/T	---	T/T	T/G	T/G	T/G	T/T	G/G	T/G	T/T	---	T/G	T/G
Affx-88949177	12	60094743		C/C	C/C	C/C	C/C	C/C	C/C	C/C	C/C	C/C	C/C	C/C	C/C	C/C	---	C/C	C/C	C/C	C/C	C/C	C/C	C/C	C/C	C/C	C/C	C/C	C/C	C/C	C/C	C/C	C/C	C/C	C/C	C/C	C/C	C/C	C/C	C/C	C/C	C/C	C/C	C/C	C/C	C/C	C/C	C/C	C/C
Affx-88960372	12	24433235		C/C	A/C	A/C	C/C	C/C	A/C	C/C	A/A	C/C	C/C	A/C	A/A	C/C	A/A	A/C	A/A	A/A	A/C	C/C	A/A	C/C	C/C	A/A	A/A	A/C	A/A	A/C	A/C	A/A	A/C	A/C	A/C	C/C	C/C	A/A	A/A	A/C	C/C	A/A	C/C	A/C	A/C	C/C	A/C	A/C	C/C
Affx-88957925	5	49654297		G/G	G/G	G/G	G/G	G/G	G/G	G/G	G/G	G/G	G/G	G/G	G/G	G/G	G/G	G/G	G/G	G/G	G/G	G/G	G/G	G/G	G/G	G/G	G/G	G/G	G/G	G/G	G/G	G/G	G/G	G/G	G/G	G/G	G/G	G/G	G/G	G/G	G/G	G/G	G/G	G/G	G/G	G/G	G/G	G/G	G/G
Affx-88920838	12	71696771		T/T	T/T	T/T	T/T	T/T	T/T	T/T	T/T	T/T	T/T	T/T	T/T	T/T	T/T	T/T	T/T	T/T	T/T	T/T	T/T	T/T	T/T	T/T	T/T	T/T	T/T	T/T	T/T	T/T	T/T	T/T	T/T	T/T	T/T	T/T	T/T	T/T	T/T	T/T	T/T	T/T	T/T	T/T	T/T	T/T	T/T
Affx-88948015	21	24612356		C/C	C/C	C/C	C/C	C/C	C/C	C/C	C/C	C/C	C/C	C/C	C/C	C/C	C/C	C/C	C/C	C/C	C/C	C/C	C/C	C/C	C/C	C/C	C/C	C/C	C/C	C/C	C/C	C/C	C/C	C/C	C/C	C/C	C/C	C/C	C/C	C/C	C/C	C/C	C/C	C/C	C/C	C/C	C/C	C/C	C/C
Affx-88917725	4	30664654		T/C	C/C	T/T	T/C	T/C	T/T	T/C	T/T	T/T	T/C	T/T	T/C	T/T	T/T	T/T	T/T	T/T	T/T	T/T	T/C	T/C	T/T	T/T	T/C	T/T	T/T	T/C	T/C	T/C	T/C	T/C	T/T	T/C	T/C	T/C	T/T	T/C	T/C	T/C	T/C	T/T	C/C	T/C	T/C	T/C	T/C
Affx-88946947	5	42586263		C/C	C/C	C/C	C/C	C/C	C/C	C/C	C/C	C/C	C/C	C/C	C/C	C/C	C/C	C/C	C/C	C/C	C/C	C/C	C/C	C/C	C/C	C/C	C/C	C/C	C/C	C/C	C/C	C/C	C/C	C/C	C/C	C/C	C/C	C/C	C/C	C/C	C/C	C/C	C/C	C/C	C/C	C/C	C/C	C/C	C/C
Affx-88909375	26	19222434		G/G	A/G	A/G	A/G	G/G	G/G	A/A	A/G	A/G	A/G	A/G	A/G	A/G	A/G	A/G	A/G	A/G	A/G	A/G	A/A	A/G	A/G	A/G	G/G	A/G	A/G	A/G	A/G	A/G	A/A	A/G	G/G	A/G	A/A	A/G	A/A	G/G	A/G	A/A	G/G	A/G	A/G	A/G	A/G	A/G	A/G
Affx-88960916	5	20009073		T/T	T/T	T/T	T/T	T/T	T/T	T/T	T/T	T/T	T/T	T/T	T/T	T/T	T/T	T/T	T/T	T/T	T/T	T/T	T/T	T/T	T/T	T/T	T/T	T/T	T/T	T/T	T/T	T/T	T/T	T/T	T/T	T/T	T/T	T/T	T/T	T/T	T/T	T/T	T/T	T/T	T/T	T/T	T/T	T/T	T/T
Affx-88940986	17	59333186		A/A	G/G	A/A	A/A	A/A	A/A	A/G	A/A	A/A	A/A	A/A	A/A	---	G/G	A/A	A/G	A/A	A/G	A/G	A/G	A/A	A/A	A/A	A/G	A/A	A/G	A/A	A/G	A/A	A/G	A/G	A/G	A/A	A/G	A/A	A/A	A/A	G/G	A/G	A/A	A/G	A/G	A/A	A/G	A/A	A/A
Affx-88940896	9	36047780		A/G	A/A	A/G	G/G	G/G	A/G	A/A	A/A	A/A	A/A	A/G	A/A	---	A/A	A/A	A/A	A/A	A/A	A/A	A/A	A/A	A/A	A/A	A/G	A/A	A/A	A/G	A/A	A/A	A/G	A/A	A/A	A/G	A/A	A/A	A/G	A/A	A/A	A/G	A/G	A/A	A/A	A/A	A/G	G/G	A/A
Affx-88942591	22	44205378		T/T	T/T	T/T	T/T	T/T	T/T	T/T	T/T	T/T	T/T	T/T	T/T	T/T	T/T	T/T	T/T	T/T	T/T	T/T	T/T	T/T	T/T	T/T	T/T	T/T	T/T	T/T	T/T	T/T	T/T	T/T	T/T	T/T	T/T	T/T	T/T	T/T	T/T	T/T	T/T	T/T	T/T	T/T	T/T	T/T	T/T
Affx-88944160	9	42315479		G/G	G/G	G/G	G/G	G/G	G/G	G/G	G/G	G/G	G/G	G/G	G/G	G/G	G/G	G/G	G/G	G/G	G/G	G/G	G/G	G/G	G/G	G/G	G/G	G/G	G/G	G/G	G/G	G/G	G/G	G/G	G/G	G/G	G/G	G/G	G/G	G/G	G/G	G/G	G/G	G/G	G/G	G/G	G/G	G/G	G/G
Affx-88953383	8	49966856		C/C	C/C	C/C	C/C	C/C	C/C	C/C	C/C	C/C	C/C	C/C	C/C	C/C	C/C	C/C	C/C	C/C	C/C	C/C	C/C	C/C	C/C	C/C	C/C	C/C	C/C	C/C	C/C	C/C	C/C	C/C	C/C	C/C	C/C	C/C	C/C	C/C	C/C	C/C	C/C	C/C	C/C	C/C	C/C	C/C	C/C
Affx-88946888	2	54393540		A/A	A/A	A/A	A/A	A/A	A/A	A/A	A/A	A/A	A/A	A/A	A/A	A/A	A/A	A/A	A/A	A/A	A/A	A/A	A/A	A/A	A/A	A/A	A/A	A/A	A/A	A/A	A/A	A/A	A/A	A/A	A/A	A/A	A/A	A/A	A/A	A/A	A/A	A/A	A/A	A/A	A/A	A/A	A/A	A/A	A/A
Affx-88935540	20	11055124		C/C	C/C	C/C	C/C	C/C	C/C	C/C	C/C	C/C	C/C	C/C	C/C	C/C	C/C	C/C	C/C	C/C	C/C	C/C	C/C	C/C	C/C	C/C	C/C	C/C	C/C	C/C	C/C	C/C	C/C	C/C	C/C	C/C	C/C	C/C	C/C	C/C	C/C	C/C	C/C	C/C	C/C	C/C	C/C	C/C	C/C
Affx-88940275	11	14706546		T/T	T/T	T/T	T/T	T/T	T/T	T/T	T/T	T/T	T/T	T/T	T/T	T/T	T/T	T/T	T/T	T/T	T/T	T/T	T/T	T/T	T/T	T/T	T/T	T/T	T/T	T/T	T/T	T/T	T/T	T/T	T/T	T/T	T/T	T/T	T/T	T/T	T/T	T/T	T/T	T/T	T/T	T/T	T/T	T/T	T/T
Affx-88917628	5	83789560		G/G	G/G	G/G	G/G	G/G	G/G	G/G	G/G	G/G	G/G	G/G	G/G	G/G	G/G	G/G	G/G	G/G	G/G	G/G	G/G	G/G	G/G	G/G	G/G	G/G	G/G	G/G	G/G	G/G	G/G	G/G	G/G	G/G	G/G	G/G	G/G	G/G	G/G	G/G	G/G	G/G	G/G	G/G	G/G	G/G	G/G
Affx-88924736	23	32121398		C/C	C/C	T/T	C/C	T/T	C/C	C/C	T/C	T/T	T/C	C/C	T/C	C/C	T/T	T/C	C/C	T/C	C/C	T/C	T/C	C/C	C/C	C/C	T/C	T/T	C/C	C/C	C/C	C/C	T/C	T/T	T/C	T/T	C/C	C/C	T/T	T/C	C/C	T/T	C/C	T/C	---	C/C	C/C	T/C	C/C
Affx-88914207	17	70491740		C/C	C/C	C/C	C/C	C/C	C/C	C/C	C/C	C/C	C/C	C/C	C/C	C/C	C/C	C/C	C/C	C/C	C/C	C/C	C/C	C/C	C/C	C/C	C/C	C/C	C/C	C/C	A/C	C/C	C/C	C/C	C/C	C/C	C/C	A/C	C/C	C/C	C/C	C/C	C/C	C/C	C/C	C/C	C/C	C/C	C/C
Affx-88927216	16	43890803		T/T	T/C	T/T	T/T	T/T	T/T	T/T	T/T	T/T	T/T	T/T	T/C	T/T	T/T	T/T	T/T	T/T	T/T	T/T	T/C	T/C	T/T	T/T	T/T	T/T	T/T	T/T	T/C	T/T	T/C	T/C	T/C	T/T	T/T	T/C	T/C	T/T	T/T	T/C	T/T	T/T	T/C	T/T	T/T	T/T	T/T
Affx-88930690	6	23848866		T/C	C/C	T/C	T/C	C/C	C/C	C/C	C/C	C/C	T/C	C/C	T/C	C/C	T/C	C/C	C/C	C/C	C/C	C/C	T/C	C/C	C/C	C/C	T/C	C/C	C/C	C/C	C/C	C/C	T/C	T/C	T/C	C/C	C/C	C/C	T/C	T/C	C/C	T/C	T/C	C/C	C/C	C/C	C/C	T/C	C/C
Affx-88927068	3	65240617		A/A	A/A	A/A	A/A	A/A	A/A	A/A	A/A	A/A	A/A	A/A	A/A	A/A	A/A	A/A	A/A	A/A	A/A	A/A	A/A	A/A	A/A	A/A	A/A	A/A	A/A	A/A	A/A	A/A	A/A	A/A	A/A	A/A	A/A	A/A	A/A	A/A	A/A	A/A	A/A	A/A	A/A	A/A	A/A	A/A	A/A
Affx-88955729	8	8402197		T/T	T/T	T/T	T/T	T/T	T/T	T/T	T/T	T/T	T/T	T/T	T/T	T/T	T/T	T/T	T/T	T/T	T/T	T/T	T/T	T/T	T/T	T/T	T/T	T/T	T/T	T/T	T/T	T/T	T/T	T/T	T/T	T/T	T/T	T/T	T/T	T/T	T/T	T/T	T/T	T/T	T/T	T/T	T/T	T/T	T/T
Affx-88919486	9	57545397		G/G	A/G	G/G	G/G	G/G	G/G	A/G	A/G	A/G	G/G	A/G	G/G	A/G	A/G	A/G	G/G	G/G	A/A	A/G	A/G	G/G	G/G	G/G	A/G	G/G	A/G	G/G	G/G	G/G	G/G	A/G	G/G	G/G	G/G	G/G	A/G	G/G	A/G	A/G	G/G	G/G	G/G	G/G	G/G	G/G	G/G
Affx-88954747	28	25950841		A/A	A/A	A/C	A/C	A/C	A/C	A/C	C/C	A/C	A/C	A/C	A/C	A/C	C/C	A/C	A/C	A/A	A/A	C/C	A/C	A/C	C/C	A/C	A/C	A/A	A/C	C/C	A/C	A/A	A/C	A/C	A/C	A/A	A/C	A/A	A/C	A/C	A/C	A/C	A/A	A/A	A/C	A/C	A/C	A/A	C/C
Affx-88943788	3	64066813		C/C	C/C	C/C	C/C	C/C	C/C	C/C	C/C	C/C	C/C	C/C	C/C	C/C	C/C	C/C	C/C	C/C	C/C	C/C	C/C	C/C	C/C	C/C	C/C	C/C	C/C	C/C	C/C	C/C	C/C	C/C	C/C	C/C	C/C	C/C	C/C	C/C	C/C	C/C	C/C	C/C	C/C	C/C	C/C	C/C	C/C
Affx-88934532	12	65119544		C/C	C/C	C/C	C/C	C/C	C/C	C/C	C/C	C/C	C/C	C/C	C/C	C/C	C/C	C/C	C/C	C/C	C/C	C/C	C/C	C/C	C/C	C/C	C/C	C/C	C/C	C/C	C/C	C/C	C/C	C/C	C/C	C/C	C/C	C/C	C/C	C/C	C/C	C/C	C/C	C/C	C/C	C/C	C/C	C/C	C/C
Affx-88961110	1	70096269		T/T	T/T	T/C	T/C	T/C	T/C	T/C	T/C	T/C	C/C	T/T	T/T	T/C	T/C	T/C	T/T	T/T	T/C	T/T	T/C	T/C	T/T	T/T	T/C	T/C	T/C	T/C	T/T	T/C	T/C	T/C	T/T	T/C	T/C	T/C	C/C	T/T	T/C	C/C	T/C	T/C	T/T	T/C	T/C	T/T	T/C
Affx-88961500	3	37945763		A/C	A/C	A/C	A/C	A/C	A/A	A/C	A/C	A/A	A/A	A/C	A/A	A/A	A/A	A/C	A/C	A/C	A/C	A/A	A/A	A/C	A/C	A/C	A/A	A/C	A/A	A/A	A/C	A/C	A/A	A/A	A/A	A/A	A/C	A/C	A/A	A/C	A/C	A/A	A/C	A/C	A/C	A/C	A/C	A/A	A/A
Affx-88917414	13	14841635		G/G	G/G	G/G	G/G	G/G	G/G	G/G	G/G	G/G	G/G	G/G	G/G	G/G	G/G	G/G	G/G	G/G	G/G	G/G	G/G	G/G	G/G	G/G	G/G	G/G	G/G	G/G	G/G	G/G	G/G	G/G	G/G	G/G	G/G	G/G	G/G	G/G	G/G	G/G	G/G	G/G	G/G	G/G	G/G	G/G	G/G
Affx-88916396	18	56843684		G/G	A/G	A/G	A/G	G/G	G/G	A/G	A/G	A/G	G/G	A/A	G/G	A/G	---	G/G	G/G	A/G	A/G	A/G	A/G	A/A	G/G	G/G	G/G	A/G	G/G	G/G	A/G	A/A	G/G	G/G	G/G	A/G	A/G	A/G	G/G	A/G	A/G	G/G	G/G	A/G	A/G	A/G	A/G	G/G	A/G
Affx-88958219	15	25423442		A/A	A/A	A/A	A/A	A/A	A/A	A/A	A/A	A/A	A/A	A/G	A/A	A/A	A/A	A/A	A/A	A/A	A/A	A/A	A/A	A/A	A/G	A/A	A/A	A/A	A/A	A/A	A/A	A/A	A/A	A/A	A/A	A/A	A/A	A/A	A/A	A/A	A/A	A/A	A/A	A/A	A/A	A/A	A/A	A/A	A/A
Affx-88910199	18	16710981		T/G	T/G	T/G	T/G	T/G	T/G	T/G	T/G	T/G	T/T	T/G	T/T	T/T	T/G	T/G	T/G	T/G	T/G	T/G	T/G	T/T	T/T	T/G	T/T	T/T	T/G	T/T	T/T	T/T	T/G	T/G	T/G	T/T	T/G	T/T	T/T	T/G	T/G	T/G	T/G	T/G	T/G	T/T	T/T	T/G	T/T
Affx-88914004	2	28739353		T/T	T/T	T/T	T/T	T/T	T/T	T/T	T/T	T/T	T/T	T/T	T/T	T/T	T/T	T/T	T/T	T/T	T/T	T/T	T/T	T/T	T/T	T/T	T/T	T/T	T/T	T/T	T/T	T/T	T/T	T/T	T/T	T/T	T/T	T/T	T/T	T/T	T/T	T/T	T/T	T/T	T/T	T/T	T/T	T/T	T/T
Affx-88951432	13	41050759		A/A	A/A	A/A	A/A	A/A	A/A	A/A	A/A	A/A	A/A	A/A	A/A	A/A	A/A	A/A	A/A	A/A	A/A	A/A	A/G	A/A	A/A	A/A	A/G	A/A	A/A	A/A	A/A	A/A	A/A	A/A	A/A	A/A	A/A	A/A	A/A	A/A	A/A	A/A	A/A	A/A	A/A	A/A	A/A	A/A	A/A
Affx-88961539	28	6868548		A/A	A/A	A/A	A/A	A/A	A/A	A/A	A/A	A/A	A/A	A/A	A/C	A/A	A/C	A/A	A/A	A/A	A/A	A/A	A/C	A/A	A/A	A/A	A/C	A/A	A/A	A/A	A/A	A/A	A/C	A/C	A/C	A/A	A/A	A/A	A/C	A/A	A/A	A/C	A/A	A/A	A/A	A/A	A/A	A/A	A/A
Affx-88932605	8	48143981		C/C	C/C	C/C	C/C	C/C	C/C	C/C	C/C	C/C	C/C	C/C	C/C	C/C	C/C	C/C	C/C	C/C	C/C	C/C	C/C	C/C	C/C	C/C	C/C	C/C	C/C	C/C	C/C	C/C	C/C	C/C	C/C	C/C	C/C	C/C	C/C	C/C	C/C	C/C	C/C	C/C	C/C	C/C	C/C	C/C	C/C
Affx-88908551	27	20183029		A/A	A/A	A/A	A/A	A/A	A/A	A/A	A/A	A/A	A/A	A/A	A/A	A/A	A/A	A/A	A/A	A/A	A/A	A/A	A/A	A/A	A/A	A/A	A/A	A/A	A/A	A/A	A/A	A/A	A/A	A/A	A/A	A/A	A/A	A/A	A/A	A/A	A/A	A/A	A/A	A/A	A/A	A/A	A/A	A/A	A/A
Affx-88946306	3	59229399		C/C	T/C	C/C	C/C	C/C	C/C	T/C	T/C	---	C/C	C/C	C/C	C/C	C/C	C/C	C/C	C/C	C/C	C/C	C/C	T/C	C/C	T/C	C/C	T/C	C/C	T/C	T/C	T/C	C/C	C/C	T/C	C/C	T/C	T/C	C/C	C/C	T/C	T/C	C/C	C/C	T/C	T/C	T/C	C/C	---
Affx-88955548	22	22233421		C/C	T/C	C/C	C/C	C/C	C/C	C/C	C/C	T/C	C/C	C/C	C/C	T/C	T/C	T/C	T/C	C/C	C/C	T/C	T/C	C/C	T/C	T/C	C/C	C/C	C/C	C/C	T/C	T/C	T/C	T/C	C/C	C/C	C/C	T/C	T/C	C/C	C/C	C/C	C/C	T/C	C/C	T/C	C/C	C/C	T/C
Affx-88931246	15	58007237		A/A	A/A	A/A	A/A	A/A	A/A	A/A	G/G	A/G	A/A	A/A	A/A	A/G	G/G	A/G	A/G	A/G	A/G	G/G	A/A	A/A	G/G	A/A	A/A	A/A	A/A	A/A	A/A	A/A	A/A	A/A	A/A	A/A	A/A	A/A	A/A	A/A	A/A	A/A	A/A	A/G	A/A	A/A	A/G	A/A	A/G
Affx-88955136	15	13286992		C/C	C/C	C/C	C/C	C/C	C/C	C/C	C/C	C/C	C/C	C/C	C/C	C/C	C/C	C/C	C/C	C/C	C/C	C/C	C/C	C/C	C/C	C/C	C/C	C/C	C/C	C/C	C/C	C/C	C/C	C/C	C/C	C/C	C/C	C/C	C/C	C/C	C/C	C/C	C/C	C/C	C/C	C/C	C/C	C/C	C/C
Affx-88907167	9	41606517		T/T	T/T	T/T	T/T	T/T	T/T	T/T	T/T	T/T	T/T	T/T	T/T	T/T	T/T	T/T	T/T	T/T	T/T	T/T	T/T	T/T	T/T	T/T	T/T	T/T	T/T	T/T	T/T	T/T	T/T	T/T	T/T	T/T	T/T	T/T	T/T	T/T	T/T	T/T	T/T	T/T	T/T	T/T	T/T	T/T	T/T
Affx-88941749	3	4185539		C/C	C/C	C/C	C/C	C/C	C/C	C/C	C/C	C/C	C/C	C/C	C/C	C/C	C/C	C/C	C/C	C/C	C/C	C/C	C/C	C/C	C/C	C/C	C/C	C/C	C/C	C/C	C/C	C/C	C/C	C/C	C/C	C/C	C/C	C/C	C/C	C/C	C/C	C/C	C/C	C/C	C/C	C/C	C/C	C/C	C/C
Affx-88906870	8	26557449		A/A	A/A	A/A	A/A	A/A	A/A	A/A	A/A	A/A	A/A	A/A	A/A	A/A	A/A	A/A	A/A	A/A	A/A	A/A	A/A	A/A	A/A	A/A	A/A	A/A	A/A	A/A	A/A	A/A	A/A	A/A	A/A	A/A	A/A	A/A	A/A	A/A	A/A	A/A	A/A	A/A	A/A	A/A	A/A	A/A	A/A
Affx-88945723	4	20760320		C/C	C/C	C/C	C/C	C/C	C/C	C/C	C/C	C/C	C/C	C/C	C/C	C/C	C/C	C/C	C/C	C/C	C/C	C/C	C/C	C/C	C/C	C/C	C/C	C/C	C/C	C/C	C/C	C/C	C/C	C/C	C/C	C/C	C/C	C/C	C/C	C/C	C/C	C/C	C/C	C/C	C/C	C/C	C/C	C/C	C/C
Affx-88923887	25	53656579		G/G	G/G	G/G	G/G	G/G	G/G	G/G	G/G	G/G	G/G	G/G	G/G	G/G	G/G	G/G	G/G	G/G	G/G	G/G	G/G	G/G	G/G	G/G	G/G	G/G	G/G	G/G	G/G	G/G	G/G	G/G	G/G	G/G	G/G	G/G	G/G	G/G	G/G	G/G	G/G	G/G	G/G	G/G	G/G	G/G	G/G
Affx-88954524	11	29920953		C/C	C/C	C/C	C/C	C/C	C/C	C/C	C/C	C/C	C/C	C/C	C/C	C/C	C/C	C/C	C/C	C/C	C/C	C/C	C/C	C/C	C/C	C/C	C/C	C/C	C/C	C/C	C/C	C/C	C/C	C/C	C/C	C/C	C/C	C/C	C/C	C/C	C/C	C/C	C/C	C/C	C/C	C/C	C/C	C/C	C/C
Affx-88904404	7	63810353		T/T	T/T	T/C	T/C	T/T	T/T	T/T	T/C	T/C	T/C	T/C	T/T	T/C	T/T	T/T	T/C	T/C	T/C	T/T	T/T	T/T	T/T	T/C	T/T	T/C	T/T	T/T	T/T	T/T	T/T	T/C	T/C	T/C	T/T	T/T	T/C	T/T	T/T	T/C	C/C	T/C	T/T	T/T	T/T	T/C	T/C
Affx-88912910	19	37069171		C/C	C/C	C/C	C/C	C/C	C/C	C/C	C/C	C/C	C/C	C/C	C/C	C/C	C/C	C/C	C/C	C/C	C/C	C/C	C/C	C/C	C/C	C/C	C/C	C/C	C/C	C/C	C/C	C/C	C/C	C/C	C/C	C/C	C/C	C/C	C/C	C/C	C/C	C/C	C/C	C/C	C/C	C/C	C/C	C/C	C/C
Affx-88950808	12	10160745		G/G	G/G	G/G	G/G	G/G	G/G	G/G	G/G	G/G	G/G	G/G	G/G	G/G	G/G	G/G	G/G	G/G	G/G	G/G	G/G	G/G	G/G	G/G	G/G	G/G	G/G	G/G	G/G	G/G	G/G	G/G	G/G	G/G	G/G	G/G	G/G	G/G	G/G	G/G	G/G	G/G	G/G	G/G	G/G	G/G	G/G
Affx-88918549	19	32923992		G/G	A/G	G/G	G/G	G/G	G/G	G/G	G/G	G/G	G/G	G/G	G/G	G/G	G/G	G/G	G/G	G/G	G/G	G/G	G/G	A/A	G/G	G/G	G/G	A/G	G/G	G/G	A/G	A/G	G/G	G/G	G/G	G/G	G/G	A/G	G/G	G/G	G/G	G/G	G/G	G/G	A/G	G/G	G/G	G/G	G/G
Affx-88961021	28	12063006		T/C	T/C	---	T/C	T/C	T/C	T/C	T/C	C/C	T/T	C/C	T/T	C/C	T/T	T/C	T/C	C/C	C/C	T/C	T/C	C/C	T/C	T/T	T/C	T/C	T/C	T/C	C/C	T/C	T/C	T/C	T/T	T/C	C/C	T/T	T/T	T/C	T/C	T/T	T/C	C/C	C/C	C/C	T/C	T/T	T/C
Affx-88936458	13	47531822		G/G	G/G	G/G	G/G	G/G	G/G	G/G	G/G	A/G	G/G	A/G	G/G	G/G	A/G	A/G	G/G	A/G	G/G	A/G	G/G	G/G	G/G	A/G	G/G	G/G	A/G	G/G	G/G	A/G	G/G	G/G	G/G	G/G	G/G	A/G	G/G	G/G	G/G	G/G	G/G	A/G	G/G	A/G	G/G	G/G	G/G
Affx-88913037	25	4356747		G/G	G/G	G/G	G/G	G/G	G/G	G/G	G/G	G/G	G/G	G/G	G/G	G/G	G/G	G/G	G/G	G/G	G/G	G/G	G/G	G/G	G/G	G/G	G/G	G/G	G/G	G/G	G/G	G/G	G/G	G/G	G/G	G/G	G/G	G/G	G/G	G/G	G/G	G/G	G/G	G/G	G/G	G/G	G/G	G/G	G/G
Affx-88959198	10	2956987		T/T	T/T	T/T	T/T	T/T	T/T	T/T	T/T	T/T	---	T/G	T/T	---	T/T	T/T	---	---	T/T	---	T/T	T/T	T/G	T/T	T/T	T/T	T/T	T/T	T/T	T/T	T/G	T/T	T/T	T/T	T/T	T/T	T/T	T/T	T/T	T/T	T/T	T/G	T/T	T/T	T/T	---	T/T
Affx-88918307	8	33690977		G/G	G/G	G/G	G/G	G/G	G/G	G/G	G/G	G/G	G/G	G/G	G/G	G/G	G/G	G/G	G/G	G/G	G/G	G/G	G/G	G/G	G/G	G/G	G/G	G/G	G/G	G/G	G/G	G/G	G/G	G/G	G/G	G/G	G/G	G/G	G/G	G/G	G/G	G/G	G/G	G/G	G/G	G/G	G/G	G/G	G/G
Affx-88921803	4	76482103		T/T	T/C	T/C	T/C	T/T	T/T	T/C	T/T	T/T	T/C	T/T	T/T	T/T	T/C	T/T	T/T	T/T	T/T	T/T	T/T	T/C	T/T	T/T	T/C	T/C	T/T	T/T	T/C	T/C	T/T	T/T	T/T	C/C	T/C	T/C	T/C	T/C	C/C	C/C	T/C	T/T	T/C	T/C	T/T	T/C	T/T
Affx-88950148	7	13720225		C/C	C/C	C/C	C/C	C/C	C/C	C/C	C/C	C/C	C/C	C/C	C/C	C/C	T/C	C/C	C/C	C/C	T/C	C/C	T/C	C/C	C/C	T/C	C/C	C/C	T/C	C/C	C/C	C/C	C/C	C/C	C/C	C/C	C/C	C/C	C/C	C/C	C/C	C/C	C/C	T/C	C/C	C/C	C/C	C/C	C/C
Affx-88956336	15	27801722		A/A	A/A	A/A	A/A	A/A	A/A	A/A	A/A	A/A	A/A	A/A	A/A	A/A	A/A	A/A	A/A	A/A	A/A	A/A	A/A	A/A	A/A	A/A	A/A	A/A	A/A	A/A	A/A	A/A	A/A	A/A	A/A	A/A	A/A	A/A	A/A	A/A	A/A	A/A	A/A	A/A	A/A	A/A	A/A	A/A	A/A
Affx-88926285	14	14488209		G/G	G/G	G/G	G/G	G/G	G/G	G/G	G/G	G/G	G/G	G/G	G/G	G/G	G/G	G/G	G/G	G/G	G/G	G/G	G/G	G/G	G/G	G/G	G/G	G/G	G/G	G/G	G/G	G/G	G/G	G/G	G/G	G/G	G/G	G/G	G/G	G/G	G/G	G/G	G/G	G/G	G/G	G/G	G/G	G/G	G/G
Affx-88931769	5	21752989		C/C	C/C	C/C	C/C	C/C	C/C	C/C	C/C	C/C	C/C	C/C	C/C	C/C	C/C	C/C	C/C	C/C	C/C	C/C	C/C	T/C	C/C	C/C	C/C	T/C	C/C	C/C	T/C	T/C	C/C	C/C	C/C	C/C	C/C	C/C	C/C	C/C	C/C	C/C	C/C	C/C	C/C	C/C	C/C	C/C	C/C
Affx-88933899	9	51981520		G/G	A/G	G/G	A/G	G/G	G/G	A/G	G/G	G/G	G/G	A/G	G/G	A/G	A/G	A/G	G/G	G/G	A/G	G/G	A/G	G/G	G/G	G/G	A/G	G/G	G/G	A/G	G/G	G/G	G/G	A/G	G/G	G/G	G/G	G/G	A/G	G/G	A/G	A/G	A/G	G/G	G/G	G/G	A/G	A/G	G/G
Affx-88944141	20	5230654		C/C	C/C	C/C	C/C	C/C	C/C	C/C	C/C	C/C	C/C	C/C	C/C	C/C	C/C	C/C	C/C	C/C	C/C	C/C	C/C	C/C	C/C	C/C	C/C	C/C	C/C	C/C	C/C	C/C	C/C	C/C	C/C	C/C	C/C	C/C	C/C	C/C	C/C	C/C	C/C	C/C	C/C	C/C	C/C	C/C	C/C
Affx-88913917	22	35489343		A/A	A/A	A/A	A/G	A/G	A/G	A/A	A/A	A/A	A/G	A/A	A/G	A/A	G/G	A/G	A/G	A/G	A/G	A/G	G/G	A/A	A/A	A/A	A/G	A/A	A/G	A/A	A/A	A/A	A/G	A/G	A/A	A/G	A/A	A/A	A/G	A/A	A/A	A/A	A/G	A/G	A/A	A/A	A/A	A/A	A/A
Affx-88935405	27	4327550		A/G	A/A	A/G	A/G	A/G	A/A	A/A	A/A	A/A	A/A	A/A	A/A	A/A	A/A	A/A	A/A	A/A	A/A	A/A	A/A	A/A	A/A	A/A	A/G	A/A	A/A	A/A	A/A	A/A	A/A	A/G	A/A	A/A	A/A	A/A	A/A	A/G	A/A	A/A	A/A	A/A	A/A	A/A	A/A	A/A	A/A
Affx-88941233	15	11225157		G/G	G/G	G/G	G/G	G/G	G/G	G/G	G/G	G/G	G/G	G/G	G/G	G/G	G/G	G/G	G/G	G/G	G/G	G/G	G/G	A/A	G/G	G/G	G/G	A/A	G/G	G/G	G/G	G/G	G/G	G/G	G/G	G/G	G/G	A/A	G/G	G/G	A/G	G/G	G/G	G/G	A/G	A/A	G/G	G/G	G/G
Affx-88936750	17	30335532		A/A	A/A	A/G	A/A	A/A	A/A	A/A	A/A	A/G	A/A	A/A	A/G	A/G	A/G	A/G	A/A	A/A	A/A	A/A	A/G	---	A/A	A/A	---	---	A/G	A/A	A/A	A/A	A/A	A/A	A/A	A/A	A/A	A/A	A/A	A/A	A/A	A/A	A/A	A/G	A/A	A/A	A/A	A/A	---
Affx-88912840	22	27618888		T/C	T/T	T/C	T/T	T/C	T/T	T/T	T/C	T/C	T/C	T/T	T/T	T/T	T/T	T/T	T/T	T/T	T/T	T/T	T/T	T/C	T/T	T/C	T/C	T/C	T/T	T/T	T/C	T/C	T/C	T/C	T/C	C/C	T/T	T/C	T/C	C/C	T/T	T/T	C/C	T/T	T/T	T/C	T/T	T/C	T/T
Affx-88953236	8	25558647		G/G	G/G	G/G	G/G	G/G	G/G	G/G	G/G	G/G	G/G	G/G	G/G	G/G	G/G	G/G	G/G	G/G	G/G	G/G	G/G	G/G	G/G	G/G	G/G	G/G	G/G	G/G	G/G	G/G	G/G	G/G	G/G	G/G	G/G	G/G	G/G	G/G	G/G	G/G	G/G	G/G	G/G	G/G	G/G	G/G	G/G
Affx-88936243	5	30605174		A/A	A/A	A/A	A/A	A/A	A/A	A/A	A/A	A/A	A/A	A/A	A/A	A/A	A/A	A/A	A/A	A/A	A/A	A/A	A/A	A/A	A/A	A/A	A/A	A/A	A/A	A/A	A/A	A/A	A/A	A/A	A/A	A/A	A/A	A/A	A/A	A/A	A/A	A/A	A/A	A/A	A/A	A/A	A/A	A/A	A/A
Affx-88949483	22	44009858		A/A	A/G	A/G	A/G	A/G	A/G	A/G	G/G	A/G	A/G	G/G	A/A	G/G	A/A	G/G	A/G	A/G	A/A	G/G	A/A	A/G	G/G	G/G	A/A	A/G	---	A/G	A/G	A/G	A/A	A/A	A/A	A/G	A/A	G/G	A/A	A/A	G/G	A/A	A/G	G/G	A/G	G/G	A/G	A/A	G/G
Affx-88953183	22	30285674		C/C	C/C	C/C	C/C	C/C	C/C	C/C	A/C	A/C	C/C	C/C	C/C	C/C	A/A	A/C	A/C	A/C	A/C	A/C	A/A	A/C	C/C	A/C	C/C	A/C	A/C	C/C	A/C	A/C	A/C	A/C	C/C	C/C	C/C	A/C	A/C	C/C	C/C	C/C	C/C	A/C	C/C	A/C	C/C	C/C	C/C
Affx-88926157	28	32149361		T/T	T/T	T/C	T/C	T/C	T/C	T/T	T/T	T/T	T/C	T/T	T/T	T/T	T/T	T/T	T/T	T/T	T/T	T/T	T/T	T/T	T/T	T/T	T/T	T/T	T/T	T/T	T/T	T/T	T/T	T/T	T/T	T/T	T/T	T/T	T/T	T/C	T/T	T/T	T/T	T/T	T/T	T/T	T/T	T/T	T/T
Affx-88936673	19	40742106		A/A	A/C	A/C	A/C	A/A	A/C	A/A	A/C	C/C	A/C	C/C	A/C	A/C	A/C	A/C	C/C	C/C	A/C	A/C	A/C	A/C	A/C	A/C	A/A	A/C	C/C	A/C	A/C	A/C	A/C	A/C	A/A	A/C	A/A	A/C	A/C	A/C	A/A	A/C	A/C	C/C	A/C	A/A	A/C	A/C	A/C
Affx-88957452	11	36708021		G/G	G/G	G/G	G/G	G/G	G/G	A/G	G/G	G/G	G/G	G/G	G/G	G/G	G/G	G/G	G/G	G/G	G/G	G/G	G/G	G/G	G/G	G/G	A/G	G/G	G/G	A/G	G/G	G/G	G/G	A/G	G/G	G/G	G/G	G/G	A/G	G/G	G/G	A/G	G/G	G/G	G/G	G/G	A/G	G/G	G/G
Affx-88958982	25	69382455		G/G	G/G	G/G	G/G	G/G	G/G	G/G	G/G	G/G	G/G	G/G	G/G	G/G	G/G	G/G	G/G	G/G	G/G	G/G	G/G	G/G	G/G	G/G	G/G	G/G	G/G	G/G	G/G	G/G	G/G	G/G	G/G	G/G	G/G	G/G	G/G	G/G	G/G	G/G	G/G	G/G	G/G	G/G	G/G	G/G	G/G
Affx-88925097	0	0		G/G	G/G	G/G	G/G	G/G	G/G	G/G	G/G	G/G	G/G	G/G	G/G	G/G	G/G	G/G	G/G	G/G	G/G	G/G	G/G	G/G	G/G	G/G	G/G	G/G	G/G	G/G	G/G	G/G	G/G	G/G	G/G	G/G	G/G	G/G	G/G	G/G	G/G	G/G	G/G	G/G	G/G	G/G	G/G	G/G	G/G
Affx-88917750	8	15352526		C/C	C/C	C/C	C/C	C/C	C/C	C/C	C/C	C/C	C/C	C/C	C/C	C/C	C/C	C/C	C/C	C/C	C/C	C/C	C/C	C/C	C/C	C/C	C/C	C/C	C/C	C/C	C/C	C/C	C/C	C/C	C/C	C/C	C/C	C/C	C/C	C/C	C/C	C/C	C/C	C/C	C/C	C/C	C/C	C/C	C/C
Affx-88959975	19	19832385		A/A	A/A	A/A	A/A	A/A	A/A	A/A	A/C	A/C	A/A	A/C	A/A	A/C	A/A	A/C	A/C	A/A	A/C	A/A	A/A	A/A	A/C	A/A	A/A	A/A	A/A	A/C	A/A	A/A	A/A	A/A	A/A	A/A	A/A	A/A	A/A	A/A	A/A	A/A	A/A	A/A	A/A	A/A	A/C	A/A	A/C
Affx-88922658	15	9904360		G/G	G/G	G/G	G/G	G/G	G/G	G/G	G/G	A/G	G/G	G/G	G/G	A/G	G/G	A/G	G/G	G/G	G/G	G/G	A/G	A/G	G/G	A/G	G/G	A/G	A/G	A/G	A/G	A/G	G/G	G/G	G/G	G/G	G/G	A/G	G/G	G/G	A/G	G/G	G/G	G/G	A/G	A/G	A/G	G/G	A/G
Affx-88953661	27	12640059		T/T	T/T	T/T	T/T	T/T	T/T	T/T	T/T	T/T	T/T	T/T	T/T	T/T	T/T	T/T	T/T	T/T	T/T	T/T	T/T	T/T	T/T	T/T	T/T	T/T	T/T	T/T	T/T	T/T	T/T	T/T	T/T	T/T	T/T	T/T	T/T	T/T	T/T	T/T	T/T	T/T	T/T	T/T	T/T	T/T	T/T
Affx-88913291	17	53105165		A/G	A/A	A/G	A/A	A/G	A/G	A/A	A/A	A/A	A/G	A/A	A/A	A/A	A/A	A/A	A/A	A/A	A/A	A/A	A/A	A/G	A/A	A/A	A/A	A/G	A/A	A/A	A/A	A/A	A/A	A/A	A/A	A/A	A/A	A/A	A/G	A/G	A/A	A/G	A/G	A/A	A/G	A/G	A/A	A/G	A/A
Affx-88904789	3	64586765		C/C	C/C	C/C	C/C	C/C	C/C	C/C	C/C	C/C	C/C	C/C	C/C	C/C	C/C	C/C	C/C	C/C	C/C	C/C	C/C	C/C	C/C	C/C	C/C	C/C	C/C	C/C	C/C	C/C	C/C	C/C	C/C	C/C	C/C	C/C	C/C	C/C	C/C	C/C	C/C	C/C	C/C	C/C	C/C	C/C	C/C
Affx-88945314	12	24091813		C/C	C/C	C/C	C/C	C/C	C/C	T/C	C/C	C/C	C/C	C/C	C/C	C/C	C/C	C/C	C/C	C/C	C/C	C/C	C/C	C/C	C/C	C/C	C/C	C/C	C/C	C/C	C/C	C/C	C/C	C/C	C/C	C/C	C/C	C/C	C/C	C/C	T/C	C/C	C/C	C/C	T/C	C/C	C/C	C/C	C/C
Affx-88913258	3	61729829		A/A	A/G	A/A	A/A	A/A	A/A	A/G	A/A	A/A	A/A	A/A	A/A	A/A	A/A	A/A	A/A	A/A	A/A	A/A	A/A	A/G	A/A	A/A	A/A	A/G	A/A	A/A	A/A	A/A	A/A	A/A	A/A	A/A	A/G	---	A/A	A/A	A/A	A/A	A/A	A/A	A/G	A/A	A/A	A/A	A/A
Affx-88959416	8	76468409		T/C	T/T	T/T	T/C	T/T	T/T	T/T	T/T	T/T	T/C	T/T	T/T	T/T	T/T	T/T	T/T	T/T	T/T	T/T	T/T	T/C	T/T	T/T	T/T	T/C	T/T	T/T	T/C	T/C	T/C	T/C	T/T	T/C	T/T	T/C	T/C	T/T	T/T	T/T	T/C	T/T	T/T	T/T	T/T	T/C	T/T
Affx-88938497	4	59076047		T/C	C/C	C/C	T/C	T/C	T/C	C/C	T/C	T/C	T/C	T/C	T/T	T/C	C/C	T/C	T/C	T/C	T/C	T/C	T/C	T/C	T/C	T/C	C/C	T/C	T/C	T/C	C/C	C/C	T/C	T/T	T/C	C/C	C/C	C/C	T/T	C/C	C/C	T/C	T/C	T/C	C/C	T/C	T/C	C/C	T/C
Affx-88907240	8	61983856		G/G	G/G	G/G	G/G	G/G	G/G	G/G	G/G	G/G	G/G	G/G	G/G	G/G	G/G	G/G	G/G	G/G	G/G	G/G	G/G	G/G	G/G	G/G	G/G	G/G	G/G	G/G	G/G	G/G	G/G	G/G	G/G	G/G	G/G	G/G	G/G	G/G	G/G	G/G	G/G	G/G	G/G	G/G	G/G	G/G	G/G
Affx-88920615	23	33340144		G/G	G/G	G/G	G/G	G/G	G/G	G/G	G/G	G/G	G/G	G/G	G/G	G/G	G/G	G/G	G/G	G/G	G/G	G/G	G/G	G/G	G/G	G/G	G/G	G/G	G/G	G/G	G/G	G/G	G/G	G/G	G/G	G/G	G/G	G/G	G/G	G/G	G/G	G/G	G/G	G/G	G/G	G/G	G/G	G/G	G/G
Affx-88947276	12	53463371		A/G	G/G	A/G	A/G	G/G	A/G	G/G	G/G	G/G	A/G	G/G	G/G	A/G	G/G	G/G	G/G	G/G	G/G	G/G	G/G	G/G	A/G	G/G	G/G	G/G	G/G	G/G	G/G	G/G	G/G	G/G	A/G	G/G	G/G	G/G	G/G	G/G	G/G	A/G	A/G	G/G	G/G	G/G	G/G	A/G	G/G
Affx-88927787	1	68881306		C/C	C/C	C/C	C/C	C/C	C/C	C/C	C/C	C/C	C/C	C/C	C/C	C/C	C/C	C/C	C/C	C/C	C/C	C/C	C/C	C/C	C/C	C/C	C/C	C/C	C/C	C/C	C/C	C/C	C/C	C/C	C/C	C/C	C/C	C/C	C/C	C/C	C/C	C/C	C/C	C/C	C/C	C/C	C/C	C/C	C/C
Affx-88936985	16	43788858		A/A	A/A	A/A	A/A	A/A	A/A	A/A	A/A	A/A	A/A	A/A	A/A	A/A	A/A	A/A	A/A	A/A	A/A	A/A	A/A	A/A	A/A	A/A	A/A	A/A	A/A	A/A	A/A	A/A	A/A	A/A	A/A	A/A	A/A	A/A	A/A	A/A	A/A	A/A	A/A	A/A	A/A	A/A	A/A	A/A	A/A
Affx-88957775	3	42823419		C/C	C/C	C/C	C/C	C/C	C/C	C/C	C/C	C/C	C/C	C/C	C/C	C/C	C/C	C/C	C/C	C/C	C/C	C/C	C/C	C/C	C/C	C/C	C/C	C/C	C/C	C/C	C/C	C/C	C/C	C/C	C/C	C/C	C/C	C/C	C/C	C/C	C/C	C/C	C/C	C/C	C/C	C/C	C/C	C/C	C/C
Affx-88944777	10	50551519		G/G	G/G	G/G	A/G	A/G	A/G	G/G	G/G	G/G	A/G	G/G	A/G	G/G	G/G	G/G	G/G	G/G	G/G	G/G	A/G	G/G	G/G	G/G	A/G	G/G	G/G	G/G	G/G	G/G	A/G	A/G	A/G	G/G	G/G	G/G	G/G	A/G	G/G	A/G	G/G	G/G	G/G	G/G	G/G	A/G	G/G
Affx-88936010	17	21222694		A/A	G/G	A/A	A/A	A/A	A/A	A/G	A/G	A/G	A/G	A/G	A/G	A/G	A/G	A/G	G/G	A/G	G/G	G/G	A/G	A/A	A/G	A/G	A/G	A/A	G/G	A/G	A/A	A/G	A/G	A/G	A/G	A/A	A/G	A/G	A/G	A/A	G/G	A/G	A/A	A/G	A/G	A/G	G/G	A/A	A/G
Affx-88926642	8	25612529		T/T	T/C	T/C	T/T	T/C	T/C	T/C	T/T	T/T	T/T	T/C	T/T	T/C	C/C	T/C	T/C	T/C	T/C	T/T	T/C	T/C	T/T	T/T	T/C	T/C	T/C	T/C	T/C	T/C	T/C	T/C	T/T	T/T	T/C	T/C	T/T	T/T	T/C	T/C	T/T	T/C	T/C	T/C	T/C	T/T	T/C
Affx-88904741	1	15466217		T/C	T/C	T/C	C/C	C/C	C/C	T/C	C/C	C/C	C/C	C/C	T/T	C/C	T/C	C/C	C/C	C/C	C/C	C/C	T/C	C/C	C/C	C/C	T/C	C/C	C/C	C/C	C/C	C/C	T/C	T/T	T/T	C/C	T/C	C/C	C/C	T/C	T/C	T/C	C/C	C/C	T/C	C/C	C/C	T/C	C/C
Affx-88946884	22	31353148		C/C	C/C	C/C	C/C	C/C	C/C	C/C	C/C	C/C	C/C	C/C	C/C	C/C	C/C	C/C	C/C	C/C	C/C	C/C	C/C	C/C	C/C	C/C	C/C	C/C	C/C	C/C	C/C	C/C	C/C	C/C	C/C	C/C	C/C	C/C	C/C	C/C	C/C	C/C	C/C	C/C	C/C	C/C	C/C	C/C	C/C
Affx-88938404	23	39882359		T/C	C/C	T/C	T/C	T/C	T/C	C/C	T/T	T/T	T/C	T/C	T/C	T/C	T/C	T/T	T/T	T/T	T/T	T/T	T/C	T/C	T/C	T/T	T/C	C/C	T/T	T/C	T/C	T/C	T/C	T/C	T/C	T/C	C/C	T/C	T/C	T/C	C/C	T/C	T/C	T/T	C/C	T/C	T/C	T/C	T/C
Affx-88909223	2	45487295		G/G	G/G	G/G	G/G	G/G	G/G	G/G	G/G	G/G	G/G	G/G	G/G	G/G	G/G	G/G	G/G	G/G	G/G	G/G	G/G	G/G	G/G	G/G	G/G	G/G	G/G	G/G	G/G	G/G	G/G	G/G	G/G	G/G	G/G	G/G	G/G	G/G	G/G	G/G	G/G	G/G	G/G	G/G	G/G	G/G	G/G
Affx-88934352	18	45178213		C/C	C/C	C/C	C/C	C/C	C/C	A/C	A/A	A/C	C/C	A/A	C/C	A/C	A/C	C/C	A/C	C/C	A/A	A/C	C/C	C/C	C/C	A/C	C/C	A/C	A/C	C/C	A/A	A/C	C/C	C/C	C/C	C/C	C/C	A/A	C/C	C/C	C/C	C/C	C/C	A/C	C/C	A/A	A/C	C/C	A/C
Affx-88941887	22	14452622		G/G	G/G	G/G	G/G	G/G	G/G	G/G	G/G	G/G	G/G	G/G	G/G	G/G	G/G	G/G	G/G	G/G	G/G	G/G	G/G	G/G	G/G	G/G	G/G	G/G	G/G	G/G	G/G	G/G	G/G	G/G	G/G	G/G	G/G	G/G	G/G	G/G	G/G	G/G	G/G	G/G	G/G	G/G	G/G	G/G	G/G
Affx-88929925	19	10175291		A/A	A/A	A/A	A/A	A/A	A/A	A/A	A/G	A/A	A/A	A/G	A/A	A/A	A/A	---	A/A	A/A	A/G	A/G	A/A	A/A	A/A	A/G	A/A	A/A	A/A	A/A	A/A	A/A	A/A	A/A	A/A	A/A	A/A	A/A	A/A	A/A	A/A	A/A	A/A	A/A	A/A	A/A	A/A	A/A	A/A
Affx-88928018	8	15107525		G/G	G/G	G/G	G/G	G/G	G/G	G/G	G/G	G/G	G/G	G/G	G/G	G/G	G/G	G/G	G/G	G/G	G/G	G/G	G/G	G/G	G/G	G/G	G/G	G/G	G/G	G/G	G/G	G/G	G/G	G/G	G/G	G/G	G/G	G/G	G/G	G/G	G/G	G/G	G/G	G/G	G/G	G/G	G/G	G/G	G/G
Affx-88930943	1	15673310		T/T	T/T	T/T	T/T	T/T	T/T	T/T	T/G	G/G	T/T	T/G	T/T	T/G	T/T	G/G	T/G	G/G	G/G	T/G	T/G	T/T	T/G	T/G	T/T	T/T	G/G	T/G	T/T	T/G	T/T	T/T	T/T	T/T	T/T	T/T	T/T	T/T	T/T	T/T	T/T	T/G	T/G	T/G	T/G	T/T	T/G
Affx-88916404	15	14595867		T/T	T/T	T/T	T/T	T/T	T/T	T/T	T/T	T/T	T/T	T/T	T/T	T/T	T/T	T/T	T/T	T/T	T/T	T/T	T/T	T/T	T/T	T/T	T/T	T/T	T/T	T/T	T/T	T/T	T/T	T/T	T/T	T/T	T/T	T/T	T/T	T/T	T/T	T/T	T/T	T/T	T/T	T/T	T/T	T/T	T/T
Affx-88939545	16	56047342		T/T	G/G	G/G	T/G	T/G	T/G	T/G	T/G	T/T	T/G	T/G	T/T	T/G	T/G	T/G	T/G	T/T	T/G	T/G	T/T	T/G	T/G	T/T	T/G	T/G	T/T	T/T	G/G	T/T	T/G	T/G	T/T	T/G	G/G	G/G	T/T	T/T	T/G	T/G	T/G	T/T	T/G	T/G	T/T	T/T	T/T
Affx-88923933	3	65209538		C/C	C/C	C/C	C/C	T/C	C/C	C/C	T/C	T/C	C/C	C/C	C/C	T/C	T/C	T/C	T/C	T/C	T/C	T/T	T/C	C/C	T/C	T/C	C/C	T/C	T/C	C/C	T/C	T/C	C/C	C/C	C/C	C/C	C/C	T/C	C/C	C/C	C/C	C/C	T/C	T/C	C/C	T/C	C/C	C/C	C/C
Affx-88930618	25	36253811		G/G	G/G	G/G	G/G	G/G	G/G	G/G	G/G	G/G	G/G	G/G	G/G	G/G	G/G	G/G	G/G	G/G	G/G	G/G	G/G	G/G	G/G	G/G	G/G	G/G	G/G	G/G	G/G	G/G	G/G	G/G	G/G	G/G	G/G	G/G	G/G	G/G	G/G	G/G	G/G	G/G	G/G	G/G	G/G	G/G	G/G
Affx-88928384	13	31965459		C/C	C/C	T/T	T/C	T/C	T/C	C/C	C/C	C/C	T/T	T/C	T/T	C/C	T/T	T/T	C/C	C/C	T/C	T/C	T/C	C/C	C/C	C/C	T/T	C/C	C/C	T/C	C/C	T/C	T/C	T/T	T/C	C/C	C/C	T/C	T/C	T/C	T/C	T/T	T/C	T/T	T/C	T/C	T/C	T/T	C/C
Affx-88916276	23	18034249		C/C	C/C	C/C	C/C	C/C	C/C	C/C	C/C	C/C	C/C	C/C	C/C	C/C	C/C	C/C	C/C	C/C	C/C	C/C	C/C	C/C	C/C	C/C	C/C	C/C	C/C	C/C	C/C	C/C	C/C	C/C	C/C	C/C	C/C	C/C	C/C	C/C	C/C	C/C	C/C	C/C	C/C	C/C	C/C	C/C	C/C
Affx-88939879	27	25584910		C/C	C/C	C/C	C/C	C/C	C/C	C/C	C/C	C/C	C/C	C/C	C/C	C/C	C/C	C/C	C/C	C/C	C/C	C/C	C/C	C/C	C/C	C/C	C/C	C/C	C/C	C/C	C/C	C/C	C/C	C/C	C/C	C/C	C/C	C/C	C/C	C/C	C/C	C/C	C/C	C/C	C/C	C/C	C/C	C/C	C/C
Affx-88920610	14	24654366		A/A	A/A	A/A	A/A	A/A	A/A	A/A	A/A	A/A	A/A	A/A	A/A	A/A	A/A	A/A	A/A	A/A	A/A	A/A	A/A	A/A	A/G	A/A	A/A	A/A	A/A	A/G	A/A	A/A	A/A	A/A	A/A	A/A	A/A	A/A	A/A	A/A	A/A	A/A	A/A	A/A	A/A	A/A	A/A	A/A	A/G
Affx-88933299	5	72809052		T/T	T/T	T/T	T/T	T/T	T/T	T/T	T/T	T/T	T/T	T/T	T/T	T/T	T/T	T/T	T/T	T/T	T/T	T/T	T/T	T/T	T/T	T/T	T/T	T/T	T/T	T/T	T/T	T/T	T/T	T/T	T/T	T/T	T/T	T/T	T/T	T/T	T/T	T/T	T/T	T/T	T/T	T/T	T/T	T/T	T/T
Affx-88915534	3	47505570		T/T	T/T	T/T	T/T	T/T	T/T	T/T	T/T	T/T	T/T	T/T	T/T	T/T	T/T	T/T	T/T	T/T	T/T	T/T	T/T	T/T	T/T	T/T	T/T	T/T	T/T	T/T	T/T	T/T	T/T	T/T	T/T	T/T	T/T	T/T	T/T	T/T	T/T	T/T	T/T	T/T	T/T	T/T	T/T	T/T	T/T
Affx-88937959	22	46585528		G/G	G/G	G/G	G/G	G/G	G/G	G/G	G/G	G/G	G/G	G/G	G/G	G/G	G/G	G/G	G/G	G/G	G/G	G/G	G/G	G/G	G/G	G/G	G/G	G/G	G/G	G/G	G/G	G/G	G/G	G/G	G/G	G/G	G/G	G/G	G/G	G/G	G/G	G/G	G/G	G/G	G/G	G/G	G/G	G/G	G/G
Affx-88955576	15	51687560		C/C	T/T	T/C	C/C	T/C	C/C	T/T	T/C	T/C	T/C	T/T	T/C	T/C	T/T	---	T/T	T/T	T/T	T/C	T/C	T/C	T/C	T/T	T/T	T/C	T/T	T/T	C/C	C/C	T/C	T/C	T/T	T/T	T/C	T/T	T/C	T/C	T/C	T/C	C/C	T/C	C/C	T/T	T/C	T/C	T/C
Affx-88922564	13	41883409		T/C	T/C	T/T	T/T	T/C	T/T	T/C	T/C	T/C	T/T	T/T	T/C	T/T	T/C	T/T	T/C	T/C	T/C	T/C	C/C	T/T	T/T	T/C	T/C	T/T	T/C	T/T	T/T	T/T	C/C	T/C	C/C	T/C	T/C	T/T	C/C	T/T	T/C	T/C	T/C	T/T	T/C	T/T	T/T	T/T	T/T
Affx-88931254	8	25233231		G/G	G/G	G/G	G/G	G/G	G/G	G/G	G/G	G/G	G/G	G/G	G/G	G/G	G/G	G/G	G/G	G/G	G/G	G/G	G/G	G/G	G/G	G/G	G/G	G/G	G/G	G/G	G/G	G/G	G/G	G/G	G/G	G/G	G/G	G/G	G/G	G/G	G/G	G/G	G/G	G/G	G/G	G/G	G/G	G/G	G/G
Affx-88914537	18	59009693		C/C	C/C	C/C	C/C	C/C	C/C	C/C	C/C	C/C	C/C	C/C	C/C	C/C	C/C	C/C	C/C	C/C	C/C	C/C	C/C	C/C	C/C	C/C	C/C	C/C	C/C	C/C	C/C	C/C	C/C	C/C	C/C	C/C	C/C	C/C	C/C	C/C	C/C	C/C	C/C	C/C	C/C	C/C	C/C	C/C	C/C
Affx-88937518	8	61305318		G/G	G/G	G/G	G/G	G/G	G/G	G/G	G/G	G/G	G/G	G/G	G/G	G/G	G/G	G/G	G/G	G/G	G/G	G/G	G/G	G/G	G/G	G/G	G/G	G/G	G/G	G/G	G/G	G/G	G/G	G/G	G/G	G/G	G/G	G/G	G/G	G/G	G/G	G/G	G/G	G/G	G/G	G/G	G/G	G/G	G/G
Affx-88935262	4	17360310		G/G	G/G	G/G	G/G	G/G	G/G	G/G	G/G	G/G	G/G	G/G	G/G	G/G	G/G	G/G	G/G	G/G	G/G	G/G	G/G	G/G	G/G	G/G	G/G	G/G	G/G	G/G	G/G	G/G	G/G	G/G	G/G	G/G	G/G	G/G	G/G	G/G	G/G	G/G	G/G	G/G	G/G	G/G	G/G	G/G	G/G
Affx-88957136	11	17153854		T/G	T/G	T/G	T/G	T/G	T/G	T/G	G/G	T/G	T/G	G/G	G/G	G/G	T/G	T/G	T/G	T/G	T/G	G/G	G/G	T/G	G/G	G/G	G/G	T/G	T/G	T/G	T/T	T/T	G/G	G/G	G/G	T/G	T/G	T/G	G/G	T/G	T/G	G/G	T/G	T/G	T/G	T/T	G/G	T/G	G/G
Affx-88904780	4	16215608		T/T	T/T	T/T	T/T	T/T	T/T	T/T	T/T	T/T	T/T	T/T	T/T	T/T	T/T	T/T	T/T	T/T	T/T	T/T	T/T	T/T	T/T	T/T	T/T	T/T	T/T	T/T	T/T	T/T	T/T	T/T	T/T	T/T	T/T	T/T	T/T	T/T	T/T	T/T	T/T	T/T	T/T	T/T	T/T	T/T	T/T
Affx-88936303	16	48714803		C/C	C/C	C/C	C/C	C/C	C/C	C/C	C/C	C/C	C/C	C/C	C/C	C/C	C/C	C/C	C/C	C/C	C/C	C/C	C/C	C/C	C/C	C/C	C/C	C/C	C/C	C/C	C/C	C/C	C/C	C/C	C/C	C/C	C/C	C/C	C/C	C/C	C/C	C/C	C/C	C/C	C/C	C/C	C/C	C/C	C/C
Affx-88931704	16	56169052		C/C	C/C	A/C	A/C	A/C	C/C	A/C	A/C	A/C	A/C	A/C	C/C	A/C	---	A/C	A/C	A/C	A/C	A/C	A/C	A/C	A/C	A/C	C/C	A/C	A/C	C/C	C/C	A/A	C/C	C/C	A/C	A/C	C/C	C/C	C/C	C/C	A/C	A/C	C/C	A/C	A/C	A/C	C/C	C/C	C/C
Affx-88943262	18	32749950		T/C	C/C	T/C	T/C	T/C	T/C	C/C	T/C	C/C	C/C	T/C	C/C	T/T	C/C	C/C	T/C	C/C	C/C	C/C	C/C	C/C	T/T	C/C	C/C	C/C	C/C	T/C	C/C	C/C	T/C	T/C	T/C	C/C	T/C	C/C	C/C	T/C	T/C	T/C	T/C	T/C	T/C	C/C	T/T	T/C	T/T
Affx-88959068	8	34369233		A/G	A/G	A/G	A/G	A/G	A/G	A/G	A/G	A/G	A/G	A/G	A/G	A/G	G/G	G/G	G/G	A/A	A/A	A/G	A/G	A/A	A/G	A/G	A/G	A/A	G/G	A/G	A/G	A/G	G/G	G/G	A/G	A/G	A/A	A/G	A/G	A/G	A/G	A/A	A/G	A/G	A/A	G/G	A/A	A/G	A/A
Affx-88939232	10	55935488		C/C	C/C	C/C	C/C	C/C	C/C	C/C	C/C	C/C	C/C	C/C	C/C	C/C	C/C	C/C	C/C	C/C	C/C	C/C	C/C	C/C	C/C	C/C	C/C	C/C	C/C	C/C	C/C	C/C	C/C	C/C	C/C	C/C	C/C	C/C	C/C	C/C	C/C	C/C	C/C	C/C	C/C	C/C	C/C	C/C	C/C
Affx-88931203	19	51932725		C/C	C/C	C/C	C/C	C/C	C/C	C/C	C/C	C/C	C/C	C/C	C/C	C/C	C/C	C/C	C/C	C/C	C/C	C/C	C/C	C/C	C/C	C/C	C/C	C/C	C/C	C/C	C/C	C/C	C/C	C/C	C/C	C/C	C/C	C/C	C/C	C/C	C/C	C/C	C/C	C/C	C/C	C/C	C/C	C/C	C/C
Affx-88945506	8	57326422		T/T	T/T	T/T	T/T	T/T	T/T	T/T	T/T	T/T	T/T	T/T	T/T	T/T	T/T	T/T	T/T	T/T	T/T	T/T	T/T	T/T	T/T	T/T	T/T	T/T	T/T	T/T	T/T	T/T	T/T	T/T	T/T	T/T	T/T	T/T	T/T	T/T	T/T	T/T	T/T	T/T	T/T	T/T	T/T	T/T	T/T
Affx-88957103	19	24708773		G/G	G/G	G/G	G/G	G/G	G/G	G/G	G/G	G/G	G/G	G/G	G/G	G/G	G/G	G/G	G/G	G/G	G/G	G/G	G/G	G/G	G/G	G/G	G/G	G/G	G/G	G/G	G/G	G/G	G/G	G/G	G/G	G/G	G/G	G/G	G/G	G/G	G/G	G/G	G/G	G/G	G/G	G/G	G/G	G/G	G/G
Affx-88956179	8	73920767		A/A	C/C	A/A	A/C	A/A	A/A	C/C	C/C	C/C	A/C	A/C	C/C	A/C	A/C	A/C	A/C	C/C	C/C	C/C	A/C	A/C	C/C	C/C	C/C	A/C	A/C	A/C	A/C	A/C	C/C	C/C	A/C	A/C	C/C	A/C	C/C	A/C	C/C	A/C	A/C	A/C	C/C	C/C	C/C	A/C	C/C
Affx-88955359	21	46955856		A/A	A/A	A/A	A/A	A/A	A/A	A/A	A/A	A/A	---	A/A	A/A	A/A	A/G	---	A/A	A/A	A/A	A/A	A/A	A/A	A/A	A/A	A/A	A/A	A/A	A/A	A/G	A/A	A/A	A/A	A/A	A/A	A/A	A/A	A/A	A/A	A/A	A/A	A/A	A/A	A/A	A/A	A/A	A/A	A/A
Affx-88928362	2	42464665		A/A	A/A	A/A	A/A	A/A	A/A	A/A	A/A	A/A	A/A	A/A	A/A	A/A	A/A	A/A	A/A	A/A	A/A	A/A	A/A	A/A	A/A	A/A	A/A	A/A	A/A	A/A	A/A	A/A	A/A	A/A	A/A	A/A	A/A	A/A	A/A	A/A	A/A	A/A	A/A	A/A	A/A	A/A	A/A	A/A	A/A
Affx-88951493	1	43513686		A/C	A/C	A/C	A/C	A/A	A/A	A/C	A/C	A/A	A/C	A/C	A/C	A/C	A/C	A/A	A/C	A/A	A/C	C/C	A/A	A/C	A/C	C/C	A/C	A/C	A/A	A/C	A/C	A/A	A/A	A/C	A/C	A/C	A/C	A/A	A/A	A/C	A/A	A/A	A/C	A/C	A/C	A/A	A/A	A/C	A/C
Affx-88913159	3	22457711		T/G	T/T	T/T	T/G	T/G	T/G	T/T	T/T	T/T	T/T	T/T	T/T	T/G	T/T	T/T	T/T	T/T	T/T	T/T	T/T	T/T	T/T	T/T	T/T	T/T	T/T	G/G	T/T	T/T	T/G	T/T	T/T	T/T	T/T	T/T	T/G	G/G	G/G	T/G	G/G	T/T	T/T	T/T	T/T	T/T	G/G
Affx-88949738	24	14727378		C/C	T/C	C/C	C/C	C/C	C/C	T/C	C/C	C/C	C/C	C/C	C/C	C/C	C/C	C/C	C/C	C/C	C/C	C/C	C/C	T/T	C/C	C/C	C/C	T/C	C/C	C/C	T/C	C/C	C/C	---	C/C	C/C	T/C	T/C	T/C	C/C	C/C	T/C	C/C	C/C	C/C	T/C	C/C	C/C	C/C
Affx-88911093	4	77052990		T/C	C/C	T/C	C/C	T/C	T/C	C/C	C/C	C/C	C/C	T/C	C/C	T/C	C/C	C/C	C/C	C/C	C/C	C/C	C/C	C/C	T/C	C/C	C/C	C/C	C/C	C/C	C/C	C/C	C/C	C/C	C/C	C/C	C/C	C/C	C/C	T/C	C/C	C/C	C/C	C/C	C/C	C/C	C/C	T/C	C/C
Affx-88947774	21	8644010		G/G	G/G	G/G	G/G	G/G	G/G	G/G	G/G	G/G	G/G	G/G	G/G	G/G	G/G	G/G	G/G	G/G	G/G	G/G	G/G	G/G	G/G	G/G	G/G	G/G	G/G	G/G	G/G	G/G	G/G	G/G	G/G	G/G	G/G	G/G	G/G	G/G	G/G	G/G	G/G	G/G	G/G	G/G	G/G	G/G	G/G
Affx-88943460	11	69853733		T/T	T/T	T/T	T/T	T/T	T/T	T/T	T/T	T/T	T/T	T/T	T/T	T/T	T/T	T/T	T/T	T/T	T/T	T/T	T/T	T/T	T/T	T/T	T/T	T/T	T/T	T/T	T/T	T/T	T/T	T/T	T/T	T/T	T/T	T/T	T/T	T/T	T/T	T/T	T/T	T/T	T/T	T/T	T/T	T/T	T/T
Affx-88919785	6	30405315		A/A	A/A	A/A	A/A	A/A	A/A	A/A	A/A	A/A	A/A	A/A	A/A	A/A	A/A	A/A	A/A	A/A	A/A	A/A	A/A	A/A	A/A	A/A	A/A	A/C	A/A	A/A	A/A	A/A	A/A	A/A	A/A	A/A	A/A	A/A	A/A	A/A	A/A	A/A	A/A	A/A	A/A	A/A	A/A	A/A	A/A
Affx-88948096	5	55786285		G/G	G/G	A/G	A/G	A/G	G/G	G/G	G/G	G/G	A/G	G/G	G/G	G/G	G/G	G/G	G/G	G/G	G/G	G/G	G/G	G/G	G/G	G/G	G/G	G/G	G/G	G/G	G/G	G/G	G/G	G/G	G/G	A/G	G/G	G/G	G/G	G/G	G/G	G/G	A/G	G/G	G/G	G/G	G/G	G/G	G/G
Affx-88937506	20	16591907		A/A	A/A	A/A	A/A	A/A	A/A	A/A	A/A	A/A	A/A	A/A	A/A	A/A	A/A	A/A	A/A	A/A	A/A	A/A	A/A	A/A	A/A	A/A	A/A	A/A	A/A	A/A	A/A	A/A	A/A	A/A	A/A	A/A	A/A	A/A	A/A	A/A	A/A	A/A	A/A	A/A	A/A	A/A	A/A	A/A	A/A
Affx-88928594	29	15980567		G/G	A/G	G/G	G/G	G/G	G/G	A/G	G/G	G/G	G/G	G/G	A/G	G/G	A/G	G/G	G/G	G/G	G/G	G/G	G/G	G/G	G/G	G/G	G/G	G/G	G/G	G/G	G/G	G/G	A/G	G/G	A/G	G/G	A/G	G/G	G/G	G/G	G/G	A/G	G/G	G/G	G/G	G/G	G/G	G/G	G/G
Affx-88959962	1	54277890		T/G	T/T	T/G	T/G	T/G	T/G	T/T	T/T	T/T	T/G	T/T	T/G	T/T	---	T/T	T/T	T/T	T/T	T/T	---	---	T/T	T/T	T/G	T/T	T/T	T/T	T/G	---	T/G	T/G	T/G	T/G	T/T	T/T	T/G	---	T/T	T/G	T/G	T/T	T/T	---	T/T	T/G	---
Affx-88913974	4	48193686		G/G	G/G	G/G	G/G	G/G	G/G	G/G	G/G	G/G	G/G	G/G	G/G	G/G	G/G	G/G	G/G	G/G	G/G	G/G	G/G	A/G	G/G	G/G	G/G	A/G	G/G	G/G	A/G	A/G	G/G	G/G	G/G	G/G	G/G	A/G	G/G	G/G	G/G	G/G	G/G	G/G	G/G	A/G	G/G	G/G	G/G
Affx-88949763	15	21220031		C/C	T/C	T/C	C/C	T/C	C/C	T/T	T/C	T/C	T/C	T/C	T/C	T/C	C/C	T/C	T/C	T/C	T/C	T/C	C/C	T/C	T/C	T/C	T/C	T/C	C/C	T/T	T/T	T/T	T/C	T/C	T/C	T/C	T/T	T/C	C/C	C/C	T/C	C/C	C/C	T/C	T/C	T/C	T/C	T/C	T/T
Affx-88904717	0	0		A/A	A/A	A/A	A/A	A/A	A/A	---	A/A	A/A	A/A	A/G	A/A	A/A	A/A	A/A	---	A/A	A/A	---	A/A	G/G	A/G	A/A	A/A	A/A	A/A	A/A	A/A	A/G	A/A	---	A/A	A/A	A/A	A/G	A/A	A/A	A/A	A/A	A/A	A/A	A/G	A/A	A/G	A/A	A/A
Affx-88945793	15	24791806		T/C	C/C	C/C	T/C	C/C	T/C	C/C	C/C	C/C	C/C	C/C	C/C	C/C	C/C	C/C	C/C	C/C	C/C	C/C	C/C	T/C	C/C	C/C	C/C	T/C	C/C	C/C	C/C	C/C	C/C	C/C	C/C	C/C	C/C	T/C	T/C	T/C	C/C	T/C	T/C	C/C	C/C	T/C	C/C	C/C	C/C
Affx-88936772	4	65924211		A/A	A/A	A/A	A/A	A/A	A/A	A/A	A/A	A/A	A/A	A/A	A/A	A/A	A/A	A/A	A/A	A/A	A/A	A/A	A/A	A/A	A/A	A/A	A/A	A/A	A/A	A/A	A/A	A/A	A/A	A/A	A/A	A/A	A/A	A/A	A/A	A/A	A/A	A/A	A/A	A/A	A/A	A/A	A/A	A/A	A/A
Affx-88930416	12	42778790		G/G	G/G	G/G	G/G	G/G	G/G	G/G	G/G	G/G	G/G	G/G	G/G	G/G	G/G	G/G	G/G	G/G	G/G	G/G	G/G	G/G	G/G	G/G	G/G	G/G	G/G	G/G	G/G	G/G	G/G	G/G	G/G	G/G	G/G	G/G	G/G	G/G	G/G	G/G	G/G	G/G	G/G	G/G	G/G	G/G	G/G
Affx-88918449	4	64343965		A/A	A/A	A/A	A/A	A/A	A/A	A/A	A/A	A/A	A/A	A/A	A/A	A/A	A/A	A/G	A/A	A/A	A/G	A/A	A/A	A/A	A/G	A/G	A/A	A/A	A/A	A/G	A/A	A/A	A/A	A/A	A/A	A/A	A/A	A/A	A/A	A/A	A/A	A/A	A/A	A/A	A/A	A/A	A/A	A/A	A/G
Affx-88932183	7	58806876		G/G	G/G	A/G	A/G	G/G	G/G	G/G	A/G	A/G	A/G	G/G	A/G	G/G	G/G	G/G	A/G	A/G	G/G	A/G	G/G	A/G	G/G	G/G	G/G	A/G	G/G	G/G	G/G	A/G	A/G	A/G	A/G	A/G	G/G	G/G	A/A	G/G	G/G	A/G	A/A	G/G	G/G	G/G	G/G	A/G	G/G
Affx-88936213	15	52174987		C/C	C/C	C/C	C/C	C/C	C/C	C/C	C/C	C/C	C/C	---	C/C	T/C	C/C	C/C	C/C	C/C	C/C	C/C	C/C	C/C	T/C	C/C	C/C	C/C	C/C	T/T	C/C	C/C	C/C	C/C	C/C	C/C	C/C	---	C/C	C/C	C/C	C/C	C/C	C/C	T/C	C/C	T/C	C/C	T/C
Affx-88951927	1	34031549		---	T/G	T/G	T/G	T/G	---	G/G	G/G	T/G	---	T/T	T/G	T/G	G/G	T/G	G/G	T/G	T/G	G/G	T/G	G/G	G/G	G/G	---	G/G	T/G	T/G	G/G	G/G	T/T	T/G	---	T/G	---	G/G	---	---	G/G	T/G	T/G	G/G	G/G	G/G	G/G	T/G	G/G
Affx-88942624	9	30496362		A/A	A/A	A/A	A/A	A/A	A/A	A/A	A/A	A/A	A/A	---	A/A	A/A	A/A	A/A	A/A	A/A	A/A	A/A	A/A	A/A	A/A	A/A	A/A	A/A	A/A	A/A	A/A	A/A	A/A	A/A	A/A	A/A	A/A	A/A	A/A	A/A	A/A	A/A	A/A	A/A	---	A/A	A/A	A/A	A/A
Affx-88935069	0	0		G/G	G/G	G/G	G/G	G/G	G/G	G/G	G/G	G/G	G/G	G/G	G/G	G/G	G/G	G/G	G/G	G/G	G/G	G/G	G/G	G/G	G/G	G/G	G/G	G/G	G/G	G/G	G/G	G/G	G/G	G/G	G/G	G/G	G/G	G/G	G/G	G/G	G/G	G/G	G/G	G/G	G/G	G/G	G/G	G/G	G/G
Affx-88946160	28	9727638		T/T	T/T	T/T	T/T	T/T	T/T	T/C	T/T	T/T	T/T	T/T	T/T	T/T	T/T	T/C	T/C	T/T	T/C	T/T	T/C	T/T	T/T	T/C	T/T	T/T	T/C	T/C	T/T	T/T	T/C	T/C	T/T	T/T	T/C	T/T	T/T	T/T	T/C	T/T	T/T	T/T	T/C	T/T	T/T	T/T	T/C
Affx-88916221	25	27320105		C/C	C/C	C/C	C/C	C/C	C/C	C/C	C/C	C/C	C/C	C/C	C/C	C/C	C/C	C/C	C/C	C/C	C/C	C/C	C/C	C/C	C/C	C/C	C/C	C/C	C/C	C/C	C/C	C/C	C/C	C/C	C/C	C/C	C/C	C/C	C/C	C/C	C/C	C/C	C/C	C/C	C/C	C/C	C/C	C/C	C/C
Affx-88945252	21	12478677		A/C	A/C	A/A	A/A	C/C	A/A	A/C	A/C	A/C	A/A	C/C	A/C	C/C	A/A	A/C	A/C	A/C	A/C	A/C	A/A	A/C	C/C	A/C	A/A	A/C	A/C	C/C	A/C	A/C	A/C	A/A	A/C	C/C	A/C	A/C	A/A	A/C	A/C	A/C	A/A	A/C	A/C	A/C	C/C	A/C	C/C
Affx-88929321	3	52031498		A/A	A/G	A/A	A/A	A/A	A/A	A/G	A/G	A/G	A/A	A/G	A/A	A/G	A/A	A/A	A/A	A/A	A/A	A/A	A/A	G/G	A/A	A/A	A/A	A/G	A/G	A/G	A/G	A/G	A/A	A/A	A/A	A/A	A/G	A/G	A/A	A/A	A/G	A/A	A/A	A/A	A/G	A/G	A/G	A/A	A/A
Affx-88905577	7	47460693		T/G	T/G	T/G	T/G	T/G	T/G	T/G	G/G	T/G	T/G	G/G	T/G	T/G	T/G	T/G	T/G	G/G	T/G	G/G	T/G	T/T	G/G	G/G	T/G	T/T	T/G	T/G	T/T	T/T	T/G	T/G	T/G	T/G	T/T	T/T	T/G	T/G	T/T	T/G	T/G	G/G	T/G	T/T	G/G	T/G	T/G
Affx-88943758	8	11722198		G/G	G/G	G/G	G/G	G/G	G/G	G/G	G/G	G/G	G/G	G/G	G/G	G/G	A/G	G/G	G/G	G/G	G/G	G/G	A/G	G/G	G/G	G/G	A/G	G/G	G/G	G/G	G/G	G/G	A/G	G/G	G/G	G/G	G/G	G/G	G/G	G/G	G/G	A/G	G/G	G/G	G/G	G/G	G/G	G/G	G/G
Affx-88915343	22	16097067		C/C	T/T	C/C	C/C	T/C	C/C	---	C/C	C/C	C/C	C/C	T/C	T/C	T/C	T/C	T/C	T/C	T/C	T/C	T/C	T/C	C/C	C/C	T/T	T/C	T/C	C/C	T/C	T/T	T/T	T/C	---	T/C	T/T	T/T	T/T	T/C	T/C	---	T/C	T/C	T/C	T/T	T/C	C/C	C/C
Affx-88940853	25	43693780		T/T	T/T	T/T	T/T	T/T	T/T	T/T	T/T	T/T	T/T	T/T	T/T	T/T	T/T	T/T	T/T	T/T	T/T	T/T	T/T	T/T	T/T	T/T	T/T	T/T	T/T	T/T	T/T	T/T	T/T	T/T	T/T	T/T	T/T	T/T	T/T	T/T	T/T	T/T	T/T	T/T	T/T	T/T	T/T	T/T	T/T
Affx-88954649	11	72973744		T/C	C/C	T/C	T/C	C/C	T/C	C/C	C/C	C/C	T/C	C/C	C/C	C/C	C/C	C/C	C/C	C/C	C/C	C/C	C/C	C/C	C/C	C/C	C/C	C/C	C/C	C/C	C/C	C/C	C/C	C/C	C/C	T/C	C/C	C/C	C/C	C/C	C/C	C/C	T/C	C/C	C/C	C/C	C/C	T/C	C/C
Affx-88944453	29	24197018		G/G	G/G	G/G	G/G	G/G	G/G	G/G	G/G	G/G	G/G	G/G	G/G	G/G	G/G	G/G	G/G	G/G	G/G	G/G	G/G	G/G	G/G	G/G	G/G	G/G	G/G	G/G	G/G	G/G	G/G	G/G	G/G	G/G	G/G	G/G	G/G	G/G	G/G	G/G	G/G	G/G	G/G	G/G	G/G	G/G	G/G
Affx-88947320	15	23225619		C/C	C/C	C/C	C/C	C/C	C/C	T/C	T/C	C/C	C/C	T/C	T/C	T/C	T/C	T/C	T/C	T/C	T/C	T/C	T/C	C/C	T/C	C/C	C/C	C/C	T/C	C/C	T/C	T/C	T/C	T/C	C/C	C/C	T/C	C/C	T/C	C/C	C/C	C/C	C/C	T/C	C/C	C/C	T/C	C/C	C/C
Affx-88955073	5	10933054		T/C	C/C	C/C	T/C	T/C	T/C	T/C	C/C	T/C	C/C	---	T/T	T/C	T/T	T/T	T/C	C/C	T/T	C/C	---	C/C	T/C	T/T	T/T	C/C	T/C	T/C	C/C	C/C	T/T	T/C	T/C	C/C	C/C	---	---	T/C	T/C	---	T/C	T/T	C/C	T/C	T/C	---	T/C
Affx-88916488	15	36450283		G/G	G/G	G/G	G/G	G/G	G/G	G/G	G/G	G/G	G/G	G/G	G/G	G/G	G/G	G/G	G/G	G/G	G/G	G/G	G/G	G/G	G/G	G/G	G/G	G/G	G/G	G/G	G/G	G/G	G/G	G/G	G/G	G/G	G/G	G/G	G/G	G/G	G/G	G/G	G/G	G/G	G/G	G/G	G/G	G/G	G/G
Affx-88952560	16	56257538		A/A	A/C	A/C	A/A	A/A	---	A/A	A/C	A/A	A/A	A/C	A/A	A/C	A/C	---	A/C	A/A	A/C	A/C	A/A	A/A	A/C	A/A	A/C	A/C	A/A	A/A	A/C	A/A	A/C	A/C	A/A	A/A	A/C	A/C	A/A	A/A	A/A	A/C	A/C	A/A	A/A	A/C	A/A	A/A	A/A
Affx-88952456	5	18962988		G/G	G/G	G/G	G/G	G/G	G/G	G/G	G/G	G/G	G/G	G/G	G/G	G/G	G/G	G/G	G/G	G/G	G/G	G/G	G/G	G/G	G/G	G/G	G/G	G/G	G/G	G/G	G/G	G/G	G/G	G/G	G/G	G/G	G/G	G/G	G/G	G/G	G/G	G/G	G/G	G/G	G/G	G/G	G/G	G/G	G/G
Affx-88947141	28	30908977		G/G	G/G	G/G	G/G	G/G	G/G	G/G	G/G	G/G	G/G	G/G	G/G	G/G	G/G	G/G	G/G	G/G	G/G	G/G	G/G	G/G	G/G	G/G	G/G	G/G	G/G	G/G	G/G	G/G	G/G	G/G	G/G	G/G	G/G	G/G	G/G	G/G	G/G	G/G	G/G	G/G	G/G	G/G	G/G	G/G	G/G
Affx-88909253	14	30645974		A/G	A/A	A/G	A/G	A/G	A/G	A/G	A/G	A/G	A/G	A/G	A/G	G/G	A/G	A/G	A/G	G/G	G/G	A/G	G/G	A/G	A/G	A/G	G/G	A/A	G/G	A/G	A/A	A/G	A/G	G/G	A/G	A/G	A/G	G/G	A/G	A/G	A/G	G/G	A/G	A/G	A/G	G/G	A/G	A/G	A/G
Affx-88952624	11	64716847		T/T	T/T	T/T	T/T	T/G	T/T	T/T	T/T	T/T	T/G	T/T	T/T	T/T	T/T	T/T	T/T	T/T	T/T	T/T	T/T	T/G	T/T	T/T	T/T	T/G	T/T	T/G	T/T	T/T	T/G	T/G	T/T	T/G	T/G	T/G	T/T	T/T	T/G	T/T	T/T	T/T	T/T	T/G	T/T	T/T	T/T
Affx-88944106	14	47968257		A/G	---	A/A	A/A	A/A	A/G	A/A	A/G	A/G	A/G	A/A	A/A	A/A	A/G	A/A	A/G	A/G	A/G	A/G	A/A	A/A	A/A	A/G	A/A	A/A	A/A	A/A	A/A	A/A	A/A	A/A	A/A	A/G	A/A	A/A	A/A	A/A	A/A	A/A	A/A	A/A	A/A	A/A	A/A	A/A	A/A
Affx-88960128	5	42832405		C/C	C/C	T/C	T/C	T/C	C/C	C/C	C/C	C/C	T/C	C/C	C/C	C/C	C/C	C/C	C/C	C/C	C/C	C/C	C/C	C/C	C/C	C/C	C/C	C/C	C/C	C/C	C/C	C/C	C/C	C/C	C/C	T/C	C/C	C/C	C/C	C/C	C/C	C/C	T/C	C/C	C/C	C/C	C/C	C/C	C/C
Affx-88938175	28	20439553		C/C	C/C	C/C	C/C	C/C	C/C	C/C	C/C	C/C	C/C	C/C	C/C	C/C	C/C	C/C	C/C	C/C	C/C	C/C	C/C	C/C	C/C	C/C	C/C	C/C	C/C	C/C	C/C	C/C	C/C	C/C	C/C	C/C	C/C	C/C	C/C	C/C	C/C	C/C	C/C	C/C	C/C	C/C	C/C	C/C	C/C
Affx-88950127	14	56471144		C/C	C/C	C/C	C/C	C/C	C/C	C/C	C/C	C/C	C/C	C/C	C/C	C/C	C/C	C/C	C/C	C/C	C/C	C/C	C/C	C/C	C/C	C/C	C/C	C/C	C/C	C/C	C/C	C/C	C/C	C/C	C/C	C/C	C/C	C/C	C/C	C/C	C/C	C/C	C/C	C/C	C/C	C/C	C/C	C/C	C/C
Affx-88913837	7	31459899		C/C	C/C	C/C	C/C	C/C	C/C	C/C	C/C	C/C	C/C	C/C	C/C	C/C	C/C	C/C	C/C	C/C	C/C	C/C	C/C	C/C	C/C	C/C	C/C	C/C	C/C	C/C	C/C	C/C	C/C	C/C	C/C	C/C	C/C	C/C	C/C	C/C	C/C	C/C	C/C	C/C	C/C	C/C	C/C	C/C	C/C
Affx-88927597	7	35940510		G/G	G/G	G/G	G/G	G/G	G/G	G/G	G/G	G/G	G/G	G/G	G/G	G/G	G/G	G/G	G/G	G/G	G/G	G/G	G/G	G/G	G/G	G/G	G/G	G/G	G/G	G/G	G/G	G/G	G/G	G/G	G/G	G/G	G/G	G/G	G/G	G/G	G/G	G/G	G/G	G/G	G/G	G/G	G/G	G/G	G/G
Affx-88904332	2	53361695		T/G	G/G	T/G	G/G	T/G	T/G	G/G	T/G	G/G	G/G	T/G	G/G	T/G	G/G	T/G	T/G	T/G	T/G	T/G	G/G	T/G	T/G	T/G	T/G	T/G	G/G	T/G	T/G	T/G	G/G	G/G	T/G	G/G	G/G	G/G	T/G	G/G	G/G	T/G	T/G	G/G	G/G	T/G	T/G	T/G	T/G
Affx-88931797	15	48564536		C/C	C/C	C/C	C/C	C/C	C/C	C/C	T/C	C/C	C/C	T/C	C/C	C/C	T/C	C/C	T/C	T/C	T/C	T/C	C/C	C/C	T/C	C/C	C/C	C/C	C/C	C/C	C/C	C/C	C/C	C/C	C/C	C/C	C/C	C/C	C/C	C/C	C/C	C/C	C/C	T/C	C/C	C/C	C/C	C/C	C/C
Affx-88942891	12	58499451		A/A	A/A	A/A	A/A	A/A	A/A	A/A	A/A	A/A	A/A	A/A	A/A	A/A	A/A	A/A	A/A	A/A	A/A	A/A	A/A	A/A	A/A	A/A	A/A	A/A	A/A	A/A	A/A	A/A	A/A	A/A	A/A	A/A	A/A	A/A	A/A	A/A	A/A	A/A	A/A	A/A	A/A	A/A	A/A	A/A	A/A
Affx-88926457	10	3794815		G/G	G/G	G/G	T/G	G/G	G/G	G/G	T/G	G/G	G/G	T/G	T/G	T/G	T/G	G/G	T/G	G/G	G/G	T/G	G/G	G/G	G/G	T/G	G/G	G/G	G/G	G/G	G/G	G/G	G/G	G/G	G/G	G/G	G/G	G/G	T/G	G/G	G/G	T/G	T/G	T/G	G/G	G/G	G/G	G/G	G/G
Affx-88935360	16	45003489		C/C	T/C	C/C	C/C	C/C	C/C	C/C	C/C	T/C	C/C	T/T	C/C	T/C	T/C	T/C	C/C	T/C	T/C	T/C	T/C	T/C	T/T	T/T	T/C	T/C	T/T	T/C	T/T	C/C	C/C	C/C	T/C	C/C	T/C	T/T	C/C	C/C	C/C	C/C	C/C	T/C	C/C	T/C	T/C	C/C	T/C
Affx-88911407	2	5659707		T/T	T/T	T/T	T/T	T/T	T/T	T/T	T/T	T/T	T/T	T/T	T/T	T/T	T/T	T/T	T/T	T/T	T/T	T/T	T/T	T/T	T/T	T/T	T/T	T/T	T/T	T/T	T/T	T/T	T/T	T/T	T/T	T/T	T/T	T/T	T/T	T/T	T/T	T/T	T/T	T/T	T/T	T/T	T/T	T/T	T/T
Affx-88908155	9	19395631		C/C	C/C	C/C	C/C	C/C	C/C	C/C	C/C	C/C	C/C	C/C	C/C	C/C	C/C	C/C	C/C	C/C	C/C	C/C	C/C	C/C	A/C	C/C	C/C	C/C	C/C	C/C	C/C	C/C	C/C	C/C	C/C	C/C	C/C	C/C	C/C	---	C/C	C/C	C/C	C/C	C/C	C/C	C/C	C/C	A/C
Affx-88919786	21	26017913		C/C	C/C	C/C	C/C	C/C	C/C	C/C	C/C	C/C	C/C	C/C	C/C	C/C	C/C	A/C	C/C	C/C	A/C	A/C	C/C	C/C	A/C	C/C	C/C	C/C	C/C	C/C	C/C	C/C	C/C	C/C	C/C	C/C	C/C	C/C	C/C	C/C	C/C	C/C	C/C	C/C	C/C	C/C	C/C	C/C	C/C
Affx-88931458	5	84308572		A/A	A/A	A/A	A/A	A/A	A/A	A/A	A/A	A/A	A/A	A/A	A/A	A/A	A/A	A/A	A/A	A/A	A/A	A/A	A/A	A/A	A/A	A/A	A/A	A/A	A/A	A/A	A/A	A/A	A/A	A/A	A/A	A/A	A/A	A/A	A/A	A/A	A/A	A/A	A/A	A/A	A/A	A/A	A/A	A/A	A/A
Affx-88916753	0	0		C/C	C/C	C/C	C/C	C/C	C/C	C/C	C/C	C/C	C/C	C/C	C/C	C/C	C/C	C/C	C/C	C/C	C/C	C/C	C/C	C/C	C/C	C/C	C/C	C/C	C/C	C/C	C/C	C/C	C/C	C/C	C/C	C/C	C/C	C/C	C/C	C/C	C/C	C/C	C/C	C/C	C/C	C/C	C/C	C/C	C/C
Affx-88913930	9	47812410		T/T	T/T	T/T	T/T	T/T	T/T	T/T	T/T	T/T	T/T	T/T	T/T	T/T	T/T	T/T	T/T	T/T	T/T	T/T	T/T	T/T	T/T	T/T	T/T	T/T	T/T	T/T	T/T	T/T	T/T	T/T	T/T	T/T	T/T	T/T	T/T	T/T	T/T	T/T	T/T	T/T	T/T	T/T	T/T	T/T	T/T
Affx-88931355	5	43529479		A/A	A/A	A/A	A/A	A/A	A/A	A/A	A/A	A/A	A/A	A/A	A/A	A/A	A/A	A/A	A/A	A/A	A/A	A/A	A/A	A/A	A/A	A/A	A/A	A/A	A/A	A/A	A/A	A/A	A/A	A/A	A/A	A/A	A/A	A/A	A/A	A/A	A/A	A/A	A/A	A/A	A/A	A/A	A/A	A/A	A/A
Affx-88911998	8	31113661		C/C	C/C	C/C	C/C	C/C	C/C	C/C	C/C	C/C	C/C	C/C	C/C	C/C	---	C/C	C/C	C/C	C/C	C/C	C/C	C/C	C/C	C/C	C/C	C/C	C/C	C/C	C/C	C/C	C/C	C/C	C/C	C/C	C/C	---	C/C	C/C	C/C	C/C	C/C	C/C	C/C	C/C	C/C	C/C	C/C
Affx-88909138	7	58755886		C/C	C/C	C/C	C/C	C/C	C/C	C/C	C/C	C/C	C/C	C/C	C/C	C/C	C/C	C/C	C/C	C/C	C/C	C/C	C/C	C/C	C/C	C/C	C/C	C/C	C/C	C/C	C/C	C/C	C/C	C/C	C/C	C/C	C/C	C/C	C/C	C/C	C/C	C/C	C/C	C/C	C/C	C/C	C/C	C/C	C/C
Affx-88933122	2	21658607		T/G	T/T	G/G	T/T	G/G	G/G	T/T	T/T	T/G	T/T	T/T	T/T	T/T	T/G	T/T	T/T	T/T	T/T	T/T	T/G	T/T	T/T	T/T	T/G	T/T	T/G	T/T	T/T	T/T	T/T	T/T	T/G	T/T	T/T	T/G	T/G	T/G	T/T	T/G	G/G	T/G	T/T	T/T	T/T	G/G	T/T
Affx-88919132	5	7776679		C/C	C/C	C/C	C/C	T/C	T/C	C/C	T/C	C/C	C/C	C/C	T/C	T/C	T/C	T/C	T/T	---	T/C	T/C	C/C	C/C	T/C	T/C	T/C	C/C	C/C	T/C	C/C	C/C	T/C	T/C	C/C	C/C	C/C	T/C	C/C	T/C	C/C	C/C	T/C	C/C	C/C	T/C	T/C	T/C	T/C
Affx-88912062	12	48334164		T/T	T/T	T/T	T/T	T/T	T/T	T/T	T/T	T/T	T/T	T/T	T/T	T/T	T/T	T/T	T/T	T/T	T/T	T/T	T/T	T/T	T/T	T/T	T/T	T/T	T/T	T/T	T/T	T/T	T/T	T/T	T/T	T/T	T/T	T/T	T/T	T/T	T/T	T/T	T/T	T/T	T/T	T/T	T/T	T/T	T/T
Affx-88956258	25	26007966		A/A	A/G	A/A	A/A	A/A	A/A	A/G	A/A	A/A	A/A	A/A	A/A	A/A	A/A	A/A	A/A	A/A	A/A	A/A	A/A	A/G	A/A	A/A	A/A	A/A	A/A	A/A	A/G	A/G	A/A	A/A	A/A	A/A	A/G	A/G	A/A	A/A	A/A	A/A	A/A	A/A	A/G	A/G	A/A	A/A	A/A
Affx-88912913	9	46340180		C/C	C/C	C/C	C/C	C/C	C/C	C/C	C/C	C/C	C/C	C/C	C/C	C/C	C/C	C/C	C/C	C/C	C/C	C/C	C/C	C/C	C/C	C/C	C/C	C/C	C/C	C/C	C/C	C/C	C/C	C/C	C/C	C/C	C/C	C/C	C/C	C/C	C/C	C/C	C/C	C/C	C/C	C/C	C/C	C/C	C/C
Affx-88913031	17	41030658		G/G	G/G	G/G	G/G	G/G	G/G	T/T	T/G	T/T	G/G	T/G	G/G	T/G	T/G	T/G	T/G	T/G	G/G	T/G	T/G	T/G	T/G	T/T	G/G	T/G	G/G	T/G	T/G	G/G	G/G	G/G	G/G	G/G	T/T	G/G	G/G	G/G	G/G	G/G	G/G	T/G	T/G	T/G	G/G	G/G	T/T
Affx-88930381	8	49307364		A/G	G/G	A/G	A/A	A/G	A/G	G/G	---	A/G	A/A	A/A	A/G	A/A	---	A/A	A/A	A/G	A/G	---	A/A	G/G	A/A	A/G	A/A	G/G	A/A	A/A	G/G	G/G	A/G	---	---	---	G/G	G/G	A/A	A/A	G/G	A/A	A/A	A/A	G/G	A/G	A/A	---	A/A
Affx-88934467	12	69742845		C/C	C/C	C/C	C/C	C/C	C/C	C/C	C/C	C/C	C/C	C/C	C/C	C/C	C/C	C/C	C/C	C/C	C/C	C/C	C/C	C/C	C/C	C/C	C/C	C/C	C/C	C/C	C/C	C/C	C/C	C/C	C/C	C/C	C/C	C/C	C/C	C/C	C/C	C/C	C/C	C/C	C/C	C/C	C/C	C/C	C/C
Affx-88914215	2	81356908		T/C	T/T	T/T	T/C	T/T	T/T	T/C	T/T	T/T	T/C	T/T	T/T	T/T	T/T	T/T	T/T	T/T	T/T	T/T	T/T	T/C	T/T	T/T	T/T	T/T	T/T	T/T	T/T	T/T	T/T	T/C	T/T	T/C	T/T	T/C	T/C	T/C	T/T	T/T	T/T	T/T	T/T	T/C	T/T	T/T	T/T
Affx-88937479	16	17894204		G/G	G/G	G/G	G/G	G/G	G/G	G/G	G/G	G/G	G/G	G/G	G/G	G/G	G/G	G/G	G/G	G/G	G/G	G/G	G/G	G/G	G/G	G/G	G/G	G/G	G/G	G/G	G/G	G/G	G/G	G/G	G/G	G/G	G/G	G/G	G/G	G/G	G/G	G/G	G/G	G/G	G/G	G/G	G/G	G/G	G/G
Affx-88918200	0	0		G/G	G/G	G/G	G/G	G/G	G/G	G/G	G/G	G/G	G/G	G/G	G/G	G/G	G/G	G/G	G/G	G/G	G/G	G/G	G/G	G/G	G/G	G/G	G/G	G/G	G/G	G/G	G/G	G/G	G/G	G/G	G/G	G/G	G/G	G/G	G/G	G/G	G/G	G/G	G/G	G/G	G/G	G/G	G/G	G/G	G/G
Affx-88936191	23	37911623		C/C	C/C	C/C	C/C	C/C	C/C	C/C	C/C	C/C	C/C	C/C	C/C	C/C	C/C	C/C	C/C	C/C	C/C	C/C	C/C	C/C	C/C	C/C	C/C	C/C	C/C	C/C	C/C	C/C	C/C	C/C	C/C	C/C	C/C	C/C	C/C	C/C	C/C	C/C	C/C	C/C	C/C	C/C	C/C	C/C	C/C
Affx-88957358	1	9341559		T/T	T/T	T/C	T/C	T/T	T/T	T/T	T/T	T/C	T/C	T/T	T/C	T/T	T/C	T/C	T/T	T/C	T/C	T/T	C/C	T/T	T/T	T/T	T/T	T/T	T/C	T/T	T/T	T/T	T/C	T/C	T/C	T/T	T/T	T/T	T/T	T/C	T/T	T/C	T/C	T/T	T/T	T/T	T/T	T/T	T/T
Affx-88956169	18	21792918		C/C	C/C	C/C	C/C	C/C	C/C	C/C	C/C	C/C	C/C	C/C	C/C	C/C	C/C	C/C	C/C	C/C	C/C	C/C	C/C	C/C	C/C	C/C	C/C	C/C	C/C	C/C	C/C	C/C	C/C	C/C	C/C	C/C	C/C	C/C	C/C	C/C	C/C	C/C	C/C	C/C	C/C	C/C	C/C	C/C	C/C
Affx-88905149	2	33098578		C/C	C/C	C/C	C/C	C/C	C/C	C/C	C/C	C/C	C/C	C/C	C/C	C/C	C/C	C/C	C/C	C/C	C/C	C/C	C/C	C/C	C/C	C/C	C/C	C/C	C/C	C/C	C/C	C/C	C/C	C/C	C/C	C/C	C/C	C/C	C/C	C/C	C/C	C/C	C/C	C/C	C/C	C/C	C/C	C/C	C/C
Affx-88921149	22	48370006		T/C	C/C	T/T	T/C	T/T	T/T	C/C	T/C	T/C	T/C	T/C	C/C	T/C	C/C	T/C	C/C	C/C	T/T	C/C	T/C	T/T	T/C	C/C	T/C	T/T	C/C	T/T	T/T	T/T	T/C	T/C	C/C	T/C	T/C	T/C	C/C	T/C	C/C	C/C	T/T	C/C	T/C	T/C	T/T	T/T	T/C
Affx-88944148	5	8095639		T/C	T/T	T/T	T/C	T/T	T/T	T/T	T/T	T/T	T/T	T/T	T/C	T/C	T/T	T/T	T/T	T/T	T/T	T/T	T/T	T/T	T/T	T/T	T/C	T/C	T/T	T/C	T/T	T/T	T/C	T/T	T/T	T/T	T/C	T/T	T/C	T/T	T/T	T/C	T/T	T/T	T/T	T/T	T/T	T/C	T/C
Affx-88953778	23	10640185		T/T	T/T	T/T	T/T	T/T	T/T	T/T	T/T	T/T	T/T	T/T	T/T	T/T	T/T	T/T	T/T	T/T	T/T	T/T	T/T	T/T	T/T	T/T	T/T	T/T	T/T	T/T	T/T	T/T	T/T	T/T	T/T	T/T	T/T	T/T	T/T	T/T	T/T	T/T	T/T	T/T	T/T	T/T	T/T	T/T	T/T
Affx-88921342	27	29373287		T/T	T/T	T/T	T/T	T/T	T/T	T/T	T/G	T/G	T/T	T/G	T/G	T/G	T/T	T/G	T/G	T/G	T/G	T/G	T/T	T/T	T/G	T/G	T/T	T/T	T/G	T/G	T/T	T/T	T/T	T/T	T/T	T/T	T/T	T/T	T/T	T/T	T/T	T/T	T/T	T/G	T/T	T/T	T/G	T/T	T/G
Affx-88953214	0	0		C/C	C/C	C/C	C/C	C/C	C/C	C/C	C/C	C/C	C/C	C/C	C/C	C/C	C/C	C/C	C/C	C/C	C/C	C/C	C/C	C/C	C/C	C/C	C/C	C/C	C/C	C/C	C/C	C/C	C/C	C/C	C/C	C/C	C/C	C/C	C/C	C/C	C/C	C/C	C/C	C/C	C/C	C/C	C/C	C/C	C/C
Affx-88915894	5	26855441		A/G	A/G	G/G	A/G	G/G	G/G	G/G	G/G	G/G	G/G	G/G	A/A	G/G	G/G	G/G	G/G	G/G	G/G	G/G	G/G	A/G	G/G	G/G	A/A	A/A	G/G	G/G	A/A	A/A	A/G	G/G	A/G	G/G	A/G	A/G	A/A	G/G	G/G	A/G	G/G	G/G	A/G	A/A	G/G	A/G	G/G
Affx-88947902	7	30194065		C/C	C/C	C/C	C/C	C/C	C/C	C/C	C/C	C/C	C/C	C/C	C/C	C/C	C/C	C/C	C/C	C/C	C/C	C/C	C/C	C/C	C/C	C/C	C/C	C/C	C/C	C/C	C/C	C/C	C/C	C/C	C/C	C/C	C/C	C/C	C/C	C/C	C/C	C/C	C/C	C/C	C/C	C/C	C/C	C/C	C/C
Affx-88915280	1	32522057		T/T	T/G	T/T	T/T	T/T	T/T	T/T	T/T	T/T	T/T	T/T	T/T	T/T	T/T	T/T	T/T	T/T	T/T	T/T	T/T	T/T	T/T	T/T	T/T	T/T	T/T	T/T	T/T	T/T	T/T	T/T	T/T	T/T	T/G	T/T	T/T	T/T	T/T	T/T	T/T	T/T	T/T	T/T	T/T	T/T	T/T
Affx-88948185	25	75352046		G/G	G/G	G/G	T/G	G/G	T/G	G/G	T/G	---	T/G	T/G	T/G	T/G	G/G	T/G	T/G	T/G	T/G	T/G	G/G	G/G	T/G	T/G	T/G	G/G	T/G	T/G	T/G	G/G	G/G	G/G	G/G	G/G	G/G	G/G	T/G	T/G	G/G	T/G	T/G	T/G	G/G	T/G	T/G	G/G	T/G
Affx-88905448	18	9952022		T/T	T/G	T/T	T/G	T/T	T/G	G/G	T/T	T/T	T/T	T/G	T/G	T/T	T/G	T/T	T/T	T/T	T/T	T/T	T/G	T/T	T/T	T/T	T/T	T/G	T/T	T/T	T/T	T/T	T/T	T/G	T/T	T/T	G/G	T/G	T/G	T/G	G/G	T/T	T/G	T/T	G/G	T/T	T/T	T/G	T/T
Affx-88918834	12	11893564		T/T	T/T	T/T	T/T	T/T	T/T	T/T	T/T	T/T	T/T	T/T	T/T	T/T	T/T	T/T	T/T	T/T	T/T	T/T	T/T	T/T	T/T	T/T	T/T	T/T	T/T	T/T	T/T	T/T	T/T	T/T	T/T	T/T	T/T	T/T	T/T	T/T	T/T	T/T	T/T	T/T	T/T	T/T	T/T	T/T	T/T
Affx-88908107	10	49576119		G/G	G/G	G/G	G/G	G/G	G/G	G/G	G/G	G/G	G/G	G/G	G/G	G/G	G/G	G/G	G/G	G/G	G/G	G/G	G/G	G/G	G/G	G/G	G/G	G/G	G/G	G/G	G/G	G/G	G/G	G/G	G/G	G/G	G/G	G/G	G/G	G/G	G/G	G/G	G/G	G/G	G/G	G/G	G/G	G/G	G/G
Affx-88940305	15	54075130		A/G	A/G	A/G	A/G	A/G	A/G	A/G	G/G	G/G	A/G	A/G	A/A	A/G	A/G	A/G	A/G	A/G	A/G	G/G	A/G	G/G	G/G	A/G	A/G	G/G	A/G	A/A	A/G	A/G	A/A	A/A	A/G	A/G	G/G	A/G	A/G	A/G	G/G	A/G	A/G	G/G	G/G	A/G	A/G	A/G	A/G
Affx-88946044	10	48135230		A/A	A/C	A/A	A/A	A/A	A/A	A/C	A/A	A/A	A/A	A/A	A/A	A/A	A/A	A/A	A/A	A/A	A/A	A/A	A/A	A/A	A/C	A/A	A/A	A/A	A/A	A/C	A/A	A/A	A/A	A/A	A/A	A/A	A/C	A/A	A/A	A/A	A/A	A/A	A/A	A/A	A/A	A/A	A/C	A/A	A/A
Affx-88934078	24	4309881		A/G	G/G	A/G	G/G	---	A/G	G/G	G/G	G/G	A/G	A/G	G/G	G/G	G/G	G/G	G/G	G/G	G/G	G/G	G/G	G/G	---	G/G	G/G	G/G	G/G	A/G	A/G	A/G	G/G	G/G	G/G	G/G	G/G	A/G	G/G	G/G	G/G	G/G	A/G	G/G	G/G	G/G	A/G	G/G	A/G
Affx-88918364	25	28231819		A/G	A/A	A/G	A/A	A/A	A/G	A/A	A/G	A/A	A/A	A/A	A/G	A/G	A/G	A/G	A/G	A/G	A/G	G/G	A/A	A/G	A/G	G/G	A/A	A/G	G/G	G/G	A/G	A/G	A/A	A/A	A/A	A/A	A/A	A/G	A/G	A/A	A/A	A/A	A/G	A/G	A/A	A/G	G/G	A/G	A/A
Affx-88914331	15	10983423		A/A	A/A	A/A	A/A	A/A	A/A	A/A	A/A	A/A	A/A	A/A	A/A	A/A	A/A	A/A	A/A	A/A	A/A	A/A	A/A	A/A	A/A	A/A	A/A	A/A	A/A	A/A	A/A	A/A	A/A	A/A	A/A	A/A	A/A	A/A	A/A	A/A	A/A	A/A	A/A	A/A	A/A	A/A	A/A	A/A	A/A
Affx-88953424	6	26321514		C/C	C/C	C/C	C/C	C/C	C/C	C/C	C/C	C/C	C/C	C/C	C/C	C/C	C/C	C/C	C/C	C/C	C/C	C/C	C/C	C/C	C/C	C/C	C/C	C/C	C/C	C/C	C/C	C/C	C/C	C/C	C/C	C/C	C/C	C/C	C/C	C/C	C/C	C/C	C/C	C/C	C/C	C/C	C/C	C/C	C/C
Affx-88947807	25	59422486		G/G	G/G	G/G	G/G	G/G	G/G	G/G	G/G	G/G	G/G	G/G	G/G	G/G	G/G	G/G	G/G	G/G	G/G	G/G	G/G	G/G	G/G	G/G	G/G	G/G	G/G	G/G	G/G	G/G	G/G	G/G	G/G	G/G	G/G	G/G	G/G	G/G	G/G	G/G	G/G	G/G	G/G	G/G	G/G	G/G	G/G
Affx-88929641	7	18876735		C/C	C/C	C/C	C/C	C/C	C/C	C/C	C/C	C/C	C/C	C/C	C/C	A/C	C/C	C/C	C/C	C/C	C/C	C/C	C/C	C/C	C/C	C/C	C/C	C/C	C/C	A/C	C/C	C/C	C/C	C/C	C/C	C/C	C/C	C/C	C/C	C/C	C/C	C/C	C/C	C/C	C/C	C/C	C/C	C/C	C/C
Affx-88959713	25	10445248		G/G	G/G	G/G	G/G	G/G	G/G	G/G	G/G	G/G	G/G	G/G	G/G	G/G	G/G	G/G	G/G	G/G	G/G	G/G	G/G	G/G	G/G	G/G	G/G	G/G	G/G	G/G	G/G	G/G	G/G	G/G	G/G	G/G	G/G	G/G	G/G	G/G	G/G	G/G	G/G	G/G	G/G	G/G	G/G	G/G	G/G
Affx-88941113	20	29886617		A/A	A/A	A/A	A/A	A/A	A/A	A/A	A/A	A/A	A/A	A/A	A/A	A/A	A/A	A/A	A/A	A/A	A/A	A/A	A/A	A/C	A/A	A/A	A/A	A/C	A/A	A/A	A/A	A/A	A/A	A/A	A/A	A/A	A/A	A/C	A/A	A/A	A/C	A/A	A/A	A/A	A/A	A/C	A/A	A/A	A/A
Affx-88942994	17	35163663		A/A	A/A	A/A	A/A	A/A	A/A	A/A	A/A	A/A	A/A	A/A	A/A	A/A	A/A	A/A	A/A	A/A	A/A	A/A	A/A	A/A	A/A	A/A	A/A	A/A	A/A	A/A	A/A	A/A	A/A	A/A	A/A	A/A	A/A	A/A	A/A	A/A	A/A	A/A	A/A	A/A	A/A	A/A	A/A	A/A	A/A
Affx-88953123	14	50064284		A/A	A/A	A/A	A/A	A/A	A/A	A/A	A/A	A/A	A/A	A/G	A/A	A/G	A/A	A/A	A/A	A/A	A/A	A/A	A/A	A/G	A/A	A/A	A/A	A/A	A/A	A/A	A/A	A/A	A/A	A/A	A/A	A/A	A/G	A/G	A/A	A/A	A/A	A/A	A/A	A/A	A/A	A/G	A/G	A/A	A/A
Affx-88910167	28	21317427		C/C	A/A	C/C	C/C	C/C	A/C	A/C	A/C	A/A	C/C	---	C/C	A/C	A/A	A/A	A/A	A/C	A/C	A/A	A/A	A/A	A/A	A/A	C/C	A/A	A/A	A/C	A/A	A/A	C/C	C/C	A/C	A/C	A/C	A/A	A/C	A/C	---	A/A	A/C	---	A/C	A/A	A/C	A/C	A/C
Affx-88922668	2	76767429		C/C	C/C	C/C	T/C	C/C	C/C	C/C	C/C	C/C	T/C	C/C	T/T	T/C	C/C	C/C	C/C	C/C	C/C	C/C	---	C/C	T/C	C/C	C/C	C/C	C/C	T/C	C/C	C/C	T/C	T/T	T/C	T/C	C/C	C/C	T/C	T/C	C/C	C/C	C/C	C/C	C/C	C/C	C/C	C/C	C/C
Affx-88908894	5	29618913		G/G	G/G	G/G	G/G	G/G	G/G	G/G	G/G	G/G	G/G	G/G	G/G	G/G	G/G	G/G	G/G	G/G	G/G	G/G	G/G	G/G	G/G	G/G	G/G	G/G	G/G	G/G	G/G	G/G	G/G	G/G	G/G	G/G	G/G	G/G	G/G	G/G	G/G	G/G	G/G	G/G	G/G	G/G	G/G	G/G	G/G
Affx-88915680	2	10149319		A/A	A/A	A/A	A/A	A/A	A/A	A/A	---	A/A	A/A	A/A	A/A	A/G	A/A	A/G	A/A	A/A	A/A	G/G	A/A	A/A	---	---	A/A	A/A	G/G	G/G	A/A	A/A	A/A	A/A	A/A	A/A	A/A	A/A	A/A	A/A	A/A	A/A	A/A	---	A/A	A/A	A/A	A/A	A/A
Affx-88942859	18	33765576		G/G	A/G	A/G	A/G	G/G	A/G	A/G	G/G	G/G	G/G	A/G	G/G	A/G	G/G	A/G	G/G	A/G	G/G	G/G	A/G	A/A	A/G	G/G	A/G	A/G	G/G	A/G	A/G	A/A	G/G	A/G	G/G	G/G	A/A	A/G	A/G	G/G	A/A	A/G	G/G	A/G	A/A	A/G	A/G	A/G	A/G
Affx-88911007	1	6647783		C/C	C/C	C/C	C/C	C/C	C/C	C/C	C/C	C/C	C/C	C/C	C/C	C/C	C/C	C/C	C/C	C/C	C/C	C/C	C/C	C/C	C/C	C/C	C/C	C/C	C/C	C/C	C/C	C/C	C/C	C/C	C/C	C/C	C/C	C/C	C/C	C/C	C/C	C/C	C/C	C/C	C/C	C/C	C/C	C/C	C/C
Affx-88915906	8	46118723		G/G	T/T	G/G	G/G	G/G	G/G	T/T	T/T	T/T	G/G	T/T	G/G	T/T	T/G	T/T	T/T	T/G	T/G	T/T	T/G	T/G	T/G	T/T	G/G	T/G	T/T	T/T	T/T	T/T	G/G	G/G	G/G	G/G	T/G	T/T	G/G	G/G	T/T	G/G	G/G	T/G	T/G	T/G	G/G	G/G	G/G
Affx-88960238	1	24900885		T/C	T/C	T/C	T/C	T/C	T/C	T/C	C/C	C/C	T/C	C/C	C/C	C/C	C/C	C/C	C/C	C/C	C/C	C/C	C/C	T/C	C/C	C/C	C/C	T/C	C/C	C/C	T/C	C/C	C/C	C/C	C/C	T/C	T/C	T/C	C/C	T/C	C/C	C/C	T/C	C/C	C/C	C/C	C/C	T/C	C/C
Affx-88935459	28	29663160		T/T	T/T	T/T	T/T	T/T	T/T	T/T	T/T	T/T	T/T	T/T	T/T	T/T	T/T	T/T	T/T	T/T	T/T	T/T	T/T	T/T	T/T	T/T	T/T	T/T	T/T	T/T	T/T	T/T	T/T	T/T	T/T	T/T	T/T	T/T	T/T	T/T	T/T	T/T	T/T	T/T	T/T	T/T	T/T	T/T	T/T
Affx-88919805	12	50019694		C/C	C/C	C/C	C/C	C/C	C/C	C/C	C/C	C/C	C/C	C/C	C/C	C/C	C/C	C/C	C/C	C/C	C/C	C/C	C/C	C/C	C/C	C/C	C/C	C/C	C/C	C/C	C/C	C/C	C/C	C/C	C/C	C/C	C/C	C/C	C/C	C/C	C/C	C/C	C/C	C/C	C/C	C/C	C/C	C/C	C/C
Affx-88949238	25	36232416		G/G	G/G	G/G	G/G	G/G	G/G	G/G	G/G	G/G	G/G	G/G	G/G	G/G	G/G	G/G	G/G	G/G	G/G	G/G	G/G	G/G	G/G	G/G	G/G	G/G	G/G	G/G	G/G	G/G	G/G	G/G	G/G	G/G	G/G	G/G	G/G	G/G	G/G	G/G	G/G	G/G	G/G	G/G	G/G	G/G	G/G
Affx-88954777	10	9481397		A/A	A/A	A/A	A/A	A/A	A/A	A/A	A/A	A/A	A/A	A/A	A/A	A/A	A/A	A/A	A/A	A/A	A/A	A/A	A/A	---	A/A	A/A	A/A	A/A	A/A	A/A	A/A	A/A	A/A	A/A	A/A	A/A	A/A	A/A	A/A	A/A	A/A	A/A	A/A	A/G	A/A	A/A	A/A	A/A	A/A
Affx-88944742	25	21745441		T/C	T/C	T/C	T/T	T/T	T/C	T/C	T/T	T/T	T/T	T/T	T/T	T/C	---	T/C	T/T	T/T	T/T	T/C	T/T	C/C	T/T	T/C	T/T	C/C	T/C	T/C	T/C	C/C	T/T	T/T	T/T	T/T	T/C	C/C	T/T	T/T	T/C	T/T	T/C	T/C	T/C	T/C	T/C	T/C	T/T
Affx-88959936	12	50103672		A/A	A/A	A/A	A/A	A/A	A/A	A/A	A/A	A/A	A/A	A/A	A/A	A/A	A/A	A/A	A/A	A/A	A/A	A/A	A/A	A/A	A/A	A/A	A/A	A/A	A/A	A/A	A/A	A/A	A/A	A/A	A/A	A/A	A/A	A/A	A/A	A/A	A/A	A/A	A/A	A/A	A/A	A/A	A/A	A/A	A/A
Affx-88913228	15	33366225		G/G	G/G	A/G	G/G	A/G	G/G	G/G	A/A	A/A	A/G	G/G	A/G	G/G	A/G	A/G	A/A	A/A	A/G	A/A	A/G	G/G	G/G	A/A	A/G	G/G	A/G	A/G	G/G	G/G	A/G	A/G	A/G	A/G	G/G	G/G	G/G	G/G	G/G	G/G	G/G	A/A	A/G	G/G	G/G	A/G	A/G
Affx-88944645	28	18046452		T/C	C/C	C/C	C/C	T/C	T/C	C/C	C/C	C/C	C/C	C/C	---	C/C	---	C/C	C/C	C/C	C/C	C/C	C/C	C/C	C/C	C/C	C/C	C/C	C/C	C/C	C/C	C/C	C/C	C/C	C/C	T/C	C/C	C/C	C/C	T/C	C/C	C/C	---	C/C	C/C	C/C	C/C	C/C	C/C
Affx-88936462	24	28803023		T/C	T/C	T/T	T/C	T/C	T/C	C/C	T/C	T/C	T/C	C/C	T/C	C/C	C/C	C/C	T/C	T/C	C/C	C/C	C/C	T/T	C/C	T/C	T/C	T/C	T/C	C/C	C/C	---	C/C	T/C	T/C	T/T	C/C	T/C	T/C	T/C	---	C/C	T/T	T/C	C/C	T/C	C/C	T/C	C/C
Affx-88913535	18	3650997		T/G	T/G	T/G	T/G	T/G	T/G	G/G	G/G	G/G	T/T	T/G	T/T	---	T/G	T/G	T/G	T/T	G/G	G/G	T/T	T/G	T/G	T/G	T/T	G/G	T/G	G/G	T/G	T/G	T/G	T/G	T/G	T/T	G/G	G/G	T/T	T/G	G/G	T/G	T/G	T/T	G/G	T/G	T/G	T/G	G/G
Affx-88953836	23	18684100		G/G	G/G	G/G	G/G	G/G	G/G	G/G	G/G	G/G	G/G	A/G	G/G	---	G/G	A/A	A/G	G/G	A/G	G/G	G/G	G/G	A/G	G/G	G/G	G/G	G/G	G/G	G/G	G/G	G/G	G/G	G/G	G/G	G/G	G/G	G/G	G/G	G/G	G/G	G/G	A/G	G/G	G/G	A/G	G/G	A/G
Affx-88949004	15	12905260		C/C	C/C	C/C	C/C	C/C	C/C	C/C	C/C	C/C	C/C	C/C	C/C	C/C	C/C	C/C	C/C	C/C	C/C	C/C	C/C	C/C	C/C	C/C	C/C	C/C	C/C	C/C	C/C	C/C	C/C	C/C	C/C	C/C	C/C	C/C	C/C	C/C	C/C	C/C	C/C	C/C	C/C	C/C	C/C	C/C	C/C
Affx-88956292	29	32977237		G/G	G/G	T/G	G/G	T/G	G/G	G/G	T/G	T/G	G/G	T/T	G/G	T/T	G/G	T/G	T/G	T/G	T/G	T/G	G/G	G/G	T/T	T/G	T/G	G/G	T/G	T/T	G/G	G/G	G/G	T/G	G/G	G/G	G/G	G/G	T/G	G/G	T/G	T/G	G/G	T/G	T/G	G/G	T/T	T/G	T/T
Affx-88961025	28	31819397		A/A	A/A	A/A	A/A	A/A	A/A	A/A	A/A	A/A	A/A	A/A	A/A	A/A	A/A	A/A	A/A	A/A	A/A	A/A	A/A	A/A	A/A	A/A	A/A	A/A	A/A	A/A	A/A	A/A	A/A	A/A	A/A	A/A	A/A	A/A	A/A	A/A	A/A	A/A	A/A	A/A	A/A	A/A	A/A	A/A	A/A
Affx-88940626	8	12432483		G/G	G/G	G/G	G/G	G/G	G/G	G/G	G/G	G/G	G/G	G/G	G/G	G/G	G/G	G/G	G/G	G/G	G/G	G/G	G/G	G/G	G/G	G/G	G/G	G/G	G/G	G/G	G/G	G/G	G/G	G/G	G/G	G/G	G/G	G/G	G/G	G/G	G/G	G/G	G/G	G/G	G/G	G/G	G/G	G/G	G/G
Affx-88912259	1	22551841		G/G	G/G	G/G	T/G	T/G	T/G	G/G	G/G	G/G	T/G	G/G	G/G	G/G	T/G	G/G	G/G	G/G	G/G	G/G	G/G	G/G	T/G	G/G	---	G/G	G/G	G/G	G/G	G/G	T/G	G/G	G/G	---	G/G	G/G	T/T	G/G	G/G	T/G	T/G	G/G	G/G	G/G	---	G/G	T/G
Affx-88954620	4	36507639		C/C	C/C	C/C	C/C	C/C	C/C	C/C	C/C	C/C	C/C	C/C	C/C	C/C	C/C	C/C	C/C	C/C	C/C	C/C	C/C	C/C	C/C	C/C	C/C	C/C	C/C	C/C	C/C	C/C	C/C	C/C	C/C	C/C	C/C	C/C	C/C	C/C	C/C	C/C	C/C	C/C	C/C	C/C	C/C	C/C	C/C
Affx-88943154	12	26759739		A/A	C/C	A/C	A/C	A/A	A/C	C/C	A/C	C/C	A/C	C/C	C/C	C/C	A/C	C/C	A/C	A/C	A/C	C/C	A/C	C/C	C/C	A/C	A/C	C/C	A/C	C/C	C/C	A/A	A/C	C/C	C/C	A/C	C/C	A/A	A/C	A/A	C/C	A/C	A/C	C/C	C/C	C/C	C/C	A/A	C/C
Affx-88919197	25	39878318		T/T	T/T	T/T	T/T	T/T	T/T	T/T	T/T	T/T	T/T	T/T	T/T	T/T	T/T	T/T	T/T	T/T	T/T	T/T	T/T	T/T	T/T	T/T	T/T	T/T	T/T	T/T	T/T	T/T	T/T	T/T	T/T	T/T	T/T	T/T	T/T	T/T	T/T	T/T	T/T	T/T	T/T	T/T	T/T	T/T	T/T
Affx-88935500	4	70560690		A/A	A/A	A/A	A/A	A/A	A/A	A/A	A/A	A/A	A/A	A/A	A/A	A/A	A/A	A/A	A/A	A/A	A/A	A/A	A/A	A/A	A/A	A/A	A/A	A/A	A/A	A/A	A/A	A/A	A/A	A/A	A/A	A/A	A/A	A/A	A/A	A/A	A/A	A/A	A/A	A/A	A/A	A/A	A/A	A/A	A/A
Affx-88955155	18	32532848		A/A	A/G	A/A	A/A	A/A	A/A	A/G	A/G	A/A	A/A	A/G	A/A	A/G	A/A	A/A	A/G	A/A	A/A	A/A	A/A	A/G	A/G	A/A	A/G	A/A	A/A	A/A	A/A	A/G	A/A	A/G	A/A	A/A	A/A	A/A	A/G	A/A	A/A	A/G	A/A	A/G	A/A	A/A	A/G	A/A	A/G
Affx-88947778	28	17477010		T/T	T/T	T/T	T/T	T/T	T/T	T/T	T/T	T/T	T/T	T/T	T/T	T/T	T/T	T/T	T/T	T/T	T/T	T/T	T/T	T/T	T/T	T/T	T/T	T/T	T/T	T/T	T/T	T/T	T/T	T/T	T/T	T/T	T/T	T/T	T/T	T/T	T/T	T/T	T/T	T/T	T/T	T/T	T/T	T/T	T/T
Affx-88959603	3	60975041		A/A	A/A	A/A	A/A	A/A	A/A	A/A	A/A	A/A	A/A	A/A	A/A	A/A	A/A	A/A	A/A	A/A	A/A	A/A	A/A	A/A	A/A	A/A	A/A	A/A	A/A	A/A	A/A	A/A	A/A	A/A	A/A	A/A	A/A	A/A	A/A	A/A	A/A	A/A	A/A	A/A	A/A	A/A	A/A	A/A	A/A
Affx-88956818	16	10539039		A/C	C/C	A/C	A/C	A/C	A/C	C/C	A/C	A/C	A/C	C/C	C/C	A/C	C/C	A/C	C/C	A/C	A/C	C/C	A/C	A/C	C/C	A/A	C/C	A/C	A/A	A/A	A/C	A/C	C/C	C/C	C/C	A/C	C/C	A/C	C/C	A/C	C/C	C/C	A/C	A/A	C/C	A/C	A/C	A/C	A/A
Affx-88920902	18	37040463		C/C	C/C	C/C	C/C	C/C	C/C	C/C	C/C	C/C	C/C	C/C	---	C/C	T/C	T/C	C/C	C/C	C/C	C/C	C/C	C/C	C/C	C/C	C/C	C/C	C/C	C/C	---	C/C	C/C	C/C	C/C	C/C	C/C	C/C	C/C	C/C	C/C	C/C	C/C	T/C	C/C	C/C	C/C	C/C	C/C
Affx-88941223	5	33878419		A/A	A/A	A/A	A/A	A/A	A/A	A/A	A/A	A/A	A/A	A/A	A/A	A/A	A/A	A/A	A/A	A/A	A/A	A/A	A/A	A/A	A/A	A/A	A/A	A/A	A/A	A/A	A/A	A/A	A/A	A/A	A/A	A/A	A/A	A/A	A/A	A/A	A/A	A/A	A/A	A/A	A/A	A/A	A/A	A/A	A/A
Affx-88961723	2	30163050		C/C	C/C	C/C	C/C	C/C	C/C	C/C	C/C	C/C	C/C	C/C	C/C	C/C	C/C	C/C	C/C	C/C	C/C	C/C	C/C	C/C	C/C	C/C	C/C	C/C	C/C	C/C	C/C	C/C	C/C	C/C	C/C	C/C	C/C	C/C	C/C	C/C	C/C	C/C	C/C	C/C	C/C	C/C	C/C	C/C	C/C
Affx-88954781	3	56977603		G/G	G/G	G/G	G/G	G/G	G/G	G/G	G/G	G/G	G/G	G/G	G/G	G/G	G/G	G/G	G/G	G/G	G/G	G/G	G/G	G/G	G/G	G/G	G/G	G/G	G/G	G/G	G/G	G/G	G/G	G/G	G/G	G/G	G/G	G/G	G/G	G/G	G/G	G/G	G/G	G/G	G/G	G/G	G/G	G/G	G/G
Affx-88942468	7	44901990		G/G	G/G	G/G	G/G	G/G	G/G	G/G	G/G	G/G	G/G	G/G	G/G	G/G	G/G	G/G	G/G	G/G	G/G	G/G	G/G	G/G	G/G	G/G	G/G	G/G	G/G	G/G	G/G	G/G	G/G	G/G	G/G	G/G	G/G	G/G	G/G	G/G	G/G	G/G	G/G	G/G	G/G	G/G	G/G	G/G	G/G
Affx-88943770	27	9143838		T/T	T/T	T/T	T/T	T/T	T/T	T/T	T/T	T/T	T/T	T/T	T/T	T/T	T/T	T/T	T/T	T/T	T/T	T/T	T/T	T/T	T/T	T/T	T/T	T/C	T/T	T/T	T/C	T/T	T/T	T/T	T/T	T/T	T/C	T/T	T/T	T/T	T/T	T/T	T/T	T/T	T/C	T/T	T/T	T/T	T/T
Affx-88950533	2	34930438		C/C	C/C	A/C	C/C	A/C	A/C	C/C	C/C	A/C	A/C	A/A	C/C	C/C	C/C	C/C	A/C	A/C	A/C	C/C	C/C	C/C	A/C	C/C	C/C	C/C	A/C	C/C	C/C	C/C	C/C	C/C	C/C	A/C	C/C	A/C	C/C	A/C	C/C	C/C	A/C	C/C	C/C	C/C	A/A	A/C	A/A
Affx-88928749	20	31160651		T/T	T/T	T/T	T/T	T/T	T/T	T/T	T/T	T/T	T/T	T/T	T/C	T/T	T/T	T/T	T/T	T/T	T/T	T/T	T/T	T/T	T/T	T/T	T/T	T/T	T/T	T/T	T/T	T/T	T/T	T/C	T/C	T/T	T/T	T/T	T/C	T/T	T/T	T/C	T/T	T/T	T/T	T/T	T/T	T/T	T/T
Affx-88923429	23	19867160		C/C	C/C	C/C	C/C	C/C	C/C	C/C	C/C	C/C	C/C	T/C	C/C	T/C	C/C	C/C	C/C	C/C	C/C	C/C	C/C	C/C	T/C	C/C	C/C	C/C	C/C	T/C	C/C	C/C	C/C	C/C	C/C	C/C	C/C	C/C	C/C	C/C	C/C	C/C	C/C	C/C	C/C	C/C	T/C	C/C	C/C
Affx-88950938	13	39587200		A/G	A/G	G/G	A/G	G/G	G/G	A/G	A/G	G/G	G/G	G/G	G/G	A/A	G/G	G/G	A/G	G/G	A/G	G/G	A/G	A/G	A/A	G/G	A/G	A/G	A/G	A/G	A/G	G/G	G/G	G/G	G/G	A/G	A/G	G/G	G/G	A/G	G/G	G/G	G/G	G/G	G/G	G/G	G/G	A/G	A/G
Affx-88953092	4	60789921		T/T	T/T	T/T	T/T	T/T	T/T	T/T	T/T	T/T	T/T	T/T	T/T	T/T	T/T	T/T	T/T	T/T	T/T	T/T	T/T	T/T	T/T	T/T	T/T	T/T	T/T	T/T	T/T	T/T	T/T	T/T	T/T	T/T	T/T	T/T	T/T	T/T	T/T	T/T	T/T	T/T	T/T	T/T	T/T	T/T	T/T
Affx-88931697	25	57202237		G/G	G/G	G/G	G/G	G/G	G/G	G/G	G/G	G/G	G/G	G/G	G/G	G/G	G/G	G/G	G/G	G/G	G/G	G/G	G/G	A/G	G/G	G/G	G/G	A/G	G/G	G/G	A/G	A/G	G/G	G/G	G/G	G/G	G/G	A/G	G/G	G/G	G/G	G/G	G/G	G/G	G/G	A/G	G/G	G/G	G/G
Affx-88952093	24	14457698		G/G	G/G	G/G	G/G	G/G	G/G	G/G	G/G	G/G	G/G	T/G	G/G	T/G	G/G	G/G	G/G	G/G	G/G	G/G	G/G	G/G	T/G	G/G	G/G	G/G	G/G	T/G	G/G	G/G	G/G	G/G	G/G	G/G	G/G	G/G	G/G	G/G	G/G	G/G	G/G	G/G	G/G	G/G	T/G	G/G	T/G
Affx-88923470	9	67655352		G/G	G/G	G/G	G/G	G/G	G/G	G/G	G/G	G/G	G/G	A/G	G/G	G/G	G/G	G/G	G/G	G/G	G/G	G/G	G/G	A/G	A/G	G/G	G/G	G/G	G/G	A/G	A/A	G/G	G/G	G/G	G/G	G/G	G/G	G/G	G/G	G/G	G/G	G/G	G/G	G/G	G/G	G/G	G/G	G/G	A/G
Affx-88950651	14	74155572		G/G	G/G	G/G	G/G	G/G	G/G	G/G	G/G	G/G	G/G	G/G	G/G	G/G	G/G	G/G	G/G	G/G	G/G	G/G	G/G	G/G	G/G	G/G	G/G	G/G	G/G	G/G	G/G	G/G	G/G	G/G	G/G	G/G	G/G	G/G	G/G	G/G	G/G	G/G	G/G	G/G	G/G	G/G	G/G	G/G	G/G
Affx-88939046	14	59229675		G/G	G/G	G/G	G/G	G/G	G/G	G/G	G/G	G/G	G/G	G/G	G/G	G/G	G/G	G/G	G/G	G/G	G/G	G/G	G/G	G/G	G/G	G/G	G/G	T/G	G/G	G/G	T/G	T/G	G/G	G/G	G/G	G/G	G/G	G/G	G/G	G/G	T/T	G/G	G/G	G/G	T/T	G/G	G/G	G/G	G/G
Affx-88938305	5	20531974		T/G	T/G	T/G	T/G	T/G	T/T	G/G	G/G	G/G	T/G	G/G	G/G	G/G	G/G	G/G	G/G	G/G	G/G	G/G	G/G	G/G	G/G	G/G	G/G	G/G	G/G	G/G	T/G	T/G	G/G	T/G	T/G	T/T	G/G	---	G/G	T/T	G/G	G/G	T/G	G/G	T/G	T/T	G/G	G/G	G/G
Affx-88950838	8	45866408		G/G	G/G	G/G	A/G	G/G	G/G	G/G	G/G	G/G	A/G	G/G	G/G	G/G	G/G	G/G	G/G	G/G	G/G	G/G	G/G	A/G	A/G	G/G	G/G	A/G	G/G	G/G	A/G	A/G	G/G	G/G	G/G	A/G	G/G	A/G	G/G	A/G	G/G	G/G	A/G	G/G	G/G	G/G	A/G	A/G	A/G
Affx-88919612	4	19584560		A/A	A/A	A/A	A/A	A/A	A/A	A/A	A/A	A/A	A/A	A/A	A/A	A/A	A/A	A/A	A/A	A/A	A/A	A/A	A/A	A/A	A/A	A/A	A/A	A/A	A/A	A/A	A/A	A/A	A/A	A/A	A/A	A/A	A/A	A/A	A/A	A/A	A/A	A/A	A/A	A/A	A/A	A/A	A/A	A/A	A/A
Affx-88904985	4	71381885		C/C	C/C	C/C	C/C	C/C	C/C	C/C	C/C	C/C	C/C	C/C	C/C	C/C	C/C	C/C	C/C	C/C	C/C	C/C	C/C	C/C	C/C	C/C	C/C	C/C	C/C	C/C	C/C	C/C	C/C	C/C	C/C	C/C	C/C	C/C	C/C	C/C	C/C	C/C	C/C	C/C	C/C	C/C	C/C	C/C	C/C
Affx-88949392	21	25542614		G/G	G/G	G/G	G/G	G/G	G/G	G/G	G/G	G/G	G/G	G/G	G/G	G/G	G/G	G/G	G/G	G/G	G/G	G/G	G/G	G/G	G/G	G/G	G/G	G/G	G/G	G/G	G/G	G/G	G/G	G/G	G/G	G/G	G/G	G/G	G/G	G/G	G/G	G/G	G/G	G/G	G/G	G/G	G/G	G/G	G/G
Affx-88952571	9	15224555		C/C	C/C	C/C	C/C	C/C	C/C	C/C	C/C	C/C	C/C	C/C	C/C	C/C	C/C	C/C	C/C	C/C	C/C	C/C	C/C	C/C	C/C	C/C	C/C	C/C	C/C	C/C	C/C	C/C	C/C	C/C	C/C	C/C	C/C	C/C	C/C	C/C	C/C	C/C	C/C	C/C	C/C	C/C	C/C	C/C	C/C
Affx-88935480	12	21078090		A/A	A/A	A/C	A/C	A/C	A/C	A/C	A/C	A/A	A/C	A/C	A/A	A/A	A/C	A/A	A/C	A/C	A/C	A/A	A/C	A/C	A/A	A/C	A/A	A/A	A/C	A/C	A/A	A/A	A/A	A/A	A/A	A/C	A/C	A/A	A/A	A/C	A/C	A/A	A/C	A/A	A/A	A/C	A/C	A/A	A/C
Affx-88922166	2	21161837		T/T	T/T	T/C	T/T	T/C	T/C	T/T	T/T	T/T	T/T	T/T	T/T	T/T	T/T	T/T	T/T	T/T	T/T	T/T	T/T	T/T	T/T	T/T	T/T	T/T	T/T	T/T	T/T	T/T	T/T	T/T	T/T	T/T	T/T	T/T	T/T	T/C	T/T	T/T	T/C	T/T	T/T	T/T	T/T	T/C	T/T
Affx-88946031	6	24552533		T/T	T/T	T/T	T/T	T/T	T/T	T/T	C/C	T/T	T/T	T/C	T/T	T/C	C/C	T/T	---	T/T	T/T	C/C	T/T	C/C	---	---	T/T	---	T/T	---	C/C	C/C	T/T	T/T	T/T	T/T	---	---	T/T	T/T	---	T/T	T/T	T/C	T/T	C/C	T/C	T/T	T/C
Affx-88951841	8	61646138		T/C	T/T	T/C	T/C	T/C	T/C	T/T	T/C	T/C	T/C	T/T	T/T	T/T	T/T	T/T	T/T	T/C	T/C	T/C	T/T	T/T	T/T	T/C	T/T	T/T	T/T	T/T	T/T	T/T	T/T	T/T	T/T	T/C	T/T	T/T	T/T	T/C	T/T	T/T	T/C	T/T	T/T	T/C	T/T	T/C	T/T
Affx-88920361	13	48235293		G/G	A/G	G/G	G/G	G/G	G/G	A/G	A/A	A/G	G/G	G/G	A/G	A/G	A/A	A/G	A/A	A/G	A/A	A/G	A/G	A/G	A/A	A/G	G/G	A/A	A/G	A/A	A/A	A/A	A/A	A/G	A/A	G/G	A/G	A/G	A/A	G/G	A/G	A/G	G/G	A/G	G/G	A/G	A/A	G/G	A/G
Affx-88918848	28	21231026		T/C	T/C	T/C	T/C	T/C	C/C	T/T	C/C	C/C	T/C	C/C	T/C	C/C	C/C	C/C	C/C	C/C	C/C	C/C	C/C	T/C	C/C	C/C	T/C	C/C	C/C	C/C	C/C	C/C	T/C	T/C	T/C	C/C	T/T	T/C	T/C	C/C	T/T	C/C	C/C	C/C	T/C	C/C	C/C	C/C	C/C
Affx-88958345	14	59261068		A/A	A/G	A/A	A/A	A/A	A/A	A/G	G/G	G/G	A/A	A/G	A/A	A/G	A/G	G/G	G/G	G/G	G/G	G/G	A/G	A/G	A/G	G/G	A/A	A/A	G/G	A/G	A/A	A/G	A/A	A/A	A/A	A/A	A/G	G/G	A/A	A/A	A/A	A/A	A/A	G/G	A/A	G/G	A/G	A/A	A/G
Affx-88921633	16	38344269		G/G	T/T	G/G	G/G	G/G	G/G	G/G	G/G	G/G	G/G	T/G	G/G	T/G	G/G	G/G	G/G	G/G	G/G	G/G	G/G	T/G	T/G	G/G	G/G	T/G	G/G	G/G	T/T	G/G	G/G	G/G	G/G	G/G	T/G	T/T	G/G	G/G	T/G	G/G	G/G	G/G	T/G	T/G	G/G	G/G	G/G
Affx-88910995	24	21317155		A/G	A/G	A/G	A/G	A/G	A/G	A/G	G/G	G/G	A/A	G/G	G/G	A/G	G/G	G/G	G/G	G/G	G/G	G/G	G/G	A/A	G/G	G/G	G/G	A/A	G/G	G/G	A/G	A/G	A/G	G/G	G/G	A/G	A/G	A/G	G/G	A/A	A/G	A/G	A/G	G/G	A/G	A/A	G/G	A/A	G/G
Affx-88911558	9	30949862		A/A	---	A/A	A/A	A/A	A/A	A/A	A/A	A/A	A/A	---	A/A	A/A	---	---	A/A	A/A	A/A	A/A	---	A/C	A/A	A/A	---	A/A	A/A	A/A	A/A	A/A	A/A	A/A	A/A	A/A	---	A/C	A/A	A/A	A/C	A/A	A/A	---	A/C	A/A	A/A	A/A	A/A
Affx-88940181	23	36232209		A/A	A/A	A/A	A/A	A/A	A/A	A/A	A/A	A/A	A/A	A/A	A/A	A/A	A/A	A/A	A/A	A/A	A/A	A/A	A/A	A/A	A/A	A/A	A/A	A/A	A/A	A/A	A/A	A/A	A/A	A/A	A/A	A/A	A/A	A/A	A/A	A/A	A/A	A/A	A/A	A/A	A/A	A/A	A/A	A/A	A/A
Affx-88928692	6	49620974		T/T	T/T	T/C	T/T	T/T	T/C	T/T	T/C	T/T	T/T	T/T	T/C	T/T	T/C	T/C	T/T	T/C	T/T	T/T	T/C	T/T	T/C	T/T	T/C	T/T	T/T	T/T	T/T	T/T	T/C	T/C	T/C	T/C	T/T	T/T	T/C	T/C	T/T	T/C	T/C	T/T	T/T	T/T	T/T	T/C	T/C
Affx-88946445	17	60868352		G/G	G/G	G/G	G/G	G/G	G/G	G/G	G/G	G/G	G/G	G/G	G/G	G/G	G/G	G/G	G/G	G/G	G/G	G/G	G/G	G/G	G/G	G/G	G/G	G/G	G/G	G/G	G/G	G/G	G/G	G/G	G/G	G/G	G/G	G/G	G/G	G/G	G/G	G/G	G/G	G/G	G/G	G/G	G/G	G/G	G/G
Affx-88908656	1	51042454		C/C	C/C	C/C	C/C	C/C	C/C	C/C	C/C	C/C	C/C	C/C	C/C	C/C	C/C	C/C	C/C	C/C	C/C	C/C	C/C	C/C	C/C	C/C	C/C	C/C	C/C	C/C	C/C	C/C	C/C	C/C	C/C	C/C	C/C	C/C	C/C	C/C	C/C	C/C	C/C	C/C	C/C	C/C	C/C	C/C	C/C
Affx-88956810	5	30916214		T/T	T/T	T/G	T/G	T/G	T/T	T/T	T/T	T/T	T/G	T/T	T/T	T/T	T/T	T/T	T/T	T/T	T/T	T/T	T/T	T/T	T/T	T/T	T/T	T/T	T/T	T/T	T/T	T/T	T/T	T/T	T/T	T/G	T/T	T/T	T/T	T/T	T/T	T/T	T/G	T/T	T/T	T/T	T/T	T/T	T/T
Affx-88948959	5	60669377		G/G	G/G	G/G	G/G	G/G	G/G	G/G	G/G	G/G	G/G	G/G	G/G	G/G	G/G	G/G	G/G	G/G	G/G	G/G	G/G	G/G	G/G	G/G	G/G	G/G	G/G	G/G	G/G	G/G	G/G	G/G	G/G	G/G	G/G	G/G	G/G	G/G	G/G	G/G	G/G	G/G	G/G	G/G	G/G	G/G	G/G
Affx-88954122	1	40989217		A/A	A/A	A/A	A/A	A/A	A/A	A/A	A/A	A/A	A/A	A/A	A/A	A/A	A/A	A/A	A/A	A/A	A/A	A/A	A/A	A/A	A/A	A/A	A/A	A/A	A/A	A/A	A/A	A/A	A/A	A/A	A/A	A/A	A/A	A/A	A/A	A/A	A/A	A/A	A/A	A/A	A/A	A/A	A/A	A/A	A/A
Affx-88959957	16	8103043		T/T	T/T	T/T	T/T	T/T	T/T	T/T	T/T	T/T	T/T	T/T	T/T	T/T	T/T	T/T	T/T	T/T	T/T	T/T	T/T	T/T	T/T	T/T	T/T	T/T	T/T	T/T	T/T	---	T/C	T/T	T/T	T/T	T/T	T/T	T/T	T/T	T/T	T/T	T/T	T/T	T/T	T/T	T/T	T/T	T/T
Affx-88949776	4	44868606		C/C	C/C	C/C	C/C	C/C	C/C	C/C	C/C	C/C	C/C	A/C	C/C	A/C	C/C	C/C	C/C	C/C	C/C	C/C	C/C	C/C	A/C	C/C	C/C	C/C	C/C	C/C	C/C	C/C	C/C	C/C	C/C	C/C	C/C	C/C	C/C	C/C	C/C	C/C	C/C	C/C	C/C	C/C	C/C	C/C	C/C
Affx-88919597	16	20523053		T/T	T/T	T/T	T/T	T/T	T/G	T/T	T/T	T/T	T/T	T/T	T/T	T/T	T/T	T/T	T/T	T/T	T/T	T/T	T/T	T/T	T/T	T/T	T/T	T/T	T/T	T/T	T/T	T/T	T/T	T/T	T/T	T/T	T/T	T/T	T/T	T/G	T/T	T/T	T/T	T/T	T/T	T/T	T/T	T/G	T/T
Affx-88912795	2	19246148		A/A	A/A	A/C	A/A	A/C	A/C	A/C	A/A	A/C	A/A	A/A	A/C	A/A	A/C	A/A	A/A	A/A	A/A	A/A	A/C	A/A	A/A	A/A	A/A	A/A	A/C	A/A	A/A	A/A	A/C	A/A	A/C	A/A	A/C	A/A	A/C	A/C	A/C	A/C	A/C	A/C	A/C	A/A	A/A	A/C	A/A
Affx-88928989	24	24762196		A/A	A/A	A/A	A/A	A/A	A/A	A/A	A/A	A/A	A/A	A/A	A/A	A/A	A/A	A/A	A/A	A/A	A/A	A/A	A/A	A/A	A/A	A/A	A/A	A/A	A/A	A/A	A/A	A/A	A/A	A/A	A/A	A/A	A/A	A/A	A/A	A/A	A/A	A/A	A/A	A/A	A/A	A/A	A/A	A/A	A/A
Affx-88945234	18	20168976		A/C	C/C	C/C	C/C	A/C	C/C	C/C	C/C	C/C	A/A	C/C	A/C	---	C/C	C/C	C/C	C/C	C/C	C/C	C/C	---	C/C	C/C	A/C	C/C	C/C	C/C	C/C	A/C	C/C	C/C	C/C	A/A	C/C	C/C	A/C	C/C	C/C	C/C	A/C	---	C/C	C/C	C/C	C/C	C/C
Affx-88915859	2	72696930		G/G	G/G	G/G	T/G	G/G	G/G	T/G	G/G	T/G	T/G	G/G	T/G	G/G	T/G	G/G	G/G	G/G	G/G	G/G	T/G	T/G	G/G	G/G	G/G	G/G	T/G	G/G	G/G	G/G	T/G	T/G	G/G	T/G	G/G	T/G	G/G	T/G	G/G	G/G	G/G	T/G	G/G	T/G	G/G	G/G	G/G
Affx-88905154	4	59223856		A/G	A/G	A/G	A/G	A/G	A/G	G/G	G/G	G/G	A/G	G/G	G/G	G/G	G/G	G/G	G/G	G/G	G/G	G/G	G/G	A/G	G/G	G/G	G/G	G/G	G/G	G/G	A/G	G/G	G/G	G/G	G/G	A/G	G/G	A/G	G/G	A/G	G/G	G/G	A/G	G/G	A/G	A/G	G/G	A/G	G/G
Affx-88913685	4	70993231		C/C	C/C	C/C	C/C	C/C	C/C	C/C	C/C	C/C	C/C	C/C	C/C	C/C	C/C	C/C	C/C	C/C	C/C	C/C	C/C	C/C	C/C	C/C	C/C	C/C	C/C	C/C	C/C	C/C	C/C	C/C	C/C	C/C	C/C	C/C	C/C	C/C	C/C	C/C	C/C	C/C	C/C	C/C	C/C	C/C	C/C
Affx-88924008	3	47846485		T/C	T/C	T/C	T/C	T/C	C/C	T/C	T/C	C/C	C/C	C/C	T/C	C/C	T/C	T/C	T/C	T/C	T/C	C/C	T/C	T/T	C/C	T/C	T/C	T/C	C/C	C/C	T/C	T/C	T/C	T/C	T/C	C/C	T/C	T/C	T/C	C/C	T/C	T/C	T/C	T/C	T/C	T/C	C/C	C/C	C/C
Affx-88950955	15	52681435		G/G	G/G	G/G	G/G	G/G	G/G	G/G	G/G	G/G	G/G	G/G	G/G	G/G	G/G	G/G	G/G	G/G	G/G	G/G	G/G	G/G	G/G	G/G	G/G	G/G	G/G	G/G	G/G	G/G	G/G	G/G	G/G	G/G	G/G	G/G	G/G	G/G	G/G	G/G	G/G	G/G	G/G	G/G	G/G	G/G	G/G
Affx-88905832	0	0		C/C	C/C	C/C	C/C	C/C	C/C	C/C	C/C	C/C	C/C	C/C	C/C	C/C	C/C	C/C	C/C	C/C	C/C	C/C	C/C	C/C	C/C	C/C	C/C	C/C	C/C	C/C	C/C	C/C	C/C	C/C	C/C	C/C	C/C	C/C	C/C	C/C	C/C	C/C	C/C	C/C	C/C	C/C	C/C	C/C	C/C
Affx-88917586	11	43167231		A/A	A/G	A/G	A/G	A/A	A/A	A/A	A/G	G/G	A/A	A/G	A/G	A/G	A/G	G/G	G/G	G/G	G/G	A/G	A/A	A/A	A/G	A/G	A/G	A/A	G/G	G/G	A/A	A/A	A/A	A/G	A/A	A/G	A/G	A/A	A/G	A/A	A/G	A/A	A/G	G/G	A/A	A/A	A/G	A/G	A/G
Affx-88904560	8	18818988		G/G	G/G	A/G	A/G	A/G	A/G	A/G	A/G	A/G	A/G	A/G	A/A	A/G	A/A	---	A/G	A/A	A/A	A/G	A/A	A/G	A/G	A/G	A/A	A/G	A/A	A/G	G/G	A/G	A/A	A/A	A/G	A/G	G/G	G/G	A/A	A/G	A/G	A/G	A/G	A/G	A/G	A/G	A/A	A/G	A/A
Affx-88916600	2	58469277		C/C	C/C	C/C	C/C	C/C	C/C	C/C	C/C	C/C	C/C	C/C	C/C	C/C	C/C	C/C	C/C	C/C	C/C	C/C	C/C	C/C	C/C	C/C	C/C	C/C	C/C	C/C	C/C	C/C	C/C	C/C	C/C	C/C	C/C	C/C	C/C	C/C	C/C	C/C	C/C	C/C	C/C	C/C	C/C	C/C	C/C
Affx-88936853	5	73620140		A/A	A/A	A/G	A/G	A/G	A/A	A/A	A/A	A/A	A/G	A/A	A/A	A/A	A/A	A/A	A/A	A/A	A/A	A/A	A/A	A/A	A/A	A/A	A/A	A/A	A/A	A/A	A/A	A/A	A/A	A/A	A/A	A/G	A/A	A/A	A/A	A/A	A/A	A/A	A/G	A/A	A/A	A/A	A/A	A/A	A/A
Affx-88945837	16	49729276		C/C	C/C	T/C	T/C	T/C	T/C	T/T	T/C	T/C	T/C	T/T	C/C	T/T	T/C	T/C	T/C	T/C	T/C	T/C	C/C	T/C	T/T	T/C	T/C	C/C	T/C	T/C	C/C	T/C	T/C	T/C	T/C	T/C	T/C	C/C	C/C	C/C	T/T	T/C	T/T	T/C	T/C	C/C	T/C	C/C	T/C
Affx-88942342	12	16462015		G/G	G/G	G/G	G/G	G/G	G/G	G/G	G/G	G/G	G/G	G/G	G/G	G/G	G/G	G/G	G/G	G/G	G/G	G/G	G/G	G/G	G/G	G/G	G/G	G/G	G/G	G/G	G/G	G/G	G/G	G/G	G/G	G/G	G/G	G/G	G/G	G/G	G/G	G/G	G/G	G/G	G/G	G/G	G/G	G/G	G/G
Affx-88945529	24	25019910		T/T	T/C	T/T	T/T	T/T	T/T	T/C	T/C	T/T	T/T	T/C	T/T	T/C	T/C	T/C	T/T	T/T	C/C	T/C	T/C	T/C	T/C	T/C	T/C	C/C	T/T	T/C	T/C	T/T	T/T	T/C	T/T	T/T	T/C	T/T	T/C	T/T	T/C	T/C	T/T	T/C	T/T	T/C	C/C	T/T	T/C
Affx-88922121	7	48658445		A/A	A/A	A/A	A/A	A/A	A/A	A/A	A/A	A/A	A/A	A/A	A/A	A/A	A/A	A/A	A/A	A/A	A/A	A/A	A/A	A/A	A/A	A/A	A/A	A/A	A/A	A/A	A/A	A/A	A/A	A/A	A/A	A/A	A/A	A/A	A/A	A/A	A/A	A/A	A/A	A/A	A/A	A/A	A/A	A/A	A/A
Affx-88945957	29	10202656		C/C	C/C	T/C	C/C	T/C	C/C	C/C	C/C	C/C	C/C	T/C	C/C	T/C	C/C	T/C	C/C	C/C	T/C	C/C	C/C	T/C	T/T	T/C	T/C	T/C	T/C	T/C	T/C	T/C	C/C	T/C	C/C	C/C	C/C	T/C	T/C	C/C	C/C	T/C	C/C	T/C	C/C	T/C	T/T	T/C	T/C
Affx-88916460	3	20002741		T/T	T/C	T/T	T/T	T/T	T/T	C/C	T/T	T/T	T/T	T/T	T/T	T/T	T/C	T/T	T/T	T/T	T/T	T/T	T/T	T/C	T/T	T/T	T/C	T/T	T/T	T/T	T/T	T/C	T/T	T/C	T/C	T/T	T/C	T/C	T/C	T/T	T/C	T/C	T/T	T/T	C/C	T/T	T/T	T/T	T/T
Affx-88945363	25	47015039		A/A	A/G	A/A	A/G	A/G	A/A	A/G	A/A	A/A	A/G	G/G	A/G	G/G	A/A	A/G	A/G	A/G	A/G	A/A	A/A	G/G	G/G	A/G	A/A	G/G	A/A	A/G	A/G	G/G	A/A	A/A	A/G	A/G	A/A	A/G	A/G	A/G	A/A	A/G	A/A	A/G	A/G	A/A	G/G	A/A	G/G
Affx-88906530	2	72216572		G/G	G/G	G/G	G/G	G/G	G/G	G/G	G/G	G/G	G/G	G/G	G/G	G/G	G/G	G/G	G/G	G/G	G/G	G/G	G/G	G/G	G/G	G/G	G/G	G/G	G/G	G/G	G/G	G/G	G/G	G/G	G/G	G/G	G/G	G/G	G/G	G/G	G/G	G/G	G/G	G/G	G/G	G/G	G/G	G/G	G/G
Affx-88952149	9	49602161		C/C	C/C	C/C	C/C	C/C	C/C	C/C	C/C	C/C	C/C	C/C	C/C	C/C	C/C	C/C	C/C	C/C	C/C	C/C	C/C	C/C	C/C	C/C	C/C	C/C	C/C	C/C	C/C	C/C	C/C	C/C	C/C	C/C	C/C	C/C	C/C	C/C	C/C	C/C	C/C	C/C	C/C	C/C	C/C	C/C	C/C
Affx-88934654	2	16991091		C/C	C/C	C/C	C/C	C/C	C/C	C/C	C/C	C/C	C/C	C/C	C/C	C/C	C/C	C/C	C/C	C/C	C/C	C/C	C/C	C/C	C/C	C/C	C/C	C/C	C/C	C/C	C/C	C/C	C/C	C/C	C/C	C/C	C/C	C/C	C/C	C/C	C/C	C/C	C/C	C/C	C/C	C/C	C/C	C/C	C/C
Affx-88921643	11	3715982		C/C	C/C	C/C	C/C	C/C	C/C	C/C	C/C	C/C	C/C	C/C	C/C	C/C	C/C	C/C	C/C	C/C	C/C	C/C	C/C	C/C	C/C	C/C	T/C	C/C	C/C	C/C	C/C	C/C	C/C	C/C	T/C	C/C	C/C	C/C	C/C	C/C	C/C	T/C	C/C	C/C	C/C	C/C	C/C	C/C	C/C
Affx-88923849	16	52911107		G/G	T/T	T/G	T/G	T/G	G/G	T/T	T/T	T/T	T/G	T/G	T/G	T/G	T/T	T/T	T/T	T/T	T/T	T/T	T/T	T/T	T/G	T/T	T/G	T/G	T/T	T/G	T/T	T/G	T/G	T/G	T/G	T/G	T/T	T/T	T/G	G/G	T/T	T/G	G/G	T/T	T/T	T/G	T/G	G/G	T/G
Affx-88913403	5	54323355		C/C	C/C	T/C	T/C	T/C	C/C	C/C	C/C	C/C	T/C	C/C	C/C	C/C	C/C	C/C	C/C	C/C	C/C	C/C	C/C	C/C	C/C	C/C	C/C	C/C	C/C	C/C	C/C	C/C	C/C	C/C	C/C	T/C	C/C	C/C	C/C	C/C	C/C	C/C	T/C	C/C	C/C	C/C	C/C	C/C	C/C
Affx-88938081	16	43778995		A/A	A/A	A/A	A/G	A/G	A/A	A/A	A/A	A/G	A/G	A/A	A/A	A/A	A/A	A/A	A/A	A/G	A/A	A/A	G/G	A/A	A/A	A/G	A/A	A/A	A/G	A/A	A/A	A/A	A/A	A/A	A/A	A/G	A/A	A/A	A/A	A/A	A/A	A/A	A/G	A/G	A/A	A/A	A/A	A/A	A/A
Affx-88940969	12	57655524		A/A	A/A	A/A	A/A	A/A	A/A	A/A	A/A	G/G	A/A	A/A	A/A	A/A	A/A	A/G	A/A	A/A	A/A	---	A/A	---	A/A	A/A	A/A	G/G	A/A	A/A	G/G	A/A	A/A	A/A	A/A	A/A	A/A	A/A	A/A	A/A	A/A	A/A	A/A	G/G	A/A	G/G	A/A	A/A	A/A
Affx-88912789	19	51289795		C/C	C/C	C/C	C/C	C/C	C/C	C/C	C/C	C/C	C/C	C/C	C/C	C/C	C/C	C/C	C/C	C/C	C/C	C/C	C/C	C/C	C/C	C/C	C/C	C/C	C/C	C/C	C/C	C/C	C/C	C/C	C/C	C/C	T/C	C/C	C/C	C/C	C/C	C/C	C/C	C/C	C/C	C/C	C/C	C/C	C/C
Affx-88916811	1	60631227		T/C	T/T	T/C	T/T	T/T	T/T	T/C	T/T	T/T	T/T	T/T	T/C	T/T	T/T	T/T	T/T	T/C	T/T	T/C	T/T	T/T	T/C	T/C	T/C	T/T	T/T	T/T	T/T	T/T	T/T	T/C	T/C	T/T	T/T	T/T	T/T	T/C	T/C	T/T	T/T	T/T	T/C	T/T	T/T	T/C	T/T
Affx-88933191	14	65765579		G/G	G/G	T/G	G/G	T/G	G/G	G/G	G/G	G/G	G/G	G/G	G/G	G/G	G/G	G/G	G/G	G/G	G/G	G/G	G/G	G/G	G/G	G/G	G/G	G/G	G/G	G/G	G/G	G/G	G/G	G/G	G/G	T/G	G/G	G/G	G/G	T/G	G/G	G/G	T/G	G/G	G/G	G/G	G/G	T/G	G/G
Affx-88920937	5	46633976		G/G	G/G	G/G	G/G	G/G	G/G	G/G	G/G	G/G	G/G	G/G	G/G	G/G	G/G	G/G	G/G	G/G	G/G	G/G	G/G	G/G	G/G	G/G	G/G	G/G	G/G	G/G	G/G	G/G	G/G	G/G	G/G	G/G	G/G	G/G	G/G	G/G	G/G	G/G	G/G	G/G	G/G	G/G	G/G	G/G	G/G
Affx-88958131	10	22283062		G/G	G/G	G/G	G/G	G/G	G/G	G/G	G/G	G/G	G/G	G/G	G/G	G/G	G/G	G/G	G/G	G/G	G/G	G/G	G/G	G/G	G/G	G/G	G/G	G/G	G/G	G/G	G/G	G/G	G/G	G/G	G/G	G/G	G/G	G/G	G/G	G/G	G/G	G/G	G/G	G/G	G/G	G/G	G/G	G/G	G/G
Affx-88923062	7	37045421		A/A	A/A	A/A	A/A	A/C	A/C	A/A	A/A	A/A	A/A	A/A	A/A	A/A	A/A	A/A	A/A	A/A	A/A	A/A	A/A	A/C	A/A	A/A	A/A	A/C	A/A	A/A	A/A	A/C	A/A	A/A	A/A	A/C	A/A	A/A	A/A	A/A	A/A	A/A	A/C	A/A	A/A	A/A	A/A	A/A	A/A
Affx-88942584	24	4308194		A/G	A/A	A/G	A/A	A/G	A/G	A/A	A/A	A/A	A/G	A/A	A/A	A/A	A/A	A/A	A/A	A/A	A/A	A/A	A/A	A/A	A/A	A/A	A/A	A/A	A/A	A/A	A/A	A/A	A/A	A/A	A/A	A/A	A/A	A/A	A/A	A/A	A/A	A/A	A/G	A/A	A/A	A/A	A/A	A/A	A/A
Affx-88908546	26	11926629		C/C	C/C	C/C	C/C	C/C	C/C	C/C	C/C	C/C	C/C	C/C	C/C	C/C	C/C	C/C	C/C	C/C	C/C	C/C	C/C	C/C	C/C	C/C	C/C	C/C	C/C	C/C	C/C	C/C	C/C	C/C	C/C	C/C	C/C	C/C	C/C	C/C	C/C	C/C	C/C	C/C	C/C	C/C	C/C	C/C	C/C
Affx-88953994	10	62383036		G/G	G/G	G/G	G/G	G/G	G/G	G/G	G/G	G/G	G/G	G/G	G/G	G/G	G/G	G/G	G/G	G/G	G/G	G/G	G/G	G/G	G/G	G/G	G/G	G/G	G/G	G/G	G/G	G/G	G/G	G/G	G/G	G/G	G/G	G/G	G/G	G/G	G/G	G/G	G/G	G/G	G/G	G/G	G/G	G/G	G/G
Affx-88954943	4	12159772		C/C	C/C	C/C	C/C	C/C	C/C	C/C	C/C	C/C	C/C	C/C	C/C	C/C	C/C	C/C	C/C	C/C	C/C	C/C	C/C	C/C	C/C	C/C	C/C	C/C	C/C	C/C	C/C	C/C	C/C	C/C	C/C	C/C	C/C	C/C	C/C	C/C	C/C	C/C	C/C	C/C	C/C	C/C	C/C	C/C	C/C
Affx-88928596	10	11580912		T/T	T/T	T/T	T/T	T/T	T/T	T/T	T/G	T/G	T/T	T/T	T/T	---	T/T	T/G	T/G	T/G	T/G	T/G	T/T	T/T	T/G	T/G	T/T	T/T	T/G	G/G	T/T	T/T	T/T	T/T	T/T	T/T	T/T	T/T	T/T	T/T	T/T	T/T	T/T	T/G	T/T	T/T	G/G	T/T	T/T
Affx-88961311	8	27240061		T/T	T/T	T/T	T/T	T/T	T/T	T/T	T/T	T/T	T/T	T/T	T/T	T/T	T/T	T/T	T/T	T/T	T/T	T/T	T/T	T/T	T/T	T/T	T/T	T/T	T/T	T/T	T/T	T/T	T/T	T/T	T/T	T/T	T/T	T/T	T/T	T/T	T/T	T/T	T/T	T/T	T/T	T/T	T/T	T/T	T/T
Affx-88939869	3	62285664		G/G	G/G	G/G	G/G	G/G	G/G	G/G	G/G	G/G	G/G	G/G	G/G	G/G	G/G	G/G	G/G	G/G	G/G	G/G	G/G	G/G	G/G	G/G	G/G	G/G	G/G	G/G	G/G	G/G	G/G	G/G	G/G	G/G	G/G	G/G	G/G	G/G	G/G	G/G	G/G	G/G	G/G	G/G	G/G	G/G	G/G
Affx-88948687	29	4511388		A/A	A/A	A/A	A/A	A/A	A/A	A/A	A/A	A/A	A/A	A/A	A/A	A/A	A/A	A/A	A/A	A/A	A/A	A/A	A/A	A/A	A/A	A/A	A/A	A/A	A/A	A/A	A/A	A/A	A/A	A/A	A/A	A/A	A/A	A/A	A/A	A/A	A/A	A/A	A/A	A/A	A/A	A/A	A/A	A/A	A/A
Affx-88947579	6	17446150		A/A	A/A	A/A	A/A	A/A	A/A	A/A	A/A	A/A	A/A	A/A	A/A	A/A	A/A	A/A	A/A	A/A	A/A	A/A	A/A	A/A	A/A	A/A	A/A	A/A	A/A	A/A	A/A	A/A	A/A	A/A	A/A	A/A	A/A	A/A	A/A	A/A	A/A	A/A	A/A	A/A	A/A	A/A	A/A	A/A	A/A
Affx-88912531	5	8851413		A/A	G/G	A/G	A/A	G/G	G/G	G/G	G/G	G/G	A/G	G/G	A/G	A/G	G/G	G/G	G/G	G/G	G/G	G/G	G/G	G/G	G/G	G/G	A/G	G/G	G/G	A/G	G/G	G/G	A/G	G/G	G/G	A/G	G/G	G/G	A/G	G/G	G/G	A/G	G/G	G/G	G/G	G/G	G/G	A/G	A/G
Affx-88948981	14	22649401		G/G	A/G	G/G	G/G	G/G	A/G	A/A	A/G	A/A	A/G	A/G	G/G	A/G	A/G	A/G	A/A	A/A	A/G	A/A	G/G	A/G	A/G	A/A	G/G	G/G	G/G	G/G	A/G	G/G	G/G	G/G	G/G	A/G	A/G	A/G	G/G	A/G	A/G	G/G	A/G	A/G	A/G	A/G	A/G	G/G	G/G
Affx-88937606	11	49865881		T/T	C/C	T/T	T/T	T/C	T/T	T/C	T/C	T/T	T/T	T/T	T/C	T/T	T/T	T/T	T/T	T/T	T/T	T/C	T/C	T/T	T/T	T/C	T/C	T/T	T/T	T/T	T/T	T/C	T/T	T/C	T/T	T/T	C/C	T/T	T/C	T/C	T/C	T/T	T/T	T/T	T/C	T/T	T/T	T/T	T/T
Affx-88953247	14	52827615		G/G	G/G	G/G	G/G	G/G	G/G	G/G	G/G	G/G	G/G	G/G	G/G	G/G	G/G	G/G	G/G	G/G	G/G	G/G	G/G	G/G	G/G	G/G	G/G	G/G	G/G	G/G	G/G	G/G	G/G	G/G	G/G	G/G	G/G	G/G	G/G	G/G	G/G	G/G	G/G	G/G	G/G	G/G	G/G	G/G	G/G
Affx-88961479	13	31407585		T/C	C/C	C/C	C/C	T/C	C/C	C/C	T/C	T/C	C/C	C/C	C/C	C/C	T/T	---	T/C	T/C	T/C	T/C	T/T	C/C	C/C	T/C	T/C	C/C	T/C	C/C	C/C	C/C	T/C	C/C	T/T	T/C	C/C	C/C	T/T	C/C	C/C	T/C	T/C	T/C	C/C	C/C	C/C	C/C	C/C
Affx-88925808	18	35253348		C/C	T/T	C/C	C/C	C/C	C/C	T/T	T/T	T/T	T/C	T/C	C/C	T/T	T/C	T/C	T/T	T/C	T/T	T/T	C/C	T/T	T/T	T/T	C/C	T/T	T/T	T/T	T/T	T/T	C/C	C/C	C/C	T/C	T/C	T/T	C/C	T/C	T/C	C/C	C/C	T/C	T/C	T/T	T/T	C/C	T/T
Affx-88930678	3	61615842		C/C	C/C	C/C	C/C	C/C	C/C	C/C	C/C	C/C	C/C	C/C	C/C	C/C	C/C	C/C	C/C	C/C	C/C	C/C	C/C	C/C	C/C	C/C	C/C	C/C	C/C	C/C	C/C	C/C	C/C	T/C	T/C	C/C	C/C	C/C	T/C	C/C	T/C	C/C	C/C	C/C	C/C	C/C	C/C	C/C	C/C
Affx-88928095	1	62452892		T/T	C/C	T/T	T/T	T/T	T/T	T/T	T/T	T/T	T/T	T/C	T/T	T/C	T/T	T/T	T/T	T/T	T/T	T/T	T/T	T/T	T/C	T/T	T/T	T/T	T/T	T/C	T/C	T/T	T/T	T/T	T/T	T/T	T/C	T/T	T/T	T/T	T/T	T/T	T/T	T/T	T/C	T/T	T/C	T/T	T/C
Affx-88940383	14	46576959		A/C	C/C	A/C	A/C	A/C	A/C	C/C	C/C	C/C	A/C	A/C	C/C	A/C	C/C	C/C	C/C	C/C	C/C	C/C	C/C	C/C	A/C	C/C	C/C	C/C	C/C	A/C	C/C	C/C	C/C	C/C	C/C	A/C	C/C	C/C	C/C	A/C	C/C	C/C	A/C	C/C	C/C	C/C	A/C	A/C	A/C
Affx-88957313	8	57308047		G/G	G/G	G/G	G/G	G/G	G/G	G/G	G/G	G/G	G/G	G/G	G/G	G/G	G/G	G/G	G/G	G/G	G/G	G/G	G/G	G/G	G/G	G/G	G/G	G/G	G/G	G/G	G/G	G/G	G/G	G/G	G/G	G/G	G/G	G/G	G/G	G/G	G/G	G/G	G/G	G/G	G/G	G/G	G/G	G/G	G/G
Affx-88936000	12	41479557		T/C	T/T	T/C	T/C	T/C	T/C	T/T	T/T	T/T	T/C	T/T	C/C	T/T	T/C	T/T	T/T	T/T	T/T	T/T	T/C	T/C	T/T	T/T	C/C	T/C	T/T	T/T	T/C	T/T	C/C	C/C	C/C	T/C	T/T	T/T	C/C	T/C	T/T	C/C	T/C	T/T	T/T	T/C	T/T	T/C	T/T
Affx-88923806	6	33342044		C/C	C/C	C/C	C/C	C/C	C/C	C/C	C/C	C/C	C/C	C/C	C/C	C/C	C/C	C/C	C/C	C/C	C/C	C/C	C/C	C/C	C/C	C/C	C/C	C/C	C/C	C/C	C/C	C/C	C/C	C/C	C/C	C/C	C/C	C/C	C/C	C/C	C/C	C/C	C/C	C/C	C/C	C/C	C/C	C/C	C/C
Affx-88918526	19	25475696		T/T	T/C	T/T	T/T	T/T	T/T	T/C	T/C	T/C	T/T	T/C	T/T	T/C	T/T	T/C	T/C	T/T	T/C	T/T	T/T	T/T	T/T	T/T	T/T	T/T	T/C	T/C	T/T	T/C	T/T	T/T	T/T	T/T	T/C	T/C	T/T	T/T	T/C	T/T	T/T	T/C	T/T	T/C	T/C	T/T	T/C
Affx-88941163	9	21064584		G/G	A/A	G/G	G/G	G/G	G/G	A/G	G/G	G/G	G/G	A/G	G/G	A/G	G/G	A/G	G/G	G/G	A/G	G/G	A/G	A/G	A/G	G/G	G/G	G/G	G/G	A/G	A/G	A/G	G/G	G/G	G/G	G/G	G/G	A/A	G/G	G/G	A/A	G/G	G/G	G/G	A/G	G/G	A/G	G/G	A/G
Affx-88953512	4	26480259		T/G	T/G	T/G	T/G	T/G	T/G	T/G	G/G	G/G	T/G	G/G	G/G	G/G	G/G	G/G	G/G	G/G	G/G	G/G	G/G	T/G	G/G	G/G	G/G	T/G	G/G	G/G	G/G	G/G	G/G	G/G	G/G	T/G	T/G	G/G	G/G	T/G	T/G	G/G	T/G	G/G	T/G	T/G	G/G	T/G	G/G
Affx-88959984	2	16230626		G/G	G/G	G/G	G/G	G/G	G/G	G/G	G/G	G/G	G/G	G/G	G/G	G/G	G/G	G/G	G/G	G/G	G/G	G/G	G/G	G/G	G/G	G/G	G/G	G/G	G/G	G/G	G/G	G/G	G/G	G/G	G/G	G/G	G/G	G/G	G/G	G/G	G/G	G/G	G/G	G/G	G/G	G/G	G/G	G/G	G/G
Affx-88935191	22	40065920		T/T	T/T	T/T	T/T	T/C	T/T	T/T	T/C	T/C	T/T	T/T	T/T	T/T	T/T	T/T	T/T	T/T	T/T	T/T	T/T	T/T	T/T	T/C	T/C	T/T	T/T	T/T	T/C	T/T	T/C	T/C	T/C	T/C	T/T	T/T	T/C	T/C	T/T	T/C	T/C	T/T	T/T	T/T	T/T	T/T	T/T
Affx-88945778	11	31464095		C/C	C/C	C/C	C/C	C/C	C/C	C/C	C/C	C/C	C/C	C/C	C/C	C/C	C/C	C/C	C/C	C/C	C/C	C/C	C/C	C/C	C/C	C/C	C/C	C/C	C/C	C/C	C/C	C/C	C/C	C/C	C/C	C/C	C/C	C/C	C/C	C/C	C/C	C/C	C/C	C/C	C/C	C/C	C/C	C/C	C/C
Affx-88941890	5	64878243		A/A	A/A	A/G	A/G	A/G	A/A	A/A	A/A	A/A	A/G	A/A	A/A	A/A	A/A	A/A	A/A	A/A	A/A	A/A	A/A	A/A	A/A	A/A	A/A	A/A	A/A	A/A	A/A	A/A	A/A	A/A	A/A	A/G	A/A	A/A	A/A	A/A	A/A	A/A	A/G	A/A	A/A	A/A	A/A	A/A	A/A
Affx-88914046	21	12300634		A/C	A/A	A/A	A/A	A/A	A/A	---	A/A	A/A	---	A/A	---	A/A	A/C	A/A	A/A	A/A	A/A	A/C	A/C	---	A/A	A/A	A/A	A/A	A/A	A/A	---	---	A/A	---	A/A	A/A	---	---	A/A	A/A	A/A	A/A	A/A	A/A	---	A/A	A/A	A/A	A/A
Affx-88906513	18	57091127		T/C	T/T	T/C	T/C	T/C	T/C	T/T	C/C	C/C	T/C	T/C	C/C	---	C/C	---	T/C	C/C	T/C	C/C	C/C	T/T	T/C	T/C	T/C	T/T	T/C	T/C	T/T	T/T	C/C	T/C	C/C	T/C	T/C	T/T	T/C	T/C	T/C	C/C	T/C	C/C	T/C	T/T	T/C	T/C	T/C
Affx-88905529	19	30511600		G/G	G/G	G/G	G/G	G/G	G/G	G/G	G/G	G/G	G/G	G/G	G/G	G/G	G/G	G/G	G/G	G/G	G/G	G/G	G/G	G/G	G/G	G/G	G/G	G/G	G/G	G/G	G/G	G/G	G/G	G/G	G/G	G/G	G/G	G/G	G/G	G/G	G/G	G/G	G/G	G/G	G/G	G/G	G/G	G/G	G/G
Affx-88961384	23	5025598		A/A	A/A	A/A	A/A	A/A	A/A	A/A	A/A	A/A	A/A	A/A	A/A	A/A	A/A	---	A/A	A/A	A/A	A/A	A/A	A/A	A/A	A/A	A/A	A/A	A/A	A/A	A/A	A/A	A/A	A/A	A/A	A/A	A/A	A/A	A/A	A/A	A/A	A/A	A/A	A/A	A/A	A/A	A/A	A/A	A/A
Affx-88914879	11	63132740		A/A	A/A	A/A	A/A	A/A	A/A	A/A	A/A	A/A	A/A	A/A	A/A	A/A	A/A	A/A	A/A	A/A	A/A	A/A	A/A	A/A	A/A	A/A	A/A	A/A	A/A	A/A	A/A	A/A	A/A	A/A	A/A	A/A	A/A	A/A	A/A	A/A	A/A	A/A	A/A	A/A	A/A	A/A	A/A	A/A	A/A
Affx-88923396	10	9603612		T/T	T/T	T/T	T/T	T/T	T/T	T/T	T/T	T/T	T/T	T/T	T/T	T/T	T/T	T/T	T/T	T/T	T/T	T/T	T/T	T/T	T/T	T/T	T/T	T/T	T/T	T/T	T/T	T/T	T/T	T/T	T/T	T/T	T/T	T/T	T/T	T/T	T/T	T/T	T/T	T/T	T/T	T/T	T/T	T/T	T/T
Affx-88952642	19	6833289		A/A	A/A	A/A	A/C	A/A	A/A	A/A	A/A	A/A	A/C	A/C	A/A	A/A	A/A	A/A	A/A	A/A	A/A	A/A	A/A	A/A	A/A	A/A	A/A	A/A	A/A	A/A	A/A	A/A	A/A	A/A	A/A	A/A	A/A	A/A	A/A	A/A	A/A	A/A	A/A	A/A	A/A	A/A	A/A	A/C	A/A
Affx-88910539	15	38438344		G/G	G/G	G/G	G/G	G/G	G/G	G/G	G/G	G/G	G/G	G/G	G/G	G/G	G/G	G/G	G/G	G/G	G/G	G/G	G/G	G/G	G/G	G/G	G/G	G/G	G/G	G/G	G/G	G/G	G/G	G/G	G/G	G/G	G/G	G/G	G/G	G/G	G/G	G/G	G/G	G/G	G/G	G/G	G/G	G/G	G/G
Affx-88928462	6	58679692		T/T	T/C	T/T	T/T	T/T	T/T	T/C	T/T	T/T	T/T	T/T	T/C	T/T	T/C	T/T	T/T	T/T	T/T	T/T	T/C	T/C	T/T	T/T	T/C	T/C	T/T	T/T	T/C	T/C	T/C	T/C	T/C	T/T	T/T	T/C	T/C	T/T	T/T	T/C	T/T	T/T	C/C	T/C	T/T	T/T	T/T
Affx-88946139	9	19085116		T/T	T/T	T/T	T/T	T/T	T/T	T/T	T/T	T/T	T/T	T/G	T/T	T/G	T/T	T/T	T/T	T/T	T/T	T/T	T/T	T/T	T/T	T/T	T/T	T/T	T/T	T/G	T/T	T/T	T/T	T/T	T/T	T/T	T/G	T/T	T/T	T/T	T/T	T/T	T/T	T/T	T/G	T/T	T/G	T/T	T/T
Affx-88951517	2	5764067		C/C	C/C	C/C	C/C	C/C	C/C	C/C	C/C	C/C	C/C	C/C	C/C	C/C	C/C	C/C	C/C	C/C	C/C	C/C	C/C	C/C	C/C	C/C	C/C	C/C	C/C	C/C	C/C	C/C	C/C	C/C	C/C	C/C	C/C	C/C	C/C	C/C	C/C	C/C	C/C	C/C	C/C	C/C	C/C	C/C	C/C
Affx-88913758	22	13232249		T/T	T/T	T/T	T/T	T/T	T/T	T/T	T/C	T/C	T/T	T/C	T/T	T/T	T/T	T/C	T/C	T/C	T/C	T/T	T/T	T/T	T/T	T/T	T/T	T/T	T/C	T/C	T/C	T/C	T/T	T/T	T/T	T/T	T/C	T/T	T/T	T/T	T/T	T/T	T/T	T/T	T/T	T/C	T/C	T/T	T/T
Affx-88906633	12	11663008		A/G	A/A	A/A	A/A	A/A	A/A	A/A	A/A	A/A	A/A	A/A	A/A	A/A	A/A	A/A	A/A	A/A	A/A	A/A	A/A	A/A	A/A	A/A	A/A	A/A	A/A	A/A	A/A	A/A	A/A	A/A	A/A	A/A	A/A	A/A	A/A	A/A	A/A	A/A	A/A	A/A	A/A	A/A	A/A	A/G	A/A
Affx-88923446	1	48726150		A/G	G/G	A/G	G/G	G/G	G/G	G/G	G/G	G/G	G/G	G/G	A/G	G/G	G/G	G/G	G/G	G/G	A/G	A/G	G/G	G/G	A/G	A/G	A/G	G/G	G/G	G/G	G/G	G/G	G/G	A/G	A/G	G/G	G/G	G/G	G/G	A/G	G/G	G/G	G/G	G/G	G/G	G/G	G/G	A/G	G/G
Affx-88952549	10	30694367		G/G	G/G	G/G	G/G	G/G	G/G	G/G	G/G	G/G	G/G	G/G	G/G	G/G	G/G	G/G	G/G	G/G	G/G	G/G	G/G	G/G	G/G	G/G	G/G	G/G	G/G	G/G	G/G	G/G	G/G	G/G	G/G	G/G	G/G	G/G	G/G	G/G	G/G	G/G	G/G	G/G	G/G	G/G	G/G	G/G	G/G
Affx-88961091	2	38058737		T/G	T/T	T/T	G/G	T/T	T/T	T/G	T/T	G/G	T/G	T/G	G/G	T/G	T/G	T/T	T/G	T/G	T/G	T/T	T/G	T/G	G/G	T/T	T/T	T/G	G/G	T/G	T/G	T/G	G/G	T/G	T/G	T/G	T/G	T/T	T/G	T/G	T/G	T/T	T/T	T/G	T/G	T/G	G/G	T/T	G/G
Affx-88936016	6	13607643		G/G	G/G	G/G	G/G	G/G	G/G	G/G	G/G	G/G	G/G	G/G	G/G	G/G	G/G	G/G	G/G	G/G	G/G	G/G	G/G	G/G	G/G	G/G	G/G	G/G	G/G	G/G	G/G	G/G	G/G	G/G	G/G	G/G	G/G	G/G	G/G	G/G	G/G	G/G	G/G	G/G	G/G	G/G	G/G	G/G	G/G
Affx-88911530	8	41767653		G/G	G/G	G/G	G/G	G/G	G/G	G/G	G/G	G/G	G/G	A/G	G/G	A/G	A/G	A/G	A/G	G/G	G/G	G/G	A/G	G/G	G/G	G/G	G/G	G/G	A/G	A/G	G/G	G/G	G/G	G/G	G/G	G/G	G/G	G/G	G/G	G/G	G/G	G/G	G/G	A/G	G/G	A/G	G/G	G/G	G/G
Affx-88929468	7	61725840		A/G	A/G	A/G	A/G	A/G	A/G	A/G	G/G	G/G	A/G	G/G	A/G	G/G	A/A	G/G	G/G	G/G	A/G	G/G	A/A	A/G	G/G	A/G	A/A	G/G	A/G	G/G	G/G	A/G	A/G	A/G	A/G	G/G	A/G	A/G	G/G	A/G	A/G	A/G	G/G	A/G	A/A	A/G	G/G	A/G	G/G
Affx-88920162	11	72979401		A/A	A/G	A/A	A/A	A/A	A/A	A/G	A/A	A/A	A/A	A/A	A/A	A/A	A/A	A/A	A/A	A/A	A/A	A/A	A/A	A/A	A/A	A/A	A/A	A/A	A/A	A/A	A/G	A/G	A/A	A/A	A/A	A/A	A/A	A/A	A/A	A/A	A/A	A/A	A/A	A/A	A/G	A/A	A/A	A/A	A/A
Affx-88925360	16	38594398		C/C	C/C	C/C	C/C	C/C	C/C	C/C	C/C	C/C	C/C	C/C	C/C	C/C	C/C	C/C	C/C	C/C	C/C	C/C	C/C	C/C	C/C	C/C	C/C	C/C	C/C	C/C	C/C	C/C	C/C	C/C	C/C	C/C	C/C	C/C	C/C	C/C	C/C	C/C	C/C	C/C	C/C	C/C	C/C	C/C	C/C
Affx-88952741	13	35541760		G/G	G/G	G/G	G/G	G/G	G/G	G/G	A/G	A/G	G/G	G/G	A/G	G/G	G/G	G/G	A/G	A/G	A/G	A/G	A/G	G/G	G/G	A/G	G/G	G/G	A/G	G/G	G/G	G/G	A/G	A/G	G/G	G/G	G/G	G/G	G/G	G/G	G/G	A/G	G/G	G/G	G/G	G/G	G/G	G/G	G/G
Affx-88908095	26	6721139		T/G	G/G	G/G	G/G	G/G	G/G	G/G	G/G	G/G	G/G	G/G	G/G	G/G	G/G	G/G	G/G	G/G	G/G	G/G	G/G	G/G	G/G	G/G	G/G	G/G	G/G	G/G	G/G	G/G	G/G	G/G	G/G	G/G	G/G	G/G	G/G	T/G	G/G	G/G	T/G	G/G	G/G	G/G	G/G	G/G	G/G
Affx-88944651	6	35462133		A/A	A/A	A/G	A/A	A/A	A/G	A/A	A/G	A/A	A/G	A/A	A/A	A/A	A/A	A/G	A/A	A/A	A/A	A/G	A/A	A/G	A/G	A/A	A/A	A/A	A/A	A/A	A/A	A/G	A/A	A/A	A/A	A/G	A/G	A/G	A/A	A/G	A/G	A/A	A/G	A/A	A/A	A/G	A/A	A/G	A/G
Affx-88930651	22	37210828		G/G	G/G	G/G	G/G	G/G	G/G	G/G	G/G	G/G	G/G	A/G	G/G	A/G	A/G	A/G	A/G	A/G	A/G	A/G	A/G	G/G	A/G	G/G	G/G	G/G	A/G	A/G	G/G	G/G	G/G	G/G	G/G	G/G	A/G	G/G	G/G	G/G	A/G	G/G	G/G	A/G	G/G	G/G	A/G	G/G	A/G
Affx-88916067	2	13774656		G/G	G/G	G/G	G/G	G/G	G/G	G/G	G/G	G/G	G/G	G/G	G/G	---	G/G	G/G	G/G	G/G	G/G	G/G	G/G	G/G	A/G	G/G	G/G	G/G	G/G	A/G	G/G	G/G	G/G	G/G	G/G	G/G	G/G	G/G	G/G	G/G	G/G	G/G	G/G	G/G	G/G	G/G	G/G	G/G	G/G
Affx-88943519	11	44674195		G/G	G/G	G/G	G/G	G/G	G/G	G/G	G/G	G/G	G/G	G/G	G/G	A/G	G/G	G/G	A/G	A/G	A/G	A/G	G/G	G/G	A/G	A/G	G/G	G/G	G/G	A/G	G/G	G/G	G/G	G/G	G/G	G/G	G/G	G/G	G/G	G/G	G/G	G/G	G/G	A/G	G/G	G/G	A/G	G/G	G/G
Affx-88934772	10	15924790		G/G	G/G	G/G	A/G	A/G	A/G	G/G	A/G	A/G	A/G	A/G	A/G	A/G	G/G	A/G	A/G	A/G	A/G	A/G	G/G	A/G	A/G	A/G	A/G	G/G	A/G	A/G	A/G	G/G	A/G	A/G	G/G	G/G	G/G	A/G	G/G	A/G	G/G	G/G	G/G	A/G	G/G	G/G	A/G	A/G	A/G
Affx-88936883	25	18931382		C/C	C/C	C/C	C/C	C/C	C/C	C/C	C/C	C/C	C/C	C/C	C/C	C/C	C/C	C/C	C/C	C/C	C/C	C/C	C/C	C/C	C/C	C/C	C/C	C/C	C/C	C/C	C/C	C/C	C/C	C/C	C/C	C/C	C/C	C/C	C/C	C/C	C/C	C/C	C/C	C/C	C/C	C/C	C/C	C/C	C/C
Affx-88933889	5	82423435		G/G	G/G	G/G	G/G	G/G	G/G	G/G	G/G	G/G	G/G	G/G	G/G	G/G	G/G	G/G	G/G	G/G	G/G	G/G	G/G	G/G	G/G	G/G	G/G	G/G	G/G	G/G	G/G	G/G	G/G	G/G	G/G	G/G	G/G	G/G	G/G	G/G	G/G	G/G	G/G	G/G	G/G	G/G	G/G	G/G	G/G
Affx-88951451	24	18673250		G/G	A/G	G/G	G/G	G/G	G/G	A/G	A/A	A/G	A/G	G/G	G/G	A/G	G/G	A/G	A/G	A/G	A/G	G/G	G/G	A/A	A/G	A/A	G/G	A/A	A/G	G/G	G/G	A/G	A/G	G/G	G/G	G/G	A/G	A/G	G/G	A/G	A/G	A/G	G/G	---	A/A	A/A	A/G	A/G	G/G
Affx-88944478	25	59720167		T/T	T/T	T/T	T/T	T/T	T/T	T/T	T/T	T/T	T/T	T/T	T/T	T/T	T/T	T/T	T/T	T/T	T/T	T/T	T/T	T/T	T/T	T/T	T/T	T/T	T/T	T/T	T/T	T/T	T/T	T/T	T/T	T/T	T/T	T/T	T/T	T/T	T/T	T/T	T/T	T/T	T/T	T/T	T/T	T/T	T/T
Affx-88950673	8	47313614		C/C	C/C	C/C	C/C	C/C	C/C	C/C	C/C	C/C	C/C	C/C	C/C	C/C	T/C	T/C	T/C	T/C	T/C	C/C	T/C	T/C	C/C	C/C	C/C	T/C	T/C	C/C	C/C	C/C	C/C	C/C	C/C	C/C	T/C	C/C	C/C	C/C	C/C	C/C	C/C	T/T	T/C	C/C	T/C	C/C	C/C
Affx-88952915	24	6267771		T/T	T/G	T/T	T/T	T/T	T/T	T/G	G/G	G/G	T/T	G/G	T/G	G/G	G/G	G/G	G/G	G/G	T/G	G/G	G/G	T/G	T/G	G/G	T/G	T/G	T/G	G/G	G/G	G/G	T/G	T/G	T/G	T/T	T/G	G/G	T/G	T/T	T/G	T/G	T/T	T/G	T/G	T/G	T/G	T/T	G/G
Affx-88960788	5	63224299		A/A	A/A	A/A	A/A	A/A	A/A	A/A	A/A	A/A	A/A	A/A	A/A	A/A	A/A	A/A	A/A	A/A	A/A	A/A	A/A	A/A	A/A	A/A	A/A	A/A	A/A	A/A	A/A	A/A	A/A	A/A	A/A	A/A	A/A	A/A	A/A	A/A	A/A	A/A	A/A	A/A	A/A	A/A	A/A	A/A	A/A
Affx-88948912	8	18664473		C/C	C/C	A/C	A/C	A/C	A/C	C/C	A/C	A/C	A/C	A/C	A/C	A/C	A/C	A/C	A/C	A/C	A/C	A/C	A/C	C/C	A/C	A/C	A/C	C/C	A/C	A/C	C/C	C/C	A/C	A/C	C/C	A/C	C/C	C/C	A/C	A/C	C/C	C/C	A/C	A/C	C/C	A/C	A/C	A/C	A/C
Affx-88959982	15	45995393		C/C	C/C	T/C	C/C	T/C	C/C	T/C	T/C	T/C	T/T	T/C	T/T	T/C	T/T	T/C	T/T	T/C	T/T	T/C	T/T	C/C	C/C	T/T	T/T	C/C	T/T	T/C	T/C	T/C	T/T	T/T	T/T	T/T	C/C	C/C	T/C	T/C	C/C	T/C	T/C	T/C	T/C	C/C	C/C	T/C	C/C
Affx-88922519	14	45198600		G/G	G/G	G/G	G/G	G/G	G/G	G/G	G/G	G/G	G/G	G/G	G/G	G/G	G/G	G/G	G/G	G/G	G/G	G/G	G/G	G/G	G/G	G/G	G/G	G/G	G/G	G/G	G/G	G/G	G/G	G/G	G/G	G/G	G/G	G/G	G/G	G/G	G/G	G/G	G/G	G/G	G/G	G/G	G/G	G/G	G/G
Affx-88924042	3	32449749		A/C	C/C	A/C	A/C	C/C	A/C	C/C	C/C	C/C	A/C	C/C	A/A	C/C	A/C	C/C	C/C	C/C	C/C	C/C	A/C	C/C	C/C	C/C	A/A	C/C	C/C	C/C	C/C	C/C	A/C	A/A	A/A	---	C/C	C/C	A/C	C/C	C/C	A/C	C/C	C/C	C/C	C/C	C/C	A/C	C/C
Affx-88949775	14	26834239		A/A	A/A	A/A	A/A	A/A	A/A	A/A	A/A	A/A	A/A	A/A	A/A	A/A	A/A	A/A	A/A	A/A	A/A	A/A	A/A	A/A	A/A	A/A	A/A	A/A	A/A	A/A	A/A	A/A	A/A	A/A	A/A	A/A	A/A	A/A	A/A	A/A	A/A	A/A	A/A	A/A	A/A	A/A	A/A	A/A	A/A
Affx-88911436	28	8998155		T/T	T/T	T/T	T/T	T/T	T/T	T/T	T/T	T/T	T/T	T/T	T/T	T/T	T/T	T/T	T/T	T/T	T/T	T/T	T/T	T/T	T/T	T/T	T/T	T/T	T/T	T/T	T/T	T/T	T/T	T/T	T/T	T/T	T/T	T/T	T/T	T/T	T/T	T/T	T/T	T/T	T/T	T/T	T/T	T/T	T/T
Affx-88906690	24	27293763		A/A	A/A	A/C	A/A	A/A	A/A	A/A	A/A	A/C	C/C	A/C	A/C	A/C	A/C	A/C	A/C	A/C	A/A	A/C	A/C	A/C	A/C	A/A	A/A	A/C	A/C	A/C	A/A	A/A	C/C	A/A	A/C	A/C	A/A	A/A	A/A	C/C	A/A	A/C	A/C	A/A	A/A	A/C	A/A	C/C	A/C
Affx-88948843	7	63506488		G/G	G/G	G/G	G/G	G/G	G/G	G/G	G/G	G/G	G/G	G/G	G/G	G/G	G/G	G/G	G/G	G/G	G/G	G/G	G/G	G/G	G/G	G/G	G/G	G/G	G/G	G/G	G/G	G/G	G/G	G/G	G/G	G/G	G/G	G/G	G/G	G/G	G/G	G/G	G/G	G/G	G/G	G/G	G/G	G/G	G/G
Affx-88937850	7	41979119		T/T	T/G	T/T	T/T	T/G	T/G	T/G	T/G	T/G	T/T	T/T	T/G	---	T/T	T/G	T/G	T/G	---	T/G	T/T	T/G	---	T/T	---	T/G	T/T	T/T	G/G	T/G	T/T	T/T	T/G	T/G	T/G	G/G	T/G	T/T	T/G	T/G	T/G	T/T	T/G	G/G	---	T/T	---
Affx-88955325	22	23053610		G/G	G/G	G/G	G/G	G/G	G/G	G/G	G/G	G/G	G/G	G/G	G/G	G/G	G/G	G/G	G/G	G/G	G/G	G/G	G/G	G/G	G/G	G/G	G/G	G/G	G/G	G/G	G/G	G/G	G/G	G/G	G/G	G/G	G/G	G/G	G/G	G/G	G/G	G/G	G/G	G/G	G/G	G/G	G/G	G/G	G/G
Affx-88905772	5	78817227		A/A	A/A	A/C	A/C	A/C	A/A	A/A	A/A	A/A	A/C	A/A	A/A	A/A	A/A	A/A	A/A	A/A	A/A	A/A	A/A	A/A	A/A	A/A	A/A	A/A	A/A	A/A	A/A	A/A	A/A	A/A	A/A	A/C	A/A	A/A	A/A	A/A	A/A	A/A	A/C	A/A	A/A	A/A	A/A	A/A	A/A
Affx-88957995	11	71553656		A/C	A/A	A/C	A/C	A/C	A/C	A/A	A/A	A/C	A/C	C/C	A/A	A/C	A/A	A/C	A/A	A/A	A/A	A/A	A/A	A/C	A/C	A/A	A/A	A/C	A/C	C/C	A/C	A/C	A/A	A/A	A/C	A/C	A/A	A/C	A/A	A/A	A/A	A/C	A/C	A/C	A/A	A/C	C/C	A/C	C/C
Affx-88932272	7	45430573		T/C	T/T	T/C	T/C	T/T	T/T	T/T	T/T	T/T	T/C	T/T	T/T	T/T	T/T	T/T	T/T	T/T	T/T	T/T	T/T	T/T	T/T	T/T	T/T	T/T	T/T	T/T	T/T	T/T	T/T	T/T	T/T	T/T	T/T	T/T	T/T	T/T	T/T	T/T	T/T	T/T	T/T	T/T	T/T	T/C	T/T
Affx-88956383	0	0		A/G	A/A	A/G	A/A	A/G	A/G	A/A	A/A	A/G	A/A	A/A	A/A	---	A/G	A/G	A/G	A/G	A/G	A/A	A/G	A/G	A/G	A/A	A/G	A/A	A/G	A/G	A/G	A/A	A/A	A/G	A/A	A/G	A/A	A/G	A/A	A/G	A/A	A/A	A/A	A/A	A/A	A/A	A/G	A/A	A/A
Affx-88939236	27	13701594		C/C	C/C	C/C	C/C	C/C	C/C	C/C	C/C	C/C	C/C	C/C	C/C	C/C	C/C	C/C	C/C	C/C	C/C	C/C	C/C	C/C	C/C	C/C	C/C	C/C	C/C	C/C	C/C	C/C	C/C	C/C	C/C	C/C	C/C	C/C	C/C	C/C	C/C	C/C	C/C	C/C	C/C	C/C	C/C	C/C	C/C
Affx-88947892	1	65495804		A/A	A/A	A/A	A/A	A/A	A/A	A/A	A/A	A/A	A/A	A/A	A/A	A/A	A/A	A/A	A/A	A/A	A/A	A/A	A/A	A/A	A/A	A/A	A/A	A/A	A/A	A/A	A/A	A/A	A/A	A/A	A/A	A/A	A/A	A/A	A/A	A/A	A/A	A/A	A/A	A/A	A/A	A/A	A/A	A/A	A/A
Affx-88951667	21	32587541		A/G	A/G	---	A/G	G/G	A/G	A/G	A/A	A/A	G/G	A/G	A/G	A/G	A/A	A/A	A/A	A/A	A/A	A/A	A/A	A/A	A/G	A/A	A/G	A/A	A/A	A/G	A/A	A/G	A/G	A/G	A/G	G/G	A/G	A/G	A/G	A/G	A/G	A/G	A/G	---	A/A	A/A	A/G	G/G	A/G
Affx-88924798	22	8447134		T/T	T/T	T/T	T/T	T/T	T/T	T/T	T/T	T/T	T/T	T/T	T/T	T/T	T/T	T/T	T/T	T/T	T/T	T/T	T/T	T/T	T/T	T/T	T/T	T/T	T/T	T/T	T/T	T/T	T/T	T/T	T/T	T/T	T/T	T/T	T/T	T/T	T/T	T/T	T/T	T/T	T/T	T/T	T/T	T/T	T/T
Affx-88929601	15	50442018		C/C	C/C	C/C	C/C	C/C	C/C	C/C	C/C	C/C	C/C	C/C	C/C	C/C	C/C	C/C	C/C	C/C	C/C	C/C	C/C	C/C	C/C	C/C	C/C	C/C	C/C	C/C	C/C	C/C	C/C	C/C	C/C	C/C	C/C	C/C	C/C	C/C	C/C	C/C	C/C	C/C	C/C	C/C	C/C	C/C	C/C
Affx-88908942	17	14415800		C/C	C/C	C/C	C/C	C/C	C/C	C/C	C/C	C/C	C/C	C/C	C/C	C/C	C/C	C/C	C/C	C/C	C/C	C/C	C/C	C/C	C/C	C/C	C/C	C/C	C/C	C/C	C/C	C/C	C/C	C/C	C/C	C/C	C/C	C/C	C/C	C/C	C/C	C/C	C/C	C/C	C/C	C/C	C/C	C/C	C/C
Affx-88951958	14	14830573		A/C	A/C	A/C	C/C	A/C	C/C	A/C	C/C	C/C	C/C	A/C	C/C	A/C	C/C	C/C	C/C	C/C	C/C	C/C	C/C	C/C	C/C	C/C	C/C	C/C	C/C	C/C	C/C	C/C	C/C	C/C	C/C	C/C	A/C	C/C	C/C	C/C	C/C	C/C	C/C	C/C	C/C	C/C	A/C	A/C	C/C
Affx-88952156	3	53092103		C/C	C/C	C/C	C/C	C/C	C/C	C/C	C/C	C/C	C/C	C/C	C/C	C/C	C/C	C/C	C/C	C/C	C/C	C/C	C/C	C/C	C/C	C/C	C/C	C/C	C/C	C/C	C/C	C/C	C/C	C/C	C/C	C/C	C/C	C/C	C/C	C/C	C/C	C/C	C/C	C/C	C/C	C/C	C/C	C/C	C/C
Affx-88929634	5	65083236		G/G	G/G	G/G	G/G	G/G	G/G	G/G	G/G	G/G	G/G	G/G	G/G	G/G	G/G	G/G	G/G	G/G	G/G	G/G	G/G	G/G	G/G	G/G	G/G	G/G	G/G	G/G	G/G	G/G	G/G	G/G	G/G	G/G	G/G	G/G	G/G	G/G	G/G	G/G	G/G	G/G	G/G	G/G	G/G	G/G	G/G
Affx-88950261	6	45488745		G/G	G/G	G/G	G/G	G/G	G/G	G/G	G/G	G/G	G/G	G/G	G/G	G/G	G/G	G/G	G/G	G/G	G/G	G/G	G/G	G/G	G/G	G/G	G/G	G/G	G/G	G/G	G/G	G/G	G/G	G/G	G/G	G/G	G/G	G/G	G/G	G/G	G/G	G/G	G/G	G/G	G/G	G/G	G/G	G/G	G/G
Affx-88925685	18	54929889		T/C	T/C	T/C	T/C	T/C	T/C	T/C	C/C	C/C	T/C	T/T	T/C	T/C	T/T	T/C	C/C	T/C	T/C	C/C	T/T	T/T	C/C	C/C	C/C	T/C	C/C	C/C	T/C	T/T	T/C	C/C	T/C	T/C	T/T	T/C	C/C	T/C	T/T	T/C	T/C	T/C	T/T	T/C	T/C	T/C	T/C
Affx-88954343	5	62456078		C/C	C/C	C/C	C/C	C/C	C/C	C/C	C/C	C/C	C/C	C/C	C/C	C/C	C/C	C/C	C/C	C/C	C/C	C/C	C/C	C/C	C/C	C/C	C/C	C/C	C/C	C/C	C/C	C/C	C/C	C/C	C/C	C/C	C/C	C/C	C/C	C/C	C/C	C/C	C/C	C/C	C/C	C/C	C/C	C/C	C/C
Affx-88932077	5	86041011		C/C	T/C	T/C	T/C	T/C	C/C	T/C	C/C	C/C	C/C	C/C	T/C	C/C	C/C	C/C	C/C	C/C	C/C	C/C	C/C	T/C	C/C	C/C	T/C	T/C	C/C	C/C	T/C	T/C	C/C	C/C	C/C	T/C	T/C	T/T	T/C	T/C	T/C	T/C	C/C	C/C	T/C	T/T	C/C	C/C	C/C
Affx-88955241	4	9575371		G/G	T/T	T/G	G/G	G/G	G/G	T/T	T/G	T/G	G/G	G/G	G/G	G/G	T/G	T/G	T/G	T/G	T/G	T/G	T/G	T/G	G/G	T/G	T/G	T/G	T/G	G/G	T/G	G/G	G/G	G/G	G/G	T/G	T/T	T/G	G/G	T/G	T/T	T/G	G/G	T/G	T/G	G/G	G/G	T/G	G/G
Affx-88918417	25	35384508		C/C	C/C	C/C	C/C	C/C	C/C	C/C	C/C	C/C	C/C	C/C	C/C	C/C	C/C	C/C	C/C	C/C	C/C	C/C	C/C	C/C	C/C	C/C	C/C	C/C	C/C	C/C	C/C	C/C	C/C	C/C	C/C	C/C	C/C	C/C	C/C	C/C	C/C	C/C	C/C	C/C	C/C	C/C	C/C	C/C	C/C
Affx-88905309	17	25737403		A/A	A/A	A/A	A/A	A/A	A/A	A/A	A/A	A/A	A/A	A/A	A/A	A/A	A/A	A/A	A/A	A/A	A/A	A/A	A/A	A/A	A/A	A/A	A/A	A/A	A/A	A/A	A/G	A/G	A/A	A/A	A/A	A/A	A/A	A/G	A/A	A/A	A/A	A/A	A/A	A/A	A/A	A/A	A/A	A/A	A/A
Affx-88922187	1	43294271		G/G	G/G	G/G	G/G	G/G	G/G	G/G	G/G	G/G	G/G	G/G	G/G	G/G	G/G	G/G	G/G	G/G	G/G	G/G	G/G	G/G	G/G	G/G	G/G	G/G	G/G	G/G	G/G	G/G	G/G	G/G	G/G	G/G	G/G	G/G	G/G	G/G	G/G	G/G	G/G	G/G	G/G	G/G	G/G	G/G	G/G
Affx-88941612	5	62761212		G/G	G/G	G/G	G/G	G/G	G/G	G/G	G/G	G/G	G/G	G/G	G/G	G/G	G/G	G/G	G/G	G/G	G/G	G/G	G/G	G/G	G/G	G/G	G/G	G/G	G/G	G/G	G/G	G/G	G/G	G/G	G/G	G/G	G/G	G/G	G/G	G/G	G/G	G/G	G/G	G/G	G/G	G/G	G/G	G/G	G/G
Affx-88939270	22	27235086		C/C	C/C	C/C	C/C	C/C	C/C	C/C	C/C	C/C	C/C	C/C	C/C	C/C	C/C	C/C	C/C	C/C	C/C	C/C	C/C	C/C	C/C	C/C	C/C	C/C	C/C	C/C	C/C	C/C	C/C	C/C	C/C	C/C	C/C	C/C	C/C	C/C	C/C	C/C	C/C	C/C	C/C	C/C	C/C	C/C	C/C
Affx-88926840	7	51330979		G/G	G/G	G/G	G/G	G/G	G/G	G/G	G/G	G/G	G/G	G/G	A/G	G/G	G/G	G/G	G/G	G/G	G/G	G/G	G/G	A/G	G/G	G/G	A/G	G/G	G/G	G/G	G/G	A/G	A/G	G/G	A/G	G/G	G/G	A/G	A/G	G/G	A/G	G/G	G/G	G/G	A/G	A/G	G/G	G/G	G/G
Affx-88949306	14	51742161		G/G	G/G	T/T	T/T	T/G	G/G	G/G	G/G	G/G	T/G	G/G	T/G	G/G	G/G	G/G	G/G	G/G	G/G	G/G	G/G	G/G	G/G	G/G	T/G	G/G	G/G	G/G	G/G	G/G	G/G	T/G	T/G	T/G	G/G	G/G	T/G	T/G	G/G	T/G	T/G	G/G	G/G	G/G	G/G	T/T	G/G
Affx-88949689	17	76497376		A/C	A/A	C/C	C/C	C/C	A/C	A/C	A/C	A/C	C/C	A/C	A/C	A/C	A/C	A/C	A/A	A/A	A/A	A/C	A/C	C/C	C/C	A/A	A/C	C/C	A/C	A/C	A/C	C/C	C/C	C/C	A/C	C/C	A/C	C/C	A/C	A/C	A/A	C/C	A/C	A/A	A/C	C/C	C/C	A/C	C/C
Affx-88907330	4	75536636		G/G	G/G	G/G	G/G	G/G	G/G	G/G	G/G	G/G	G/G	G/G	G/G	G/G	G/G	G/G	G/G	G/G	G/G	G/G	G/G	G/G	G/G	G/G	G/G	G/G	G/G	G/G	G/G	G/G	G/G	G/G	G/G	G/G	G/G	G/G	G/G	G/G	G/G	G/G	G/G	G/G	G/G	G/G	G/G	G/G	G/G
Affx-88952910	8	51992979		G/G	G/G	G/G	G/G	G/G	G/G	G/G	G/G	G/G	G/G	G/G	G/G	G/G	G/G	G/G	G/G	G/G	G/G	G/G	G/G	G/G	G/G	G/G	G/G	G/G	G/G	G/G	G/G	G/G	G/G	G/G	G/G	G/G	G/G	G/G	G/G	G/G	G/G	G/G	G/G	G/G	G/G	G/G	G/G	G/G	G/G
Affx-88939278	16	62702488		G/G	G/G	G/G	G/G	G/G	G/G	G/G	G/G	G/G	G/G	G/G	G/G	G/G	G/G	G/G	G/G	G/G	G/G	G/G	G/G	G/G	G/G	G/G	G/G	G/G	G/G	G/G	G/G	G/G	G/G	G/G	G/G	G/G	G/G	G/G	G/G	G/G	G/G	G/G	G/G	G/G	G/G	G/G	G/G	G/G	G/G
Affx-88925675	7	12771163		G/G	G/G	G/G	G/G	G/G	G/G	G/G	G/G	G/G	G/G	G/G	G/G	G/G	G/G	G/G	G/G	G/G	G/G	G/G	G/G	G/G	G/G	G/G	G/G	G/G	G/G	G/G	G/G	G/G	G/G	G/G	G/G	G/G	G/G	G/G	G/G	G/G	G/G	G/G	G/G	G/G	G/G	G/G	G/G	G/G	G/G
Affx-88904597	6	33535229		C/C	C/C	C/C	C/C	C/C	C/C	C/C	C/C	C/C	C/C	C/C	C/C	C/C	C/C	C/C	C/C	C/C	C/C	C/C	C/C	C/C	C/C	C/C	C/C	C/C	C/C	C/C	C/C	C/C	C/C	C/C	C/C	C/C	C/C	C/C	C/C	C/C	C/C	C/C	C/C	C/C	C/C	C/C	C/C	C/C	C/C
Affx-88953629	12	39128349		G/G	G/G	G/G	G/G	G/G	G/G	G/G	G/G	G/G	G/G	G/G	G/G	G/G	G/G	G/G	G/G	G/G	G/G	G/G	G/G	G/G	G/G	G/G	G/G	G/G	G/G	G/G	G/G	G/G	G/G	G/G	G/G	G/G	G/G	G/G	G/G	G/G	G/G	G/G	G/G	G/G	G/G	G/G	G/G	G/G	G/G
Affx-88957798	8	29544755		C/C	T/C	C/C	C/C	C/C	C/C	T/C	C/C	C/C	C/C	T/C	C/C	T/C	T/T	T/C	T/C	C/C	C/C	C/C	T/C	C/C	C/C	C/C	C/C	C/C	T/C	T/C	T/C	C/C	T/C	T/C	C/C	C/C	C/C	T/C	C/C	C/C	T/C	T/C	C/C	T/C	C/C	T/C	C/C	C/C	C/C
Affx-88918235	21	25812766		T/T	T/T	T/T	T/T	T/T	T/T	T/T	T/T	T/T	T/T	T/T	T/T	T/T	T/T	T/C	T/T	T/T	T/C	T/T	T/T	T/T	T/C	T/T	T/T	T/T	T/T	T/T	T/T	T/T	T/T	T/T	T/T	T/T	T/T	T/T	T/T	T/T	T/T	T/T	T/T	T/T	T/T	T/T	T/T	T/T	T/T
Affx-88916222	6	47970507		G/G	A/G	G/G	G/G	G/G	G/G	A/G	G/G	G/G	G/G	G/G	G/G	G/G	G/G	G/G	G/G	G/G	G/G	G/G	G/G	G/G	G/G	G/G	G/G	A/G	G/G	G/G	A/G	G/G	G/G	G/G	G/G	G/G	G/G	G/G	G/G	G/G	G/G	G/G	G/G	G/G	A/G	G/G	G/G	G/G	G/G
Affx-88940313	10	15474150		T/T	T/T	T/T	T/T	T/T	T/T	T/T	T/T	T/G	T/T	T/T	T/T	T/T	T/G	T/T	T/T	T/T	T/T	T/T	G/G	T/T	T/T	T/T	T/G	T/T	T/G	T/T	T/T	T/T	T/G	T/G	T/G	T/T	T/T	T/T	T/T	T/T	T/T	T/T	T/T	T/T	T/T	T/T	T/T	T/T	T/T
Affx-88961716	10	18911136		T/T	T/T	T/T	T/T	T/T	T/T	T/T	T/T	T/T	T/T	T/T	T/T	T/T	T/T	T/T	T/T	T/T	T/T	T/T	T/T	T/T	T/T	T/T	T/T	T/T	T/T	T/T	T/T	T/T	T/T	T/T	T/T	T/T	T/T	T/T	T/T	T/T	T/T	T/T	T/T	T/T	T/T	T/T	T/T	T/T	T/T
Affx-88942300	19	16807734		G/G	G/G	G/G	G/G	G/G	G/G	G/G	G/G	G/G	G/G	G/G	G/G	G/G	G/G	G/G	G/G	G/G	G/G	G/G	G/G	G/G	G/G	G/G	G/G	G/G	G/G	G/G	G/G	G/G	G/G	G/G	G/G	G/G	G/G	G/G	G/G	G/G	G/G	G/G	G/G	G/G	G/G	G/G	G/G	G/G	G/G
Affx-88939252	5	32765269		C/C	C/C	C/C	C/C	C/C	C/C	C/C	C/C	C/C	C/C	C/C	C/C	C/C	C/C	C/C	C/C	C/C	C/C	C/C	C/C	C/C	C/C	C/C	C/C	C/C	C/C	C/C	C/C	C/C	C/C	C/C	C/C	C/C	C/C	C/C	C/C	C/C	C/C	C/C	C/C	C/C	C/C	C/C	C/C	C/C	C/C
Affx-88936352	17	45891630		G/G	G/G	G/G	G/G	G/G	G/G	G/G	G/G	G/G	G/G	G/G	G/G	G/G	G/G	G/G	G/G	G/G	G/G	G/G	G/G	G/G	G/G	G/G	G/G	G/G	G/G	G/G	G/G	G/G	G/G	G/G	G/G	G/G	G/G	G/G	G/G	G/G	G/G	G/G	G/G	G/G	G/G	G/G	G/G	G/G	G/G
Affx-88934534	3	51396823		T/C	T/C	T/C	T/C	T/T	T/C	T/T	T/T	T/T	T/C	T/T	T/C	T/T	T/T	T/T	T/T	T/T	T/T	T/T	T/T	T/C	T/T	T/T	T/C	T/C	T/T	T/T	T/C	T/C	T/T	T/C	T/C	T/C	T/T	T/C	T/T	T/T	T/C	T/T	T/T	T/T	T/T	C/C	T/T	T/C	T/T
Affx-88950197	12	76246267		C/C	C/C	C/C	C/C	C/C	C/C	C/C	C/C	C/C	C/C	C/C	C/C	C/C	C/C	C/C	C/C	C/C	C/C	C/C	C/C	C/C	C/C	C/C	C/C	C/C	C/C	C/C	C/C	C/C	C/C	C/C	C/C	C/C	C/C	C/C	C/C	C/C	C/C	C/C	C/C	C/C	C/C	C/C	C/C	C/C	C/C
Affx-88946126	19	2753450		T/T	---	T/T	T/T	T/T	T/T	T/C	---	---	T/T	---	T/T	T/T	T/T	T/C	---	T/T	T/C	T/C	T/C	T/C	T/T	T/C	T/T	---	T/C	---	T/T	---	T/T	---	T/T	T/T	---	---	T/T	T/T	---	---	T/T	T/C	---	---	---	T/T	T/T
Affx-88941566	4	64160434		C/C	T/C	C/C	T/C	C/C	C/C	T/C	T/C	C/C	T/C	T/C	T/C	T/C	C/C	T/C	T/C	T/C	T/C	C/C	C/C	C/C	T/T	T/T	T/C	C/C	T/C	T/T	C/C	C/C	T/C	T/C	T/C	T/C	T/C	C/C	C/C	C/C	T/C	C/C	T/C	C/C	T/C	C/C	T/T	C/C	T/T
Affx-88923882	19	38741446		T/T	T/T	T/T	T/T	T/T	T/T	T/T	T/T	T/T	---	T/T	T/T	T/T	T/T	T/T	T/T	T/T	T/T	T/T	T/T	T/T	T/T	T/T	T/T	T/T	T/T	T/T	T/T	T/T	T/T	T/T	T/T	T/T	T/T	T/T	T/T	T/T	T/T	T/T	T/T	T/T	T/T	T/T	T/T	T/T	T/T
Affx-88944166	25	44760754		G/G	T/G	G/G	G/G	G/G	G/G	T/G	T/G	G/G	G/G	G/G	T/G	G/G	T/G	G/G	G/G	G/G	G/G	T/G	T/G	G/G	G/G	G/G	T/G	G/G	T/G	T/G	G/G	G/G	T/G	T/G	T/G	G/G	G/G	G/G	T/G	G/G	G/G	T/G	G/G	G/G	T/G	G/G	G/G	G/G	G/G
Affx-88927906	14	60051098		T/T	T/T	T/T	T/T	T/T	T/T	T/T	T/T	T/T	T/T	T/T	T/T	T/T	T/T	T/T	T/T	T/T	T/T	T/T	T/T	T/T	T/T	T/T	T/T	T/T	T/T	T/T	T/T	T/T	T/T	T/T	T/T	T/T	T/T	T/T	T/T	T/T	T/T	T/T	T/T	T/T	T/T	T/T	T/T	T/T	T/T
Affx-88924600	15	11777474		A/C	C/C	A/A	A/C	A/A	A/C	C/C	A/C	A/C	A/A	A/C	A/A	A/C	A/C	A/C	A/C	A/C	A/C	C/C	A/A	C/C	A/C	A/C	A/A	C/C	A/C	A/C	C/C	C/C	A/A	A/A	A/A	A/A	C/C	C/C	A/C	A/C	C/C	A/C	A/C	A/C	C/C	C/C	C/C	A/A	C/C
Affx-88942775	5	52194301		G/G	G/G	G/G	G/G	G/G	G/G	G/G	G/G	G/G	G/G	G/G	G/G	G/G	G/G	G/G	G/G	G/G	G/G	G/G	G/G	G/G	G/G	G/G	G/G	G/G	G/G	G/G	G/G	G/G	G/G	G/G	G/G	G/G	G/G	G/G	G/G	G/G	G/G	G/G	G/G	G/G	G/G	G/G	G/G	G/G	G/G
Affx-88930452	20	31505469		A/A	A/A	A/A	A/A	A/A	A/A	A/A	A/G	A/G	A/A	A/A	A/G	A/A	A/A	A/G	A/G	A/G	A/G	A/A	A/G	A/G	A/A	A/G	A/A	A/G	A/G	A/A	G/G	A/G	A/A	A/G	A/G	A/A	A/G	A/A	A/G	A/A	A/G	A/G	A/A	A/G	A/A	A/A	A/G	A/A	A/A
Affx-88918555	17	42134925		G/G	G/G	G/G	G/G	G/G	G/G	G/G	G/G	G/G	G/G	G/G	G/G	G/G	G/G	G/G	G/G	G/G	G/G	G/G	G/G	G/G	G/G	G/G	G/G	G/G	G/G	G/G	G/G	G/G	G/G	G/G	G/G	G/G	G/G	G/G	G/G	G/G	G/G	G/G	G/G	G/G	G/G	G/G	G/G	G/G	G/G
Affx-88956155	14	68645923		T/T	T/G	T/G	T/G	T/T	T/T	T/G	T/G	T/G	T/G	T/T	T/G	T/T	G/G	T/T	T/G	T/G	T/G	T/G	T/T	T/T	T/T	T/G	T/G	T/T	T/T	T/T	T/T	T/T	T/T	G/G	G/G	T/G	T/G	---	G/G	T/T	T/T	G/G	T/T	T/T	T/T	T/T	T/T	T/G	T/T
Affx-88911960	23	9207232		G/G	G/G	G/G	G/G	G/G	G/G	G/G	G/G	G/G	G/G	G/G	G/G	G/G	G/G	G/G	G/G	G/G	G/G	G/G	G/G	G/G	G/G	G/G	G/G	G/G	G/G	G/G	G/G	G/G	G/G	G/G	G/G	G/G	G/G	G/G	G/G	G/G	G/G	G/G	G/G	G/G	G/G	G/G	G/G	G/G	G/G
Affx-88961362	10	40546108		T/T	T/T	T/T	T/T	T/T	T/T	T/T	T/T	T/T	T/T	T/T	T/T	T/T	T/T	T/T	T/T	T/T	T/T	T/T	T/T	T/T	T/T	T/T	T/T	T/T	T/T	T/T	T/T	T/T	T/T	T/T	T/T	T/T	T/T	T/T	T/T	T/T	T/T	T/T	T/T	T/T	T/T	T/T	T/T	T/T	T/T
Affx-88925997	2	56247344		T/T	T/T	T/T	T/T	T/T	T/T	T/T	T/T	T/T	T/T	T/T	T/T	T/T	T/T	T/T	T/T	T/T	T/T	T/T	T/T	T/T	T/T	T/T	T/T	T/T	T/T	T/T	T/T	T/T	T/T	T/T	T/T	T/T	T/T	T/T	T/T	T/T	T/T	T/T	T/T	T/T	T/T	T/T	T/T	T/T	T/T
Affx-88960780	14	79766481		T/T	T/T	T/T	T/T	T/T	T/T	T/T	T/T	T/T	T/T	T/T	T/T	T/T	T/T	T/T	T/T	T/T	T/T	T/T	T/T	T/T	T/T	T/T	T/T	T/T	T/T	T/T	T/T	T/T	T/T	T/T	T/T	T/T	T/T	T/T	T/T	T/T	T/T	T/T	T/T	T/T	T/T	T/T	T/T	T/T	T/T
Affx-88927981	14	53202880		G/G	G/G	G/G	G/G	G/G	G/G	G/G	G/G	G/G	G/G	G/G	G/G	G/G	G/G	G/G	G/G	G/G	G/G	G/G	G/G	G/G	G/G	G/G	G/G	G/G	G/G	G/G	G/G	G/G	G/G	G/G	G/G	G/G	G/G	G/G	G/G	G/G	G/G	G/G	G/G	G/G	G/G	G/G	G/G	G/G	G/G
Affx-88927345	15	42083146		C/C	T/C	C/C	C/C	C/C	C/C	T/C	T/C	T/T	C/C	C/C	C/C	C/C	T/C	---	C/C	T/C	C/C	T/C	T/C	C/C	T/C	T/C	T/C	C/C	T/C	T/C	T/C	T/C	C/C	C/C	T/C	C/C	T/C	C/C	C/C	C/C	T/C	T/C	C/C	T/C	C/C	C/C	C/C	C/C	T/C
Affx-88935134	15	38136050		G/G	G/G	G/G	G/G	G/G	G/G	G/G	A/G	G/G	G/G	G/G	A/G	G/G	A/G	G/G	A/G	A/G	A/G	A/G	A/G	A/G	G/G	G/G	A/G	A/G	G/G	G/G	G/G	G/G	A/G	A/G	G/G	G/G	G/G	A/G	A/G	G/G	G/G	G/G	G/G	A/G	G/G	A/G	G/G	G/G	G/G
Affx-88952818	16	43023363		C/C	---	C/C	C/C	C/C	C/C	C/C	C/C	C/C	C/C	C/C	C/C	C/C	C/C	C/C	C/C	C/C	---	---	C/C	T/C	C/C	C/C	C/C	---	C/C	C/C	C/C	---	C/C	T/C	C/C	C/C	C/C	---	C/C	C/C	C/C	C/C	C/C	C/C	C/C	C/C	C/C	C/C	C/C
Affx-88904303	18	49340688		A/A	A/A	A/A	A/A	A/A	A/A	A/A	A/A	A/A	A/G	A/A	A/G	A/A	A/A	A/A	A/A	A/A	A/A	A/A	A/A	A/G	A/A	A/A	A/G	A/A	A/A	A/A	A/A	A/G	A/A	A/A	A/A	A/G	A/A	A/A	A/G	A/A	A/A	A/A	A/A	A/A	A/A	A/A	A/A	A/A	A/A
Affx-88917939	27	3710318		A/A	A/A	A/A	A/A	A/A	A/A	A/A	A/A	A/A	A/A	A/A	A/A	A/A	A/A	A/A	A/A	A/A	A/A	A/A	A/A	A/A	A/A	A/A	A/A	A/A	A/A	A/A	A/A	A/A	A/A	A/A	A/A	A/A	A/A	A/A	A/A	A/A	A/A	A/A	A/A	A/A	A/A	A/A	A/A	A/A	A/A
Affx-88904901	13	21282400		C/C	C/C	C/C	C/C	C/C	C/C	C/C	C/C	C/C	C/C	C/C	C/C	C/C	C/C	C/C	C/C	C/C	C/C	C/C	C/C	C/C	C/C	C/C	C/C	C/C	C/C	C/C	C/C	C/C	C/C	C/C	C/C	C/C	C/C	C/C	C/C	C/C	C/C	C/C	C/C	C/C	C/C	C/C	C/C	C/C	C/C
Affx-88947633	8	27000456		A/C	A/A	A/C	A/A	A/C	A/C	A/A	A/A	A/A	A/A	A/A	A/A	A/A	A/C	A/A	A/A	A/C	A/C	A/A	A/A	A/A	A/C	A/A	A/C	A/A	A/A	A/A	A/A	A/A	---	A/C	A/A	A/A	A/A	A/A	A/A	A/A	A/A	A/A	A/A	A/A	A/A	A/A	C/C	A/A	C/C
Affx-88961656	23	16777474		T/C	T/C	C/C	T/C	T/C	T/C	C/C	T/C	C/C	C/C	T/C	C/C	C/C	C/C	C/C	C/C	T/C	C/C	T/C	T/C	C/C	C/C	T/C	C/C	C/C	T/C	T/C	C/C	C/C	T/C	T/C	T/C	T/C	T/C	C/C	T/C	T/C	T/C	C/C	T/C	C/C	T/C	C/C	C/C	C/C	T/C
Affx-88942498	14	10696383		C/C	C/C	C/C	C/C	C/C	C/C	C/C	T/T	T/T	C/C	T/T	C/C	T/T	T/C	T/C	T/T	---	T/T	T/C	T/C	C/C	T/C	T/T	T/C	C/C	T/C	T/C	C/C	C/C	C/C	T/C	C/C	C/C	C/C	C/C	C/C	C/C	C/C	T/C	C/C	T/C	C/C	C/C	T/T	C/C	T/C
Affx-88933035	2	55687335		G/G	T/G	T/G	T/G	T/G	T/G	T/T	G/G	G/G	T/T	G/G	T/T	T/G	T/G	G/G	G/G	G/G	T/G	T/G	T/G	T/G	T/T	G/G	T/G	T/G	T/G	T/G	T/G	T/G	T/T	T/T	T/G	T/T	T/T	T/G	T/G	T/T	T/T	T/G	T/G	G/G	T/T	T/G	T/G	G/G	T/G
Affx-88910990	15	58597696		G/G	G/G	G/G	G/G	G/G	G/G	G/G	G/G	G/G	G/G	G/G	G/G	G/G	G/G	G/G	G/G	G/G	G/G	G/G	G/G	G/G	G/G	G/G	A/G	G/G	G/G	G/G	G/G	G/G	G/G	G/G	A/G	G/G	G/G	G/G	A/G	G/G	G/G	G/G	G/G	G/G	G/G	G/G	G/G	G/G	G/G
Affx-88923906	8	53717209		T/G	G/G	T/G	T/G	T/G	T/G	G/G	G/G	G/G	T/G	G/G	G/G	G/G	T/G	T/G	T/G	G/G	G/G	G/G	T/G	T/G	T/G	G/G	G/G	T/T	T/G	G/G	T/T	T/T	G/G	G/G	G/G	T/G	G/G	T/G	G/G	T/G	T/G	G/G	T/G	---	G/G	G/G	T/G	T/G	T/G
Affx-88907078	17	67684750		G/G	G/G	G/G	G/G	G/G	G/G	G/G	G/G	G/G	G/G	G/G	G/G	G/G	G/G	G/G	G/G	G/G	G/G	G/G	G/G	G/G	G/G	G/G	G/G	G/G	G/G	G/G	G/G	G/G	G/G	G/G	G/G	G/G	G/G	G/G	G/G	G/G	G/G	G/G	G/G	G/G	G/G	G/G	G/G	G/G	G/G
Affx-88936844	12	30990221		C/C	C/C	C/C	C/C	C/C	C/C	C/C	C/C	C/C	C/C	C/C	T/C	C/C	T/C	C/C	C/C	C/C	C/C	C/C	T/C	C/C	C/C	C/C	C/C	C/C	C/C	C/C	C/C	C/C	C/C	T/C	T/C	C/C	C/C	C/C	C/C	C/C	C/C	C/C	C/C	C/C	C/C	C/C	C/C	C/C	C/C
Affx-88947869	8	58741012		T/C	C/C	T/C	C/C	T/C	T/C	C/C	C/C	C/C	T/C	C/C	C/C	C/C	C/C	C/C	C/C	C/C	C/C	C/C	C/C	T/C	C/C	C/C	C/C	T/T	C/C	C/C	T/T	T/T	C/C	C/C	T/C	T/C	T/C	T/C	C/C	T/C	T/C	T/C	C/C	C/C	C/C	C/C	C/C	T/C	C/C
Affx-88915383	1	15609731		T/G	T/G	T/G	G/G	G/G	G/G	G/G	T/G	G/G	G/G	G/G	T/G	G/G	G/G	T/G	G/G	G/G	T/G	T/G	G/G	T/G	G/G	G/G	T/G	G/G	T/G	T/G	T/G	T/G	G/G	T/G	T/G	G/G	T/G	T/G	G/G	T/G	G/G	G/G	G/G	G/G	G/G	T/G	T/G	T/G	T/G
Affx-88920935	10	9760528		A/C	C/C	A/C	C/C	A/C	A/C	C/C	C/C	C/C	A/C	C/C	C/C	C/C	C/C	C/C	C/C	C/C	C/C	C/C	C/C	C/C	C/C	C/C	C/C	C/C	C/C	C/C	C/C	C/C	C/C	C/C	C/C	A/C	C/C	C/C	C/C	A/C	C/C	C/C	C/C	C/C	C/C	C/C	C/C	A/C	C/C
Affx-88923559	6	24756749		C/C	C/C	---	C/C	C/C	C/C	C/C	C/C	C/C	C/C	C/C	---	C/C	T/C	C/C	C/C	C/C	C/C	C/C	C/C	C/C	C/C	C/C	C/C	C/C	C/C	C/C	T/C	C/C	C/C	C/C	C/C	C/C	C/C	C/C	C/C	C/C	C/C	C/C	C/C	---	C/C	C/C	C/C	C/C	C/C
Affx-88945496	16	18011219		G/G	G/G	G/G	G/G	G/G	G/G	G/G	G/G	G/G	G/G	G/G	G/G	G/G	G/G	G/G	G/G	G/G	G/G	G/G	G/G	G/G	G/G	G/G	G/G	G/G	G/G	G/G	G/G	G/G	G/G	G/G	G/G	G/G	G/G	G/G	G/G	G/G	G/G	G/G	G/G	G/G	G/G	G/G	G/G	G/G	G/G
Affx-88939727	11	48239411		T/T	T/T	T/T	T/T	T/T	T/T	T/T	T/T	T/T	T/T	T/T	T/T	T/T	T/T	T/T	T/T	T/T	T/T	T/T	T/T	T/T	T/T	T/T	T/T	T/T	T/T	T/T	T/T	T/T	T/T	T/T	T/T	T/T	T/T	T/T	T/T	T/T	T/T	T/T	T/T	T/T	T/T	T/T	T/T	T/T	T/T
Affx-88942515	4	54153323		T/C	T/T	T/C	T/C	T/C	T/C	T/T	T/C	T/T	T/C	T/C	T/C	T/C	T/T	T/C	T/C	T/C	T/T	T/T	T/C	T/C	T/C	T/C	T/C	T/C	T/C	T/C	T/C	T/C	T/C	T/C	T/T	T/C	T/T	T/C	T/C	T/C	T/T	T/C	T/C	T/T	T/T	T/C	T/C	T/C	T/C
Affx-88952675	13	37648996		C/C	C/C	C/C	C/C	C/C	C/C	C/C	C/C	C/C	C/C	C/C	C/C	C/C	C/C	C/C	C/C	C/C	C/C	C/C	C/C	C/C	C/C	C/C	C/C	C/C	C/C	C/C	C/C	C/C	C/C	C/C	C/C	C/C	C/C	C/C	C/C	C/C	C/C	C/C	C/C	C/C	C/C	C/C	C/C	C/C	C/C
Affx-88947791	5	13913141		A/A	A/A	A/A	A/A	A/A	A/A	A/A	A/A	A/A	A/A	A/A	A/A	A/A	A/A	A/A	A/A	A/A	A/A	A/A	A/A	A/A	A/A	A/A	A/A	A/A	A/A	A/A	A/A	A/A	A/A	A/A	A/A	A/A	A/A	A/A	A/A	A/A	A/A	A/A	A/A	A/A	A/A	A/A	A/A	A/A	A/A
Affx-88957037	9	48514586		T/T	T/T	T/T	T/T	T/T	T/T	T/T	T/C	C/C	T/T	C/C	C/C	C/C	T/T	C/C	T/C	T/C	T/C	C/C	T/T	T/C	T/C	T/C	T/T	T/C	C/C	T/C	T/C	T/C	C/C	T/T	C/C	T/T	T/T	T/T	T/T	T/T	T/T	T/T	T/T	T/C	T/T	T/C	T/C	T/T	T/C
Affx-88906808	27	12296804		T/C	T/T	T/C	C/C	T/C	T/C	T/T	T/C	C/C	T/T	T/C	C/C	C/C	T/C	T/C	C/C	C/C	T/T	T/C	T/C	T/T	T/C	C/C	C/C	T/C	C/C	T/C	T/T	T/T	T/C	C/C	C/C	C/C	T/T	T/C	C/C	T/C	C/C	T/C	T/C	T/C	T/T	T/C	T/T	T/C	T/C
Affx-88925876	4	8935651		A/A	A/G	A/A	A/A	A/A	A/A	A/G	A/G	A/G	A/A	A/G	A/A	A/G	A/A	A/G	A/A	A/A	A/G	A/G	A/A	A/G	A/G	A/A	A/A	A/G	A/A	A/A	A/G	A/A	A/A	A/A	A/A	A/A	A/G	A/G	A/A	A/A	A/G	A/A	A/A	A/A	A/A	A/A	A/G	A/A	A/G
Affx-88953846	23	20948123		T/T	T/T	T/T	T/T	T/T	T/T	T/T	T/T	T/T	T/T	T/T	T/T	T/T	T/T	T/T	T/T	T/T	T/T	T/T	T/T	T/T	T/T	T/T	T/T	T/T	T/T	T/T	T/T	T/T	T/T	T/T	T/T	T/T	T/T	T/T	T/T	T/T	T/T	T/T	T/T	T/T	T/T	T/T	T/T	T/T	T/T
Affx-88947211	9	20241979		T/C	T/C	T/C	T/T	T/T	T/T	T/T	C/C	T/C	T/C	T/T	T/T	T/C	T/C	C/C	C/C	T/C	T/C	T/C	T/C	C/C	T/C	C/C	T/T	T/C	T/C	T/C	C/C	C/C	T/T	T/T	T/T	T/C	T/C	T/C	T/T	T/C	T/C	T/T	T/C	C/C	C/C	T/C	T/T	T/T	T/T
Affx-88914062	7	64484974		G/G	G/G	G/G	G/G	G/G	G/G	G/G	G/G	G/G	G/G	G/G	G/G	G/G	G/G	G/G	G/G	G/G	G/G	G/G	G/G	G/G	G/G	G/G	G/G	G/G	G/G	G/G	G/G	G/G	G/G	G/G	G/G	G/G	G/G	G/G	G/G	G/G	G/G	G/G	G/G	G/G	G/G	G/G	G/G	G/G	G/G
Affx-88920852	10	22743597		T/T	T/T	T/T	T/T	T/T	T/T	T/T	T/T	T/T	T/T	T/T	T/T	T/T	T/T	T/T	T/T	T/T	T/T	T/T	T/T	T/T	T/T	T/T	T/T	T/G	T/T	T/T	T/T	T/G	T/T	T/T	T/T	T/T	T/T	T/T	T/T	T/T	T/T	T/T	T/T	T/T	T/T	T/G	T/T	T/T	T/T
Affx-88945955	6	8806813		G/G	G/G	G/G	G/G	G/G	G/G	G/G	G/G	G/G	G/G	G/G	A/G	G/G	A/G	G/G	G/G	G/G	G/G	G/G	G/G	G/G	G/G	G/G	G/G	G/G	G/G	G/G	G/G	G/G	G/G	G/G	G/G	G/G	G/G	G/G	A/G	G/G	G/G	G/G	G/G	G/G	G/G	G/G	G/G	G/G	G/G
Affx-88936025	5	57785305		T/C	T/C	T/T	T/T	T/T	T/C	T/C	T/T	T/T	T/T	T/T	T/T	T/C	T/T	T/T	T/T	T/T	T/T	T/T	T/T	T/T	T/T	T/T	T/C	T/T	T/T	T/C	T/T	T/T	T/T	T/T	T/T	T/T	T/C	T/T	T/C	T/C	T/C	T/C	T/T	T/T	T/C	T/T	T/T	T/C	T/C
Affx-88948935	26	6994510		A/A	A/A	A/A	A/A	A/A	A/A	A/A	A/A	A/A	A/A	A/A	A/A	A/A	A/A	A/A	A/A	A/A	A/A	A/A	A/A	A/A	A/A	A/A	A/A	A/A	A/A	A/A	A/A	A/A	A/A	A/A	A/A	A/A	A/A	A/A	A/A	A/A	A/A	A/A	A/A	A/A	A/A	A/A	A/A	A/A	A/A
Affx-88918401	8	67767447		A/G	A/G	A/G	A/G	A/G	A/G	A/G	G/G	G/G	G/G	A/G	G/G	A/G	A/G	A/G	G/G	A/G	A/G	G/G	A/G	G/G	G/G	G/G	G/G	A/G	A/G	A/G	A/G	A/G	G/G	A/G	G/G	G/G	A/A	G/G	A/G	G/G	A/A	A/G	A/G	A/G	A/G	G/G	A/G	G/G	G/G
Affx-88905822	5	5310840		G/G	G/G	G/G	G/G	G/G	G/G	G/G	G/G	G/G	G/G	G/G	G/G	G/G	G/G	G/G	G/G	G/G	G/G	G/G	G/G	G/G	G/G	G/G	G/G	G/G	G/G	G/G	G/G	G/G	G/G	G/G	G/G	G/G	G/G	G/G	G/G	G/G	G/G	G/G	G/G	G/G	G/G	G/G	G/G	G/G	G/G
Affx-88934874	19	65476		C/C	C/C	C/C	C/C	C/C	C/C	C/C	T/C	C/C	C/C	C/C	C/C	T/C	C/C	---	C/C	T/C	T/T	T/T	C/C	C/C	T/C	T/T	C/C	C/C	C/C	C/C	C/C	C/C	C/C	C/C	C/C	C/C	C/C	C/C	C/C	C/C	C/C	C/C	C/C	C/C	C/C	C/C	T/C	C/C	T/C
Affx-88923484	10	21814521		A/A	A/A	A/A	A/A	A/A	A/A	A/A	A/A	A/A	A/A	A/A	A/A	A/A	A/A	A/A	A/A	A/A	A/A	A/A	A/A	A/A	A/A	A/A	A/A	A/A	A/A	A/A	A/A	A/A	A/A	A/A	A/A	A/A	A/A	A/A	A/A	A/A	A/A	A/A	A/A	A/A	A/A	A/A	A/A	A/A	A/A
Affx-88936875	7	34901421		T/T	T/C	T/T	T/C	T/C	T/C	T/C	T/T	T/T	T/T	T/T	T/T	T/T	T/T	T/T	T/T	T/T	T/T	T/T	T/T	T/C	T/T	T/T	T/T	T/T	T/T	T/T	T/T	T/C	T/T	T/C	T/C	C/C	C/C	T/C	T/C	T/T	T/C	T/C	C/C	T/T	T/C	T/C	T/T	T/T	T/T
Affx-88948058	6	67558466		C/C	T/C	C/C	T/C	C/C	C/C	T/C	T/C	T/C	C/C	T/C	T/C	C/C	T/C	T/T	T/C	T/T	T/T	C/C	T/C	T/C	T/C	T/C	C/C	T/T	T/T	T/C	T/T	T/C	C/C	T/C	T/C	T/C	T/C	T/C	T/C	C/C	T/C	T/C	T/C	T/C	T/C	T/C	C/C	T/C	T/C
Affx-88959309	27	14689715		G/G	T/G	G/G	G/G	G/G	G/G	T/G	T/G	T/G	G/G	G/G	T/G	T/G	T/T	T/G	T/G	T/G	T/G	G/G	T/T	G/G	G/G	G/G	G/G	G/G	T/G	T/G	G/G	G/G	T/G	G/G	T/G	G/G	T/G	G/G	G/G	G/G	T/G	T/G	G/G	G/G	T/G	G/G	T/G	G/G	G/G
Affx-88954898	1	44621852		A/A	A/A	A/A	A/A	A/A	A/A	A/A	A/G	A/G	A/A	A/G	A/A	A/G	A/A	A/G	A/G	A/G	A/A	A/A	A/A	A/A	A/A	A/A	A/A	A/A	A/G	A/G	A/A	A/A	A/A	A/A	A/A	A/A	A/A	A/A	A/A	A/A	A/A	A/A	A/A	A/G	A/A	A/A	A/G	A/A	A/G
Affx-88912140	5	53196304		A/A	A/A	A/A	A/A	A/A	A/A	A/A	A/A	A/A	A/A	A/A	A/A	A/A	A/A	A/A	A/A	A/A	A/A	A/A	A/A	A/A	A/A	A/A	A/A	A/A	A/A	A/A	A/A	A/A	A/A	A/A	A/A	A/A	A/A	A/A	A/A	A/A	A/A	A/A	A/A	A/A	A/A	A/A	A/A	A/A	A/A
Affx-88937793	1	71514625		T/T	T/T	T/C	T/C	T/C	T/C	T/T	C/C	C/C	C/C	T/C	T/C	T/C	T/C	C/C	C/C	C/C	C/C	C/C	T/C	T/T	T/C	C/C	T/T	T/C	C/C	T/C	T/T	T/T	C/C	T/T	T/C	T/C	T/T	T/T	T/C	T/T	T/T	T/C	T/C	C/C	T/T	T/T	T/C	T/C	T/C
Affx-88919678	27	20431831		G/G	T/T	G/G	G/G	G/G	G/G	T/G	G/G	G/G	G/G	T/G	G/G	T/G	G/G	T/G	G/G	T/G	T/G	G/G	G/G	T/T	T/G	T/G	T/G	T/T	T/G	T/G	T/T	T/T	T/G	T/G	T/G	G/G	T/T	T/T	T/G	G/G	T/G	G/G	G/G	T/G	T/T	T/T	---	G/G	T/G
Affx-88957818	24	20952801		G/G	A/G	A/G	G/G	G/G	G/G	A/G	A/A	A/G	A/A	A/G	A/G	A/G	A/A	A/G	A/G	A/G	A/A	A/G	A/A	A/A	A/G	A/A	A/G	A/G	A/G	A/G	A/G	A/A	A/A	A/G	A/G	A/G	A/G	A/A	A/G	A/A	A/A	A/A	A/G	A/A	A/A	A/A	A/A	A/A	A/G
Affx-88946652	11	64717453		G/G	G/G	G/G	G/G	T/G	G/G	G/G	G/G	G/G	T/G	G/G	G/G	G/G	G/G	G/G	G/G	G/G	G/G	G/G	G/G	T/G	G/G	G/G	G/G	T/G	G/G	T/G	G/G	G/G	T/G	T/G	G/G	T/G	T/G	T/G	G/G	G/G	T/G	G/G	G/G	G/G	G/G	T/G	G/G	G/G	G/G
Affx-88916443	1	59309120		T/T	G/G	T/T	T/T	T/T	T/T	T/T	T/G	T/G	T/T	T/T	T/G	T/T	G/G	T/G	T/G	G/G	T/G	G/G	G/G	T/G	T/G	G/G	T/G	T/T	T/G	T/T	G/G	T/G	T/G	T/G	T/G	T/T	T/G	T/G	T/G	T/T	T/T	T/G	T/T	T/G	T/G	T/G	T/T	T/T	T/T
Affx-88944590	28	24787922		G/G	G/G	G/G	G/G	G/G	G/G	G/G	T/G	T/G	G/G	T/G	G/G	T/G	G/G	T/G	T/G	G/G	G/G	T/G	G/G	G/G	T/G	G/G	G/G	G/G	T/G	T/T	G/G	G/G	G/G	G/G	G/G	G/G	G/G	G/G	G/G	G/G	G/G	G/G	G/G	G/G	G/G	G/G	G/G	G/G	T/T
Affx-88939868	10	11580645		C/C	T/T	C/C	T/C	T/C	T/C	T/T	T/C	T/C	T/C	T/C	T/T	T/C	T/C	T/C	T/C	T/C	T/C	T/C	T/C	T/C	T/C	T/C	T/T	T/T	T/C	T/T	T/C	T/T	T/T	T/T	T/C	C/C	T/T	T/C	T/C	T/C	T/C	T/C	C/C	T/C	T/C	T/T	T/T	T/C	T/C
Affx-88910440	5	33629682		G/G	G/G	T/G	T/G	T/G	G/G	G/G	G/G	G/G	T/G	G/G	G/G	G/G	G/G	G/G	G/G	G/G	G/G	G/G	G/G	G/G	G/G	G/G	G/G	G/G	G/G	G/G	G/G	G/G	G/G	G/G	G/G	T/G	G/G	G/G	G/G	G/G	G/G	G/G	T/G	G/G	G/G	G/G	G/G	G/G	G/G
Affx-88957115	20	16099487		T/T	T/T	T/T	T/T	T/T	T/T	T/T	T/T	T/T	T/T	T/T	T/T	T/T	T/T	T/T	T/T	T/T	T/T	T/T	T/T	T/T	T/T	T/T	T/T	T/T	T/T	T/T	T/T	T/T	T/T	T/T	T/T	T/T	T/T	T/T	T/T	T/T	T/T	T/T	T/T	T/T	T/T	T/T	T/T	T/T	T/T
Affx-88928864	4	28662012		A/A	G/G	A/G	A/A	A/A	A/A	G/G	A/A	A/G	A/A	A/G	A/A	A/G	A/G	A/A	A/A	A/A	A/G	---	---	A/A	A/G	A/A	A/G	A/G	A/A	A/G	A/G	A/G	A/A	A/A	A/A	A/G	G/G	A/G	A/A	A/G	G/G	A/G	A/A	A/G	A/G	A/A	A/G	A/G	A/G
Affx-88943109	25	26092983		G/G	G/G	G/G	G/G	G/G	G/G	G/G	G/G	G/G	G/G	G/G	G/G	G/G	G/G	G/G	G/G	G/G	G/G	G/G	G/G	G/G	G/G	G/G	G/G	G/G	G/G	G/G	G/G	G/G	G/G	G/G	G/G	G/G	G/G	G/G	G/G	G/G	G/G	G/G	G/G	G/G	G/G	G/G	G/G	G/G	G/G
Affx-88956026	5	28342908		A/A	A/A	A/A	A/A	A/A	A/A	A/A	A/A	A/A	A/A	A/A	A/A	A/A	A/A	A/A	A/A	A/A	A/A	A/A	A/A	A/A	A/A	A/A	A/A	A/A	A/A	A/A	A/A	A/A	A/A	A/A	A/A	A/A	A/A	A/A	A/A	A/A	A/A	A/A	A/A	A/A	A/A	A/A	A/A	A/A	A/A
Affx-88927143	3	37990691		A/C	A/C	A/C	A/C	A/C	A/A	A/C	A/C	A/A	A/A	A/C	A/A	A/A	A/A	A/C	A/C	A/C	A/C	A/A	A/A	A/C	A/C	A/C	A/A	A/C	A/A	A/A	A/C	A/C	A/A	A/A	A/A	A/A	A/C	A/C	A/A	A/C	A/C	A/A	A/C	A/C	A/C	A/C	A/C	A/A	A/A
Affx-88912964	2	6989732		G/G	G/G	G/G	G/G	G/G	G/G	T/G	G/G	G/G	G/G	G/G	G/G	G/G	G/G	G/G	G/G	G/G	G/G	G/G	G/G	T/G	G/G	G/G	G/G	G/G	G/G	G/G	G/G	G/G	G/G	G/G	G/G	G/G	G/G	G/G	G/G	G/G	T/G	G/G	G/G	G/G	G/G	G/G	G/G	G/G	G/G
Affx-88958403	3	77786985		G/G	G/G	G/G	G/G	G/G	G/G	G/G	G/G	G/G	G/G	G/G	G/G	G/G	G/G	G/G	G/G	G/G	G/G	G/G	G/G	G/G	G/G	G/G	G/G	G/G	G/G	G/G	G/G	G/G	G/G	G/G	G/G	G/G	G/G	G/G	G/G	G/G	G/G	G/G	G/G	G/G	G/G	G/G	G/G	G/G	G/G
Affx-88912014	14	49228186		C/C	C/C	C/C	C/C	C/C	C/C	C/C	C/C	C/C	C/C	C/C	C/C	C/C	C/C	C/C	C/C	C/C	C/C	C/C	C/C	C/C	C/C	C/C	C/C	C/C	C/C	C/C	C/C	C/C	C/C	C/C	C/C	C/C	C/C	C/C	C/C	C/C	C/C	C/C	C/C	C/C	C/C	C/C	C/C	C/C	C/C
Affx-88948883	8	56448106		C/C	C/C	C/C	C/C	C/C	C/C	C/C	C/C	C/C	C/C	C/C	C/C	C/C	C/C	C/C	C/C	C/C	C/C	C/C	C/C	C/C	C/C	C/C	C/C	C/C	C/C	C/C	C/C	C/C	C/C	C/C	C/C	C/C	C/C	C/C	C/C	C/C	C/C	C/C	C/C	C/C	C/C	C/C	C/C	C/C	C/C
Affx-88957922	7	70263845		C/C	A/A	C/C	C/C	C/C	C/C	A/A	C/C	C/C	C/C	A/C	A/C	A/C	A/C	C/C	C/C	C/C	C/C	C/C	A/C	A/C	A/C	C/C	A/C	A/A	C/C	A/C	A/A	A/C	A/C	A/A	A/A	A/C	A/A	C/C	A/A	C/C	C/C	A/A	A/C	C/C	A/C	C/C	A/C	C/C	A/C
Affx-88950819	22	28454529		C/C	C/C	C/C	C/C	C/C	C/C	T/C	T/C	C/C	C/C	T/C	C/C	T/C	T/C	T/C	T/T	T/T	T/T	T/C	T/C	T/C	C/C	C/C	C/C	C/C	T/T	C/C	C/C	C/C	C/C	C/C	C/C	C/C	C/C	C/C	C/C	C/C	T/C	C/C	C/C	T/C	T/C	C/C	T/C	C/C	T/C
Affx-88935508	24	16158906		G/G	G/G	G/G	G/G	G/G	G/G	G/G	G/G	G/G	G/G	G/G	G/G	G/G	G/G	G/G	G/G	G/G	G/G	G/G	G/G	G/G	G/G	G/G	G/G	G/G	G/G	G/G	G/G	G/G	G/G	G/G	G/G	G/G	G/G	G/G	G/G	G/G	G/G	G/G	G/G	G/G	G/G	G/G	G/G	G/G	G/G
Affx-88944291	5	84253598		A/C	A/A	A/A	A/A	A/A	A/C	A/A	A/A	A/C	A/C	A/C	A/A	A/C	A/A	A/C	A/C	A/C	A/A	A/C	A/A	A/A	A/A	A/C	A/A	A/A	A/C	A/C	A/A	A/A	A/A	A/A	A/A	A/A	A/A	A/A	A/A	A/A	A/A	A/A	A/C	A/C	A/A	A/A	A/A	A/C	C/C
Affx-88946659	7	61213349		T/T	T/T	T/T	T/T	T/T	T/T	T/T	T/C	T/C	T/T	T/T	T/C	T/T	T/T	T/C	T/C	T/C	T/T	T/C	T/T	T/C	T/T	T/T	T/T	T/C	T/T	T/T	T/T	T/C	T/C	T/T	T/T	T/T	T/T	T/T	T/C	T/T	T/T	T/T	T/T	T/T	T/T	T/T	T/T	T/T	T/T
Affx-88929916	24	30890635		C/C	C/C	C/C	C/C	C/C	C/C	C/C	C/C	C/C	C/C	C/C	C/C	C/C	C/C	C/C	C/C	C/C	C/C	C/C	C/C	C/C	C/C	C/C	A/C	C/C	C/C	C/C	C/C	C/C	C/C	A/C	C/C	C/C	C/C	C/C	A/C	C/C	C/C	A/C	C/C	C/C	C/C	C/C	C/C	C/C	C/C
Affx-88906044	16	9459189		T/T	T/T	T/T	T/T	T/T	T/T	T/T	T/G	T/T	T/T	T/T	T/T	T/G	T/T	T/G	T/T	T/G	T/G	T/T	T/T	T/T	T/T	T/G	T/T	T/T	T/G	G/G	T/T	T/T	T/T	T/T	T/T	T/T	T/T	T/T	T/T	T/T	T/T	T/T	T/T	T/G	T/T	T/T	T/G	T/T	G/G
Affx-88944778	13	31786300		C/C	A/A	A/C	C/C	C/C	C/C	C/C	C/C	C/C	C/C	C/C	---	A/C	A/A	C/C	C/C	C/C	C/C	C/C	A/A	C/C	C/C	C/C	A/A	C/C	C/C	C/C	C/C	C/C	C/C	C/C	A/A	C/C	C/C	C/C	A/A	C/C	A/A	A/A	C/C	A/C	C/C	C/C	C/C	C/C	C/C
Affx-88956591	29	21080889		G/G	G/G	G/G	G/G	G/G	G/G	G/G	G/G	G/G	G/G	G/G	G/G	G/G	G/G	G/G	G/G	G/G	G/G	G/G	G/G	G/G	G/G	G/G	G/G	G/G	G/G	G/G	G/G	G/G	G/G	G/G	G/G	G/G	G/G	G/G	G/G	G/G	G/G	G/G	G/G	G/G	G/G	G/G	G/G	G/G	G/G
Affx-88947347	25	28065047		A/G	A/G	A/G	G/G	G/G	A/G	A/G	A/A	A/G	G/G	G/G	G/G	A/G	A/A	A/G	A/G	A/G	A/G	A/A	A/A	A/G	A/G	A/A	A/G	A/G	A/A	A/A	A/A	A/G	A/G	A/G	A/G	G/G	A/G	A/G	G/G	G/G	A/G	A/G	A/G	A/G	A/G	A/A	A/A	A/G	G/G
Affx-88904762	6	10407340		T/G	G/G	G/G	T/G	T/G	G/G	G/G	G/G	G/G	G/G	G/G	T/G	G/G	G/G	G/G	G/G	G/G	G/G	G/G	G/G	G/G	G/G	G/G	T/G	G/G	G/G	G/G	T/G	G/G	T/G	G/G	T/G	G/G	G/G	G/G	G/G	T/G	G/G	T/G	G/G	G/G	G/G	G/G	G/G	---	G/G
Affx-88941699	11	50024408		C/C	C/C	C/C	C/C	T/C	C/C	C/C	C/C	C/C	C/C	C/C	T/C	C/C	C/C	C/C	C/C	C/C	C/C	C/C	C/C	C/C	C/C	C/C	T/C	C/C	C/C	C/C	C/C	C/C	C/C	T/C	C/C	C/C	C/C	C/C	T/C	T/C	C/C	C/C	C/C	C/C	C/C	C/C	C/C	C/C	C/C
Affx-88934162	12	70359218		A/G	A/A	A/A	A/G	A/G	A/A	A/A	A/A	A/A	A/G	A/A	A/A	A/A	A/A	A/A	A/A	A/A	A/A	A/A	A/A	A/A	A/A	A/A	A/A	A/A	A/A	A/A	A/A	A/A	A/G	A/G	A/G	A/G	A/A	A/A	A/A	A/A	A/A	A/A	A/G	A/A	A/A	A/A	A/A	A/A	A/A
Affx-88912354	0	0		A/A	A/A	A/G	A/A	A/A	A/G	A/A	A/G	A/G	A/A	A/G	A/A	A/G	G/G	A/G	A/G	A/A	A/G	A/G	A/G	A/G	G/G	A/A	A/A	A/G	A/G	A/G	A/A	A/A	A/A	A/A	A/G	A/A	A/A	A/A	A/A	A/A	A/A	A/A	A/A	A/G	A/A	A/G	G/G	A/A	G/G
Affx-88919177	22	19298195		C/C	C/C	C/C	C/C	C/C	C/C	C/C	C/C	C/C	C/C	C/C	C/C	C/C	C/C	C/C	C/C	C/C	C/C	C/C	C/C	C/C	C/C	C/C	C/C	C/C	C/C	C/C	C/C	C/C	C/C	C/C	C/C	C/C	C/C	C/C	C/C	C/C	C/C	C/C	C/C	C/C	C/C	C/C	C/C	C/C	C/C
Affx-88935858	24	16883070		C/C	C/C	C/C	C/C	C/C	C/C	C/C	T/C	C/C	C/C	C/C	C/C	C/C	C/C	T/C	C/C	C/C	T/C	C/C	C/C	C/C	T/C	T/C	C/C	C/C	C/C	C/C	C/C	C/C	C/C	C/C	C/C	C/C	C/C	C/C	C/C	C/C	C/C	C/C	C/C	T/C	C/C	C/C	T/C	C/C	C/C
Affx-88928912	16	46438268		C/C	C/C	C/C	C/C	C/C	C/C	C/C	C/C	C/C	C/C	C/C	A/C	C/C	C/C	C/C	C/C	C/C	C/C	C/C	A/C	C/C	C/C	C/C	A/C	C/C	C/C	C/C	C/C	C/C	A/C	A/C	C/C	C/C	C/C	C/C	A/C	C/C	C/C	A/C	C/C	C/C	C/C	C/C	C/C	C/C	C/C
Affx-88925144	2	62169824		T/T	T/C	T/C	T/T	T/C	T/C	T/C	T/C	T/C	T/T	T/T	T/T	T/C	T/C	T/C	T/C	T/C	C/C	C/C	T/C	T/C	T/C	T/C	T/T	T/T	C/C	T/T	T/T	T/T	T/T	T/T	T/T	T/T	T/T	T/C	T/T	T/C	T/T	T/T	T/C	T/C	T/T	T/T	T/C	T/T	T/C
Affx-88955235	5	33008113		G/G	G/G	G/G	G/G	G/G	G/G	G/G	G/G	A/G	G/G	---	A/G	G/G	A/A	A/G	G/G	G/G	A/G	G/G	G/G	A/G	G/G	A/G	A/G	A/G	A/G	G/G	A/G	A/G	G/G	G/G	A/G	G/G	G/G	G/G	A/G	G/G	G/G	G/G	G/G	A/G	G/G	G/G	G/G	G/G	G/G
Affx-88920196	13	29873025		G/G	G/G	G/G	G/G	G/G	G/G	G/G	G/G	G/G	G/G	G/G	G/G	G/G	G/G	G/G	G/G	G/G	G/G	G/G	G/G	G/G	G/G	G/G	G/G	G/G	G/G	G/G	G/G	G/G	G/G	G/G	G/G	G/G	G/G	G/G	G/G	G/G	G/G	G/G	G/G	G/G	G/G	G/G	G/G	G/G	G/G
Affx-88920448	1	72229400		G/G	G/G	G/G	G/G	G/G	G/G	G/G	T/G	G/G	G/G	G/G	G/G	G/G	T/G	G/G	T/G	G/G	G/G	T/G	G/G	G/G	G/G	T/G	G/G	G/G	G/G	G/G	G/G	G/G	G/G	G/G	G/G	G/G	G/G	G/G	G/G	G/G	G/G	G/G	G/G	T/G	G/G	G/G	G/G	G/G	G/G
Affx-88946140	16	6770101		G/G	T/G	G/G	G/G	G/G	G/G	G/G	G/G	G/G	G/G	T/G	G/G	T/G	G/G	G/G	G/G	G/G	G/G	G/G	T/G	T/T	T/G	G/G	G/G	T/T	G/G	G/G	T/G	T/G	T/G	G/G	T/G	G/G	T/G	T/G	T/G	G/G	T/G	G/G	G/G	G/G	T/G	T/T	G/G	G/G	G/G
Affx-88948124	11	13840380		A/A	A/A	A/A	A/A	A/A	A/A	A/A	G/G	A/A	A/A	G/G	A/A	A/G	---	A/G	A/A	A/G	A/A	G/G	A/G	A/A	G/G	A/G	A/A	A/A	A/G	A/G	A/A	A/A	A/A	A/A	A/A	A/A	A/A	A/A	A/A	A/A	A/A	A/A	A/A	A/G	A/A	A/A	G/G	A/A	G/G
Affx-88921380	1	35521858		G/G	G/G	G/G	G/G	G/G	G/G	G/G	G/G	G/G	G/G	G/G	G/G	G/G	G/G	G/G	G/G	G/G	G/G	G/G	G/G	G/G	G/G	G/G	G/G	G/G	G/G	G/G	G/G	G/G	G/G	G/G	G/G	G/G	G/G	G/G	G/G	G/G	G/G	G/G	G/G	G/G	G/G	G/G	G/G	G/G	G/G
Affx-88947113	4	68218929		G/G	G/G	G/G	G/G	G/G	G/G	G/G	G/G	G/G	G/G	G/G	G/G	G/G	---	G/G	G/G	G/G	G/G	G/G	G/G	G/G	---	G/G	G/G	G/G	G/G	G/G	G/G	G/G	G/G	G/G	G/G	G/G	G/G	G/G	G/G	G/G	G/G	G/G	G/G	G/G	G/G	G/G	G/G	G/G	---
Affx-88947583	28	14536393		T/G	T/G	G/G	T/G	T/G	T/T	G/G	G/G	G/G	G/G	G/G	T/G	G/G	T/G	G/G	G/G	G/G	G/G	G/G	T/G	G/G	G/G	G/G	G/G	G/G	G/G	G/G	G/G	G/G	G/G	G/G	T/G	T/T	G/G	G/G	T/G	T/T	G/G	T/T	T/T	G/G	G/G	G/G	G/G	T/G	G/G
Affx-88931398	25	31498126		G/G	G/G	G/G	G/G	G/G	G/G	G/G	G/G	G/G	G/G	G/G	G/G	G/G	G/G	G/G	G/G	G/G	G/G	G/G	G/G	G/G	G/G	G/G	G/G	G/G	G/G	G/G	G/G	G/G	G/G	G/G	G/G	G/G	A/G	G/G	G/G	G/G	A/G	G/G	G/G	G/G	A/G	G/G	G/G	G/G	G/G
Affx-88904385	11	69741327		T/G	T/T	T/G	T/G	T/G	T/G	T/G	T/T	T/T	G/G	T/T	T/G	T/T	T/G	T/T	T/T	T/T	T/T	T/T	T/G	T/T	T/T	T/T	T/G	T/T	T/T	T/T	T/T	T/T	G/G	G/G	T/T	G/G	T/T	T/T	T/G	T/T	T/T	T/T	T/G	T/T	T/G	T/T	T/T	T/G	T/T
Affx-88926197	3	55924210		C/C	C/C	C/C	C/C	C/C	C/C	C/C	C/C	C/C	C/C	C/C	C/C	C/C	C/C	C/C	C/C	C/C	C/C	C/C	C/C	C/C	C/C	C/C	C/C	C/C	C/C	C/C	C/C	C/C	C/C	C/C	C/C	C/C	C/C	C/C	C/C	C/C	C/C	C/C	C/C	C/C	C/C	C/C	C/C	C/C	C/C
Affx-88922651	7	61820861		A/C	A/C	A/C	A/C	A/C	A/C	A/C	A/C	A/C	A/C	A/A	A/C	A/C	A/A	A/C	A/C	A/C	A/A	C/C	A/A	A/C	A/C	A/A	A/C	A/C	A/A	A/C	A/A	A/C	A/C	A/A	A/A	A/A	A/C	A/A	A/A	A/C	A/A	A/A	A/A	A/A	A/C	A/A	A/C	A/C	A/A
Affx-88934695	9	36132632		T/T	T/T	T/T	T/T	T/T	T/T	T/T	T/T	T/T	T/T	T/T	T/G	T/T	T/T	T/T	T/T	T/T	T/T	T/T	T/G	T/T	T/T	T/T	T/G	T/T	T/T	T/T	T/T	T/T	T/T	T/G	T/G	T/T	T/T	T/T	T/T	T/T	T/T	T/G	T/T	T/T	T/T	T/T	T/T	T/T	T/T
Affx-88911058	1	56349116		A/A	A/A	A/A	A/G	A/A	A/A	A/A	A/G	A/G	A/G	A/G	A/A	A/G	A/A	A/G	A/G	A/G	A/A	A/A	A/A	A/A	A/A	A/A	A/A	A/G	A/G	A/G	A/A	A/A	A/A	A/A	A/A	A/A	A/A	A/A	A/A	A/A	A/A	A/A	A/G	A/G	A/A	A/A	A/G	A/A	A/G
Affx-88922606	3	57776451		C/C	C/C	C/C	C/C	C/C	C/C	C/C	C/C	C/C	C/C	C/C	C/C	C/C	C/C	C/C	C/C	C/C	C/C	C/C	C/C	C/C	C/C	C/C	C/C	C/C	C/C	C/C	C/C	C/C	C/C	C/C	C/C	C/C	C/C	C/C	C/C	C/C	C/C	C/C	C/C	C/C	C/C	C/C	C/C	C/C	C/C
Affx-88954442	13	56067228		G/G	G/G	G/G	G/G	G/G	G/G	G/G	G/G	G/G	G/G	G/G	G/G	G/G	G/G	G/G	G/G	G/G	G/G	G/G	G/G	G/G	G/G	G/G	G/G	G/G	G/G	G/G	G/G	G/G	G/G	G/G	G/G	G/G	G/G	G/G	G/G	G/G	G/G	G/G	G/G	G/G	G/G	G/G	G/G	G/G	G/G
Affx-88923027	19	24498615		G/G	A/G	G/G	G/G	G/G	G/G	A/G	G/G	G/G	G/G	G/G	G/G	G/G	G/G	G/G	G/G	G/G	G/G	G/G	G/G	G/G	G/G	G/G	G/G	G/G	G/G	G/G	G/G	G/G	G/G	G/G	G/G	G/G	A/G	G/G	G/G	G/G	A/G	G/G	G/G	G/G	A/G	G/G	G/G	G/G	G/G
Affx-88944598	20	2807184		T/T	T/T	T/T	T/T	T/T	T/T	T/T	T/T	T/T	T/T	T/T	T/T	T/T	T/T	T/T	T/T	T/T	T/T	T/T	T/T	T/T	T/T	T/T	T/T	T/T	T/T	T/T	T/T	T/T	T/T	T/T	T/T	T/T	T/T	T/T	T/T	T/T	T/T	T/T	T/T	T/T	T/T	T/T	T/T	T/T	T/T
Affx-88929703	5	50665796		A/G	A/G	A/G	A/G	A/G	A/G	A/G	A/A	A/G	A/G	A/G	A/G	A/G	A/A	A/G	A/G	A/G	A/A	A/G	A/A	A/G	A/A	A/G	A/G	A/G	A/G	A/A	A/G	A/G	A/A	A/A	A/A	A/G	A/G	A/A	A/G	A/G	A/G	A/G	A/G	A/G	A/G	A/A	A/A	A/G	A/G
Affx-88945772	3	25879098		C/C	C/C	C/C	C/C	C/C	C/C	C/C	C/C	C/C	C/C	C/C	C/C	C/C	C/C	C/C	C/C	C/C	C/C	C/C	C/C	C/C	C/C	C/C	C/C	C/C	C/C	C/C	C/C	C/C	C/C	C/C	C/C	C/C	C/C	C/C	C/C	C/C	C/C	C/C	C/C	C/C	C/C	C/C	C/C	C/C	C/C
Affx-88911630	21	40387085		G/G	T/G	G/G	G/G	G/G	G/G	T/G	T/T	T/T	G/G	---	G/G	T/G	G/G	T/G	T/G	T/G	T/G	T/G	T/G	T/G	T/G	T/G	G/G	G/G	T/T	T/T	G/G	G/G	G/G	G/G	G/G	G/G	T/G	G/G	G/G	G/G	G/G	G/G	G/G	T/G	G/G	G/G	T/G	G/G	T/G
Affx-88953283	8	24472890		C/C	A/C	C/C	C/C	C/C	C/C	A/C	C/C	C/C	C/C	C/C	C/C	C/C	C/C	C/C	C/C	C/C	C/C	C/C	C/C	C/C	C/C	C/C	C/C	C/C	C/C	C/C	A/C	C/C	C/C	C/C	C/C	C/C	C/C	A/C	C/C	C/C	C/C	C/C	C/C	C/C	C/C	A/C	C/C	C/C	C/C
Affx-88961396	1	36571495		T/T	T/G	T/T	T/G	T/G	T/G	T/G	T/T	T/T	T/G	T/T	T/T	T/T	T/T	T/T	T/T	T/T	T/T	T/T	T/T	T/G	T/T	T/T	T/T	T/T	T/T	T/T	T/G	T/T	T/G	T/T	T/T	T/G	T/G	T/G	T/G	T/T	T/T	T/G	T/G	T/T	T/T	T/T	T/T	T/T	T/T
Affx-88928866	8	8635463		T/T	T/T	T/T	T/T	T/T	T/T	T/T	T/T	T/T	---	T/T	T/C	T/C	T/T	T/T	T/T	T/T	---	---	---	T/T	T/T	T/T	T/T	T/T	T/T	T/T	T/T	T/T	T/T	T/T	T/T	T/T	T/T	T/T	T/T	T/T	---	T/C	T/T	---	T/T	T/T	T/T	T/T	T/T
Affx-88917572	4	60843438		G/G	G/G	G/G	G/G	G/G	G/G	G/G	G/G	G/G	G/G	G/G	G/G	G/G	G/G	G/G	G/G	G/G	G/G	G/G	G/G	G/G	G/G	G/G	G/G	G/G	G/G	G/G	G/G	G/G	G/G	G/G	G/G	G/G	G/G	G/G	G/G	G/G	G/G	G/G	G/G	G/G	G/G	G/G	G/G	G/G	G/G
Affx-88925797	11	28839401		T/T	T/T	T/T	T/T	T/T	T/T	T/T	T/T	T/T	T/T	T/T	T/T	T/T	T/T	T/T	T/T	T/T	T/T	T/T	T/T	T/T	T/T	T/T	T/T	T/T	T/T	T/T	T/T	T/T	T/T	T/T	T/T	T/T	T/T	T/T	T/T	T/T	T/T	T/T	T/T	T/T	T/T	T/T	T/T	T/T	T/T
Affx-88910396	15	20330475		C/C	C/C	C/C	C/C	C/C	C/C	C/C	C/C	C/C	C/C	A/C	C/C	C/C	C/C	C/C	C/C	C/C	C/C	C/C	C/C	C/C	A/C	C/C	C/C	C/C	C/C	C/C	C/C	C/C	C/C	C/C	C/C	C/C	C/C	C/C	C/C	C/C	C/C	C/C	C/C	C/C	C/C	C/C	C/C	C/C	C/C
Affx-88909268	2	23067575		T/C	T/C	C/C	T/C	C/C	C/C	T/C	T/C	T/T	C/C	T/T	C/C	C/C	T/C	T/C	T/T	T/T	T/T	T/C	T/C	C/C	T/C	T/C	C/C	C/C	T/T	C/C	T/C	C/C	C/C	C/C	C/C	T/C	C/C	T/T	C/C	C/C	T/C	C/C	C/C	T/C	T/C	T/C	T/T	C/C	T/T
Affx-88941784	18	29522902		C/C	C/C	C/C	C/C	C/C	C/C	C/C	C/C	C/C	C/C	C/C	C/C	C/C	C/C	C/C	C/C	C/C	C/C	C/C	C/C	T/C	C/C	C/C	C/C	C/C	C/C	C/C	C/C	T/C	C/C	C/C	C/C	C/C	C/C	C/C	C/C	C/C	C/C	C/C	C/C	C/C	C/C	C/C	C/C	C/C	C/C
Affx-88915555	10	45644479		C/C	C/C	C/C	C/C	C/C	C/C	C/C	C/C	C/C	C/C	C/C	C/C	C/C	C/C	C/C	C/C	C/C	C/C	C/C	C/C	C/C	C/C	C/C	C/C	C/C	C/C	C/C	C/C	C/C	C/C	C/C	C/C	C/C	C/C	C/C	C/C	C/C	C/C	C/C	C/C	C/C	C/C	C/C	C/C	C/C	C/C
Affx-88904948	7	51344042		A/A	A/A	A/A	A/A	A/A	A/A	A/A	A/A	A/A	A/A	A/A	A/A	A/A	A/A	A/A	A/A	A/A	A/A	A/A	A/A	A/A	A/A	A/A	A/A	A/A	A/A	A/A	A/A	A/A	A/A	A/A	A/A	A/A	A/A	A/A	A/A	A/A	A/A	A/A	A/A	A/A	A/A	A/A	A/A	A/A	A/A
Affx-88959995	21	13105966		A/A	A/A	A/A	A/A	A/G	A/A	A/G	A/A	A/A	A/A	A/G	A/G	A/A	A/G	A/A	A/G	A/G	A/A	A/A	A/G	A/G	A/G	A/G	A/A	A/G	A/A	A/A	A/A	G/G	A/A	A/A	A/A	A/G	A/G	G/G	A/A	A/A	A/A	A/G	A/A	A/G	A/G	A/G	A/A	A/G	A/G
Affx-88949982	28	15674452		T/C	C/C	C/C	T/C	T/C	T/T	C/C	C/C	C/C	C/C	C/C	C/C	C/C	C/C	C/C	C/C	C/C	C/C	C/C	C/C	C/C	C/C	C/C	C/C	C/C	C/C	C/C	C/C	C/C	C/C	C/C	C/C	T/T	C/C	C/C	C/C	T/T	C/C	T/C	T/T	C/C	C/C	C/C	C/C	T/C	C/C
Affx-88954434	11	53231432		A/G	A/G	A/G	A/G	A/G	A/G	G/G	G/G	A/G	A/G	G/G	A/G	G/G	A/A	A/G	A/G	A/G	A/G	G/G	G/G	G/G	G/G	G/G	A/G	G/G	A/G	G/G	A/G	A/A	A/A	A/G	A/A	A/G	A/G	G/G	A/G	A/G	G/G	A/A	A/G	A/G	G/G	A/G	G/G	A/G	G/G
Affx-88941953	14	60796342		C/C	C/C	C/C	C/C	C/C	C/C	C/C	C/C	C/C	C/C	C/C	C/C	C/C	C/C	C/C	C/C	C/C	C/C	C/C	C/C	C/C	C/C	C/C	C/C	C/C	C/C	C/C	C/C	C/C	C/C	C/C	C/C	C/C	C/C	C/C	C/C	C/C	C/C	C/C	C/C	C/C	C/C	C/C	C/C	C/C	C/C
Affx-88934081	12	63174733		C/C	A/C	A/C	A/C	A/C	A/C	C/C	A/A	A/A	C/C	A/A	A/C	A/A	A/A	A/A	A/A	A/A	A/A	A/A	A/C	C/C	A/A	A/A	A/C	A/C	A/A	A/A	C/C	A/C	C/C	C/C	A/C	A/C	A/C	A/A	A/C	A/A	C/C	A/A	C/C	A/A	A/C	C/C	A/A	A/C	A/A
Affx-88946433	3	25761881		G/G	G/G	G/G	G/G	G/G	G/G	A/G	G/G	A/G	G/G	G/G	A/G	A/G	A/G	G/G	G/G	G/G	G/G	A/G	A/A	A/G	G/G	G/G	A/G	G/G	A/G	A/G	G/G	A/G	A/G	A/G	G/G	G/G	A/G	A/G	G/G	G/G	A/G	G/G	G/G	G/G	A/G	G/G	G/G	G/G	A/G
Affx-88910568	2	54714466		G/G	G/G	G/G	G/G	G/G	G/G	G/G	G/G	G/G	G/G	G/G	G/G	G/G	G/G	G/G	G/G	G/G	G/G	G/G	G/G	G/G	G/G	G/G	G/G	G/G	G/G	G/G	G/G	G/G	G/G	G/G	G/G	G/G	G/G	G/G	G/G	G/G	G/G	G/G	G/G	G/G	G/G	G/G	G/G	G/G	G/G
Affx-88917487	15	54273510		G/G	G/G	G/G	G/G	G/G	G/G	G/G	G/G	G/G	G/G	G/G	G/G	G/G	G/G	G/G	G/G	G/G	G/G	G/G	G/G	G/G	G/G	G/G	G/G	G/G	G/G	G/G	G/G	G/G	G/G	G/G	G/G	G/G	G/G	G/G	G/G	G/G	G/G	G/G	G/G	G/G	G/G	G/G	G/G	G/G	G/G
Affx-88923354	3	40446145		G/G	T/G	G/G	G/G	T/G	G/G	G/G	G/G	G/G	G/G	G/G	T/G	G/G	G/G	G/G	G/G	G/G	G/G	G/G	T/G	T/G	G/G	G/G	G/G	G/G	G/G	G/G	G/G	G/G	T/G	G/G	T/G	G/G	G/G	G/G	T/G	T/G	T/G	T/T	T/G	G/G	G/G	T/G	G/G	G/G	G/G
Affx-88915412	19	40264227		A/A	A/A	A/A	A/A	A/A	A/A	A/A	A/A	A/A	A/A	A/A	A/A	A/A	A/A	A/A	A/A	A/A	A/A	A/A	A/A	A/A	A/A	A/A	A/A	A/A	A/A	A/A	A/A	A/A	A/A	A/A	A/A	A/A	A/A	A/A	A/A	A/A	A/A	A/A	A/A	A/A	A/A	A/A	A/A	A/A	A/A
Affx-88957486	12	8384505		A/A	A/A	A/G	A/A	A/A	A/G	A/A	A/G	A/A	A/A	A/A	A/G	A/A	---	A/A	A/A	A/A	A/A	A/A	A/A	A/A	A/A	A/A	A/G	A/A	A/A	A/A	A/A	A/A	A/A	A/A	A/A	A/A	A/A	A/A	A/G	A/G	A/A	A/G	A/A	A/A	A/A	A/A	A/A	A/G	A/A
Affx-88905072	1	65913543		T/T	T/T	T/T	T/T	T/T	T/T	T/T	T/T	T/T	T/T	T/T	T/T	T/T	T/T	T/T	T/T	T/T	T/T	T/T	T/T	T/T	T/T	T/T	T/T	T/T	T/T	T/T	T/T	T/T	T/T	T/T	T/T	T/T	T/T	T/T	T/T	T/T	T/T	T/T	T/T	T/T	T/T	T/T	T/T	T/T	T/T
Affx-88905355	2	75674725		C/C	A/C	C/C	A/C	C/C	C/C	A/C	C/C	A/C	A/C	A/C	A/A	C/C	A/A	C/C	C/C	C/C	C/C	C/C	A/A	C/C	C/C	C/C	A/C	C/C	A/C	C/C	C/C	C/C	A/A	A/A	A/C	A/C	A/C	A/C	A/C	A/C	A/C	A/C	C/C	A/C	A/C	C/C	A/C	C/C	A/C
Affx-88916768	3	57840726		C/C	C/C	C/C	C/C	C/C	C/C	C/C	C/C	C/C	C/C	C/C	C/C	C/C	C/C	C/C	C/C	C/C	C/C	C/C	C/C	C/C	C/C	C/C	C/C	C/C	C/C	C/C	C/C	C/C	C/C	C/C	C/C	C/C	C/C	C/C	C/C	C/C	C/C	C/C	C/C	C/C	C/C	C/C	C/C	C/C	C/C
Affx-88956247	7	49028654		C/C	C/C	C/C	C/C	C/C	C/C	C/C	C/C	C/C	C/C	C/C	C/C	C/C	T/C	C/C	C/C	C/C	T/C	C/C	T/C	C/C	C/C	T/C	C/C	C/C	T/C	C/C	C/C	C/C	C/C	C/C	C/C	C/C	C/C	C/C	C/C	C/C	C/C	C/C	C/C	T/C	C/C	C/C	C/C	C/C	C/C
Affx-88908499	14	53783040		A/A	A/A	A/A	A/A	A/A	A/A	A/A	A/A	A/A	A/A	A/A	A/A	A/A	A/A	A/A	A/A	A/A	A/A	A/A	A/A	A/A	A/A	A/A	A/A	A/A	A/A	A/A	A/A	A/A	A/A	A/A	A/A	A/A	A/A	A/A	A/A	A/A	A/A	A/A	A/A	A/A	A/A	A/A	A/A	A/A	A/A
Affx-88934077	12	10755115		C/C	C/C	T/C	C/C	C/C	T/C	T/T	T/C	C/C	C/C	T/C	T/C	T/C	C/C	T/C	T/C	T/C	C/C	C/C	C/C	T/T	T/C	T/C	T/C	T/C	T/C	T/C	T/C	C/C	C/C	C/C	C/C	C/C	T/C	C/C	T/C	T/C	T/T	T/C	C/C	T/C	T/C	T/T	T/C	T/C	C/C
Affx-88958957	11	64170954		C/C	C/C	C/C	C/C	C/C	C/C	C/C	T/C	T/C	C/C	T/T	T/C	T/C	T/C	T/C	C/C	C/C	C/C	T/C	T/T	T/C	T/C	T/C	T/C	T/C	T/C	T/C	C/C	C/C	T/C	T/C	C/C	C/C	T/C	T/C	T/C	C/C	T/C	C/C	C/C	T/C	C/C	T/C	T/T	C/C	T/T
Affx-88960178	11	55982605		C/C	T/T	C/C	C/C	T/C	C/C	T/T	C/C	T/C	C/C	T/T	T/C	T/C	T/C	T/C	C/C	C/C	C/C	C/C	T/C	T/C	T/C	C/C	T/C	T/C	T/C	T/T	T/C	T/C	T/C	T/C	T/C	C/C	T/T	T/C	T/C	C/C	T/T	T/C	C/C	C/C	T/T	T/C	T/T	C/C	T/T
Affx-88942373	18	19219317		T/T	T/T	T/T	T/T	T/T	T/T	T/T	T/T	T/T	T/T	T/T	T/T	T/T	T/T	T/T	T/T	T/T	T/T	T/T	T/T	T/T	T/T	T/T	T/T	T/T	T/T	T/T	T/T	T/T	T/T	T/T	T/T	T/T	T/T	T/T	T/T	T/T	T/T	T/T	T/T	T/T	T/T	T/T	T/T	T/T	T/T
Affx-88927715	20	25290659		A/A	A/A	A/A	A/A	A/A	A/A	A/A	A/A	A/A	A/A	A/A	A/A	A/A	A/A	A/A	A/A	A/A	A/A	A/A	A/A	A/A	A/A	A/A	A/A	A/A	A/A	A/A	A/A	A/A	A/A	A/A	A/A	A/A	A/A	A/A	A/A	A/A	A/A	A/A	A/A	A/A	A/A	A/A	A/A	A/A	A/A
Affx-88912686	25	37004966		C/C	C/C	C/C	A/C	A/C	C/C	C/C	C/C	C/C	A/C	C/C	C/C	C/C	C/C	C/C	C/C	C/C	C/C	C/C	C/C	C/C	C/C	C/C	C/C	C/C	C/C	C/C	C/C	C/C	C/C	C/C	C/C	A/C	C/C	C/C	C/C	A/C	C/C	C/C	C/C	C/C	C/C	C/C	C/C	C/C	C/C
Affx-88914413	23	18349905		G/G	G/G	G/G	G/G	G/G	G/G	G/G	G/G	G/G	G/G	G/G	G/G	G/G	G/G	G/G	G/G	G/G	G/G	G/G	G/G	G/G	G/G	G/G	G/G	G/G	G/G	G/G	G/G	G/G	G/G	G/G	G/G	G/G	G/G	G/G	G/G	G/G	G/G	G/G	G/G	G/G	G/G	G/G	G/G	G/G	G/G
Affx-88923873	8	28485432		G/G	G/G	G/G	G/G	G/G	G/G	G/G	A/G	A/G	G/G	A/G	A/G	A/G	G/G	A/G	A/G	G/G	G/G	A/G	A/G	A/G	A/G	A/G	G/G	A/G	A/G	A/G	A/G	A/G	G/G	G/G	A/G	G/G	G/G	A/G	A/G	G/G	G/G	G/G	G/G	A/G	G/G	G/G	G/G	G/G	G/G
Affx-88936279	4	43334856		C/C	C/C	C/C	C/C	C/C	C/C	C/C	C/C	C/C	C/C	C/C	C/C	C/C	C/C	C/C	C/C	C/C	C/C	C/C	C/C	C/C	C/C	C/C	C/C	C/C	C/C	C/C	C/C	C/C	C/C	C/C	C/C	C/C	C/C	C/C	C/C	C/C	C/C	C/C	C/C	C/C	C/C	C/C	C/C	C/C	C/C
Affx-88920696	8	63458707		A/A	A/A	A/A	A/A	A/A	A/A	A/A	A/A	A/A	A/A	A/A	A/A	A/A	A/A	A/A	A/A	A/A	A/A	A/A	A/A	A/A	A/A	A/A	A/A	A/A	A/A	A/A	A/A	A/A	A/A	A/A	A/A	A/A	A/A	A/A	A/A	A/A	A/A	A/A	A/A	A/A	A/A	A/A	A/A	A/A	A/A
Affx-88931817	11	44067839		C/C	C/C	C/C	C/C	C/C	C/C	C/C	C/C	C/C	C/C	C/C	C/C	C/C	C/C	C/C	C/C	C/C	C/C	C/C	C/C	C/C	C/C	C/C	C/C	C/C	C/C	C/C	C/C	C/C	C/C	C/C	C/C	C/C	C/C	C/C	C/C	C/C	C/C	C/C	C/C	C/C	C/C	C/C	C/C	C/C	C/C
Affx-88922989	15	56257543		T/T	T/T	T/T	T/T	T/T	T/T	T/T	T/T	T/T	T/T	T/T	T/T	T/T	T/T	T/T	T/T	T/T	T/T	T/T	T/T	T/T	T/T	T/T	T/T	T/T	T/T	T/T	T/T	T/T	T/T	T/T	T/T	T/T	T/T	T/T	T/T	T/T	T/T	T/T	T/T	T/T	T/T	T/T	T/T	T/T	T/T
Affx-88908881	8	30777478		T/T	T/C	T/T	T/T	T/T	T/T	T/C	T/C	T/C	T/T	T/C	T/T	T/C	T/C	T/C	T/C	C/C	C/C	T/C	T/C	T/T	T/C	T/C	T/T	T/T	T/C	T/C	T/C	T/T	T/T	T/T	T/T	T/T	T/T	T/C	T/T	T/T	T/C	T/T	T/T	T/C	T/T	C/C	C/C	T/T	C/C
Affx-88944116	28	24189633		C/C	C/C	C/C	C/C	C/C	C/C	C/C	C/C	C/C	C/C	C/C	C/C	C/C	C/C	C/C	C/C	C/C	C/C	C/C	C/C	C/C	C/C	C/C	C/C	C/C	C/C	C/C	C/C	C/C	C/C	C/C	C/C	C/C	C/C	C/C	C/C	C/C	C/C	C/C	C/C	C/C	C/C	C/C	C/C	C/C	C/C
Affx-88924100	15	13431657		A/A	A/A	A/A	A/A	A/A	A/A	A/A	A/A	A/A	A/A	A/A	A/A	A/A	A/A	A/A	A/A	A/A	A/A	A/A	A/A	A/A	A/A	A/A	A/A	A/A	A/A	A/A	A/A	A/A	A/A	A/A	A/A	A/A	A/A	A/A	A/A	A/A	A/A	A/A	A/A	A/A	A/A	A/A	A/A	A/A	A/A
Affx-88914817	11	7232337		C/C	C/C	C/C	C/C	C/C	C/C	C/C	C/C	C/C	C/C	C/C	C/C	C/C	C/C	C/C	C/C	C/C	C/C	C/C	C/C	C/C	C/C	C/C	C/C	C/C	C/C	C/C	C/C	C/C	C/C	C/C	C/C	C/C	C/C	C/C	C/C	C/C	C/C	C/C	C/C	C/C	C/C	C/C	C/C	C/C	C/C
Affx-88955925	14	11307990		T/T	T/T	T/T	T/T	T/T	T/T	T/T	T/G	T/G	T/T	T/T	T/T	T/T	T/G	T/T	T/G	T/G	T/G	T/G	T/T	T/T	T/T	T/G	T/T	T/T	T/T	T/T	T/T	T/T	T/T	T/T	T/T	T/T	T/T	T/T	T/T	T/T	T/T	T/T	T/T	T/T	T/T	T/T	T/T	T/T	T/T
Affx-88938713	0	0		G/G	G/G	G/G	G/G	G/G	G/G	G/G	G/G	G/G	G/G	G/G	G/G	G/G	G/G	G/G	G/G	G/G	G/G	G/G	G/G	G/G	G/G	G/G	G/G	G/G	G/G	G/G	G/G	G/G	G/G	G/G	G/G	G/G	G/G	G/G	G/G	G/G	G/G	G/G	G/G	G/G	G/G	G/G	G/G	G/G	G/G
Affx-88959562	18	31034296		T/C	T/T	T/C	T/C	T/C	T/C	T/C	T/C	T/C	C/C	T/T	T/C	T/T	T/C	T/T	T/C	T/T	T/C	T/C	T/T	T/C	T/T	T/C	T/C	T/C	T/C	T/T	T/C	T/T	T/T	T/T	T/T	C/C	T/C	T/C	T/C	T/C	C/C	T/T	T/C	T/T	C/C	T/T	T/T	T/C	T/T
Affx-88916400	2	16264668		A/A	G/G	A/A	A/A	A/A	A/A	G/G	A/A	A/A	A/A	A/G	A/A	A/G	A/A	A/A	A/A	A/A	A/A	A/A	A/A	A/G	A/G	A/A	A/G	A/A	A/A	A/G	A/G	A/A	A/A	A/A	A/G	A/A	A/G	A/G	A/A	A/A	G/G	A/G	A/A	A/A	A/G	A/A	A/G	A/A	A/G
Affx-88936940	5	46859876		T/T	T/T	T/G	T/G	T/G	T/T	T/T	T/T	T/T	T/G	T/T	T/T	T/T	T/T	T/T	T/T	T/T	T/T	T/T	T/T	T/T	T/T	T/T	T/T	T/T	T/T	T/T	T/T	T/T	T/T	T/T	T/T	T/G	T/T	T/T	T/T	T/T	T/T	T/T	T/G	T/T	T/T	T/T	T/T	T/T	T/T
Affx-88957271	25	40562545		T/T	T/T	T/T	T/C	T/C	T/T	T/T	T/T	T/T	T/C	T/C	T/T	T/C	T/T	T/T	T/T	T/T	T/T	T/T	T/T	T/T	T/T	T/T	T/T	T/T	T/T	T/T	T/T	T/T	T/T	T/T	T/T	T/C	T/T	T/T	T/T	T/C	T/T	T/T	T/T	T/T	T/T	T/T	T/T	T/T	T/C
Affx-88951298	12	74281363		G/G	A/G	G/G	G/G	G/G	G/G	G/G	G/G	A/G	G/G	G/G	A/G	A/G	A/G	A/G	G/G	G/G	G/G	A/G	A/G	G/G	A/G	G/G	A/G	G/G	G/G	G/G	G/G	G/G	A/G	A/G	G/G	G/G	A/G	G/G	G/G	G/G	G/G	G/G	G/G	A/G	G/G	G/G	G/G	G/G	G/G
Affx-88944809	4	16039396		C/C	C/C	T/C	C/C	T/C	C/C	C/C	C/C	C/C	C/C	C/C	C/C	C/C	C/C	C/C	C/C	C/C	C/C	C/C	C/C	C/C	C/C	C/C	C/C	C/C	C/C	C/C	T/C	T/C	C/C	C/C	C/C	C/C	C/C	T/C	C/C	T/C	C/C	C/C	C/C	C/C	C/C	C/C	C/C	C/C	C/C
Affx-88943673	25	63791755		T/T	T/C	T/T	T/T	T/T	T/T	T/C	T/T	T/T	T/T	T/T	T/T	T/T	T/T	T/T	C/C	T/C	C/C	T/T	T/T	T/T	T/T	C/C	T/T	T/T	C/C	T/T	T/C	T/T	T/T	T/T	T/T	T/T	T/T	T/T	T/T	T/T	T/T	T/T	T/T	T/T	T/T	T/C	T/T	T/T	T/T
Affx-88915149	2	73649495		G/G	G/G	G/G	G/G	G/G	G/G	G/G	G/G	G/G	G/G	G/G	G/G	G/G	G/G	G/G	G/G	G/G	G/G	G/G	G/G	G/G	G/G	G/G	G/G	G/G	G/G	G/G	G/G	G/G	G/G	G/G	G/G	G/G	G/G	G/G	G/G	G/G	G/G	G/G	G/G	G/G	G/G	G/G	G/G	G/G	G/G
Affx-88956925	1	67181136		A/G	G/G	A/G	A/G	---	A/G	G/G	A/G	A/G	G/G	G/G	G/G	A/G	G/G	A/G	A/G	G/G	A/G	G/G	G/G	G/G	G/G	G/G	G/G	G/G	A/G	A/G	G/G	G/G	G/G	G/G	G/G	A/G	G/G	G/G	G/G	A/G	G/G	G/G	A/G	A/G	---	G/G	A/G	A/G	A/G
Affx-88939477	5	73306722		C/C	C/C	T/C	T/C	T/C	C/C	C/C	C/C	C/C	T/C	C/C	C/C	C/C	C/C	C/C	C/C	C/C	C/C	C/C	C/C	C/C	C/C	C/C	C/C	C/C	C/C	C/C	C/C	C/C	C/C	C/C	C/C	T/C	C/C	C/C	C/C	C/C	C/C	C/C	T/C	C/C	C/C	C/C	C/C	C/C	C/C
Affx-88942354	3	42460169		G/G	G/G	G/G	G/G	T/G	G/G	G/G	G/G	G/G	G/G	G/G	G/G	G/G	G/G	G/G	G/G	G/G	G/G	G/G	G/G	G/G	G/G	G/G	G/G	G/G	G/G	G/G	G/G	G/G	T/G	G/G	G/G	G/G	G/G	G/G	T/G	T/G	G/G	T/G	T/G	G/G	G/G	G/G	G/G	G/G	G/G
Affx-88944460	12	75019140		C/C	C/C	C/C	C/C	C/C	C/C	A/A	C/C	C/C	C/C	A/A	C/C	A/C	A/C	A/C	C/C	C/C	C/C	A/A	A/A	C/C	C/C	C/C	A/A	C/C	C/C	A/A	C/C	C/C	A/A	A/A	C/C	C/C	C/C	C/C	C/C	C/C	A/A	C/C	C/C	A/A	A/A	C/C	C/C	C/C	A/A
Affx-88936855	1	20807303		T/T	T/C	T/T	T/T	T/T	T/T	T/T	T/T	T/T	T/T	T/T	T/T	T/T	T/T	T/T	T/T	T/T	T/T	T/T	T/T	T/T	T/T	T/T	T/T	T/T	T/T	T/T	T/T	T/T	T/T	T/T	T/T	T/T	T/C	T/T	T/T	T/T	T/T	T/T	T/T	T/T	T/T	T/T	T/T	T/T	T/T
Affx-88931312	14	51793600		G/G	G/G	G/G	G/G	G/G	G/G	G/G	G/G	G/G	G/G	G/G	G/G	G/G	G/G	G/G	G/G	G/G	G/G	G/G	G/G	G/G	G/G	G/G	G/G	G/G	G/G	G/G	G/G	G/G	G/G	G/G	G/G	G/G	G/G	G/G	G/G	G/G	G/G	G/G	G/G	G/G	G/G	G/G	G/G	G/G	G/G
Affx-88930330	4	44849507		C/C	C/C	C/C	C/C	C/C	C/C	C/C	C/C	C/C	C/C	C/C	C/C	C/C	C/C	C/C	C/C	C/C	C/C	C/C	C/C	C/C	C/C	C/C	C/C	C/C	C/C	C/C	C/C	C/C	C/C	C/C	C/C	C/C	C/C	C/C	C/C	C/C	C/C	C/C	C/C	C/C	C/C	C/C	C/C	C/C	C/C
Affx-88944633	1	50421265		T/T	T/T	T/T	T/T	T/T	T/T	T/T	T/T	T/T	T/T	T/T	T/T	T/T	T/T	T/T	T/T	T/T	T/T	T/T	T/T	T/T	T/T	T/T	T/T	T/T	T/T	T/T	T/T	T/T	T/T	T/T	T/T	T/T	T/T	T/T	T/T	T/T	T/T	T/T	T/T	T/T	T/T	T/T	T/T	T/T	T/T
Affx-88933045	7	46528902		C/C	C/C	C/C	C/C	C/C	C/C	C/C	C/C	C/C	C/C	C/C	C/C	C/C	C/C	C/C	C/C	C/C	C/C	C/C	C/C	C/C	C/C	C/C	C/C	C/C	C/C	C/C	C/C	C/C	C/C	C/C	C/C	C/C	C/C	C/C	C/C	C/C	C/C	C/C	C/C	C/C	C/C	C/C	C/C	C/C	C/C
Affx-88938944	1	19567505		G/G	G/G	G/G	G/G	G/G	G/G	G/G	G/G	G/G	G/G	G/G	G/G	G/G	G/G	G/G	G/G	G/G	G/G	G/G	G/G	G/G	G/G	G/G	G/G	G/G	G/G	G/G	G/G	G/G	G/G	G/G	G/G	G/G	G/G	G/G	G/G	G/G	G/G	G/G	G/G	G/G	G/G	G/G	G/G	G/G	G/G
Affx-88929412	29	15979644		G/G	G/G	G/G	G/G	G/G	G/G	G/G	G/G	G/G	G/G	G/G	G/G	G/G	G/G	G/G	G/G	G/G	G/G	G/G	G/G	G/G	G/G	G/G	G/G	G/G	G/G	G/G	G/G	G/G	G/G	G/G	G/G	G/G	G/G	G/G	G/G	G/G	G/G	G/G	G/G	G/G	G/G	G/G	G/G	G/G	G/G
Affx-88932429	5	72858500		C/C	C/C	C/C	C/C	C/C	C/C	C/C	C/C	C/C	C/C	C/C	C/C	C/C	C/C	C/C	C/C	C/C	C/C	C/C	C/C	C/C	C/C	C/C	C/C	C/C	C/C	C/C	C/C	C/C	C/C	C/C	C/C	C/C	C/C	C/C	C/C	C/C	C/C	C/C	C/C	C/C	C/C	C/C	C/C	C/C	C/C
Affx-88952627	4	48931264		T/T	T/T	T/T	T/T	T/T	T/T	T/T	T/T	T/T	T/T	T/T	T/T	T/T	T/T	T/T	T/T	T/T	T/T	T/T	T/T	T/T	T/T	T/T	T/T	T/T	T/T	T/T	T/T	T/T	T/T	T/T	T/T	T/T	T/T	T/T	T/T	T/T	T/T	T/T	T/T	T/T	T/T	T/T	T/T	T/T	T/T
Affx-88960462	2	65725965		G/G	G/G	G/G	T/G	G/G	G/G	G/G	G/G	G/G	T/G	G/G	T/G	G/G	G/G	G/G	G/G	G/G	G/G	G/G	G/G	G/G	G/G	G/G	G/G	G/G	G/G	G/G	G/G	G/G	T/G	T/G	G/G	T/G	G/G	G/G	G/G	T/G	G/G	G/G	G/G	G/G	G/G	G/G	G/G	G/G	G/G
Affx-88904835	11	64464510		G/G	G/G	G/G	G/G	A/G	G/G	G/G	A/G	A/G	A/G	A/G	G/G	A/G	G/G	---	A/G	A/G	A/G	A/G	G/G	A/G	A/G	A/G	G/G	A/G	A/G	A/G	G/G	G/G	A/G	A/G	G/G	A/G	A/G	A/G	G/G	G/G	A/G	G/G	G/G	A/G	G/G	A/G	A/G	G/G	A/G
Affx-88946409	5	84843056		T/C	C/C	T/C	T/C	T/C	T/C	C/C	T/T	C/C	T/C	C/C	T/C	T/C	T/C	T/C	C/C	C/C	T/T	C/C	T/C	---	T/T	C/C	T/C	C/C	C/C	T/T	---	---	T/C	T/C	T/C	T/C	C/C	C/C	T/C	T/C	C/C	T/C	T/C	C/C	C/C	C/C	T/T	T/C	C/C
Affx-88906009	2	56471250		G/G	G/G	G/G	G/G	G/G	G/G	A/G	A/G	A/G	G/G	G/G	G/G	A/G	A/A	A/G	A/G	A/G	A/A	A/A	A/A	A/G	A/A	A/G	G/G	G/G	A/A	A/G	G/G	G/G	G/G	A/G	A/G	G/G	G/G	A/G	A/G	G/G	G/G	G/G	G/G	A/G	G/G	G/G	A/G	G/G	A/G
Affx-88960204	23	22861591		A/A	A/G	G/G	A/A	A/G	A/A	A/G	G/G	A/G	A/G	G/G	A/G	G/G	A/G	G/G	G/G	G/G	G/G	G/G	A/G	G/G	G/G	G/G	A/G	A/G	G/G	G/G	A/G	A/G	A/G	G/G	A/A	A/G	G/G	A/G	G/G	A/A	G/G	G/G	A/A	A/G	A/G	A/G	G/G	A/G	G/G
Affx-88926704	18	32659500		C/C	C/C	C/C	C/C	C/C	C/C	C/C	C/C	C/C	C/C	C/C	C/C	C/C	C/C	C/C	C/C	C/C	C/C	C/C	C/C	C/C	C/C	C/C	C/C	C/C	C/C	C/C	C/C	C/C	C/C	C/C	C/C	C/C	C/C	C/C	C/C	C/C	C/C	C/C	C/C	C/C	C/C	C/C	C/C	C/C	C/C
Affx-88911936	1	59610559		C/C	C/C	C/C	C/C	C/C	C/C	C/C	A/C	C/C	C/C	C/C	C/C	C/C	A/C	C/C	A/C	C/C	C/C	A/C	C/C	C/C	C/C	A/C	C/C	C/C	C/C	C/C	A/C	C/C	C/C	C/C	C/C	C/C	C/C	C/C	C/C	C/C	C/C	C/C	C/C	A/C	C/C	C/C	C/C	C/C	C/C
Affx-88912278	8	78453546		A/A	A/A	A/A	A/A	A/A	A/A	A/A	A/A	A/A	A/A	A/A	A/A	A/A	A/A	A/A	A/A	A/A	A/A	A/A	A/A	A/A	A/A	A/A	A/A	A/A	A/A	A/A	A/A	A/A	A/A	A/A	A/A	A/A	A/A	A/A	A/A	A/A	A/A	A/A	A/A	A/A	A/A	A/A	A/A	A/A	A/A
Affx-88922047	11	37525009		A/A	A/A	A/A	A/A	A/A	A/A	A/A	A/A	A/A	A/A	A/A	A/A	A/A	A/A	A/A	A/A	A/A	A/A	A/A	A/A	A/A	A/A	A/A	A/A	A/A	A/A	A/A	A/A	A/G	A/A	A/A	A/A	A/A	A/G	A/A	A/A	A/A	A/A	A/A	A/A	A/A	A/A	A/A	A/A	A/A	A/A
Affx-88941419	9	52601820		C/C	A/C	---	C/C	A/C	A/C	A/C	C/C	C/C	A/C	---	A/C	C/C	---	C/C	C/C	C/C	C/C	C/C	A/C	C/C	---	C/C	C/C	C/C	C/C	C/C	C/C	---	A/C	---	C/C	A/C	A/C	A/C	C/C	---	---	C/C	---	C/C	A/C	---	C/C	C/C	---
Affx-88942529	4	21766034		A/G	A/G	A/G	A/G	A/G	A/G	A/G	A/G	A/G	A/G	A/G	A/G	A/G	A/G	A/G	A/G	A/G	A/G	A/G	A/G	A/G	A/G	A/G	A/G	A/G	A/G	G/G	A/A	---	A/G	A/G	A/G	A/G	A/G	A/A	A/G	A/G	A/G	A/G	A/G	A/G	A/G	A/G	G/G	A/G	G/G
Affx-88961088	16	34773917		A/A	A/A	A/A	A/A	A/A	A/A	A/A	A/A	A/A	A/A	A/G	A/A	A/G	A/G	A/A	A/A	A/A	A/A	A/A	A/A	A/A	A/G	A/A	A/G	A/A	A/A	A/A	A/A	A/A	A/A	A/G	A/A	A/A	A/A	A/A	A/A	A/A	A/A	A/A	A/A	A/A	A/A	A/A	A/A	A/A	A/A
Affx-88960658	5	32683974		C/C	C/C	A/C	A/C	A/C	C/C	C/C	C/C	C/C	A/C	C/C	C/C	C/C	C/C	C/C	C/C	C/C	C/C	C/C	C/C	C/C	C/C	C/C	C/C	C/C	C/C	C/C	C/C	C/C	C/C	C/C	C/C	A/C	C/C	C/C	C/C	C/C	C/C	C/C	A/C	C/C	C/C	C/C	C/C	C/C	C/C
Affx-88952706	16	45047003		A/C	A/C	C/C	A/C	A/C	C/C	A/C	C/C	A/C	A/C	A/A	A/C	A/C	A/C	A/C	C/C	A/C	A/C	A/C	A/C	A/C	A/A	A/A	A/C	A/C	A/A	A/C	A/A	C/C	C/C	C/C	A/A	A/C	A/A	A/A	A/C	A/C	A/C	C/C	C/C	A/C	C/C	A/C	A/C	A/C	A/C
Affx-88911378	16	8311530		T/G	T/G	G/G	T/G	T/G	G/G	T/T	T/G	T/G	G/G	T/T	T/T	T/G	T/T	T/G	T/T	G/G	T/T	T/T	T/G	T/T	T/T	G/G	T/G	T/T	G/G	T/G	T/T	T/T	T/G	T/G	T/T	T/G	T/T	T/T	T/T	T/G	T/T	T/G	G/G	G/G	T/G	T/T	T/T	T/G	T/G
Affx-88920388	8	63322125		T/T	T/T	T/T	T/T	T/T	T/T	T/T	T/T	T/T	T/T	T/T	T/T	T/T	T/T	T/T	T/T	T/T	T/T	T/T	T/T	T/T	T/T	T/T	T/T	T/T	T/T	T/T	T/T	T/T	T/T	T/T	T/T	T/T	T/T	T/T	T/T	T/T	T/T	T/T	T/T	T/T	T/T	T/T	T/T	T/T	T/T
Affx-88955824	18	6578916		G/G	G/G	G/G	G/G	G/G	G/G	G/G	G/G	G/G	G/G	A/G	G/G	G/G	G/G	A/G	G/G	A/G	G/G	G/G	A/G	G/G	G/G	G/G	G/G	G/G	G/G	G/G	G/G	G/G	G/G	G/G	G/G	G/G	G/G	G/G	G/G	G/G	G/G	G/G	G/G	A/G	G/G	G/G	G/G	G/G	G/G
Affx-88958490	8	28584072		T/T	T/T	T/T	T/T	T/T	T/T	T/T	T/T	T/T	T/T	T/T	T/T	T/T	T/T	T/T	T/T	T/T	T/T	T/T	T/T	T/T	T/T	T/T	T/T	T/T	T/T	T/T	T/T	T/T	T/T	T/T	T/T	T/T	T/T	T/T	T/T	T/T	T/T	T/T	T/T	T/T	T/T	T/T	T/T	T/T	T/T
Affx-88938380	27	16249544		A/A	A/A	A/A	A/A	A/A	A/A	A/A	A/A	A/A	A/A	A/A	A/A	A/A	A/A	A/A	A/A	A/A	A/A	A/A	A/A	A/A	A/A	A/A	A/A	A/A	A/A	A/A	A/A	A/A	A/A	A/A	A/A	A/A	A/A	A/A	A/A	A/A	A/A	A/A	A/A	A/A	A/A	A/A	A/A	A/A	A/A
Affx-88933309	20	5445948		A/A	A/A	A/G	A/A	A/G	A/A	A/G	A/A	A/A	A/G	A/G	A/A	A/A	A/A	A/A	A/A	A/A	A/A	A/A	A/G	G/G	A/G	A/A	A/G	A/G	A/A	A/A	G/G	A/G	A/A	A/A	A/G	A/G	A/G	A/G	A/G	A/A	A/A	A/A	A/A	A/A	A/A	A/A	A/G	A/A	A/G
Affx-88959053	10	38142743		G/G	G/G	G/G	A/G	G/G	G/G	G/G	G/G	G/G	A/G	A/G	G/G	A/G	G/G	G/G	G/G	G/G	G/G	G/G	G/G	G/G	G/G	G/G	A/A	G/G	G/G	G/G	G/G	G/G	G/G	A/A	G/G	G/G	G/G	G/G	G/G	G/G	G/G	G/G	A/G	G/G	G/G	G/G	G/G	A/G	A/G
Affx-88910022	19	6587164		T/C	T/C	T/T	T/T	T/T	T/C	T/C	T/T	T/T	T/T	T/T	T/C	T/T	T/T	T/C	T/T	---	T/C	T/C	T/T	T/T	T/T	T/C	T/C	T/T	T/T	T/T	T/T	---	T/C	T/C	T/C	T/C	T/C	T/C	T/C	---	T/C	T/C	T/T	T/T	T/T	T/C	T/T	T/T	T/T
Affx-88943402	0	0		T/C	C/C	T/C	T/C	T/C	T/C	T/C	T/T	T/T	T/C	T/C	C/C	T/C	T/C	T/T	T/T	T/T	T/T	T/T	T/C	T/C	T/C	T/T	T/C	T/C	T/T	T/C	T/C	T/C	T/C	C/C	C/C	T/C	T/C	T/C	C/C	T/C	T/C	T/C	T/C	T/T	C/C	T/C	T/C	T/C	T/C
Affx-88906013	23	45199018		T/T	T/T	T/T	T/T	T/T	T/T	T/T	T/T	T/T	T/T	T/T	T/T	T/T	T/T	T/T	T/T	T/T	T/T	T/T	T/T	T/T	T/T	T/T	T/T	T/T	T/T	T/T	T/T	T/T	T/T	T/T	T/T	T/T	T/T	T/T	T/T	T/T	T/T	T/T	T/T	T/T	T/T	T/T	T/T	T/T	T/T
Affx-88916185	15	29985300		A/A	A/A	A/A	A/A	A/A	A/A	A/A	A/A	A/A	A/A	A/A	A/A	A/A	A/A	A/A	A/A	A/A	A/A	A/A	A/A	A/A	A/A	A/A	A/A	A/A	A/A	A/A	A/A	A/A	A/A	A/A	A/A	A/A	A/A	A/A	A/A	A/A	A/A	A/A	A/A	A/A	A/A	A/A	A/A	A/A	A/A
Affx-88939187	15	56680949		T/T	T/T	T/G	T/T	T/G	T/T	T/T	T/G	T/G	T/G	T/G	T/G	T/G	T/T	T/G	T/G	T/G	T/G	T/G	T/T	T/T	T/G	T/G	T/T	T/T	T/G	T/G	T/T	T/T	T/G	T/G	T/G	T/G	T/T	T/T	T/T	T/T	T/T	T/T	T/T	T/G	T/T	T/T	T/G	T/G	T/G
Affx-88913680	0	0		A/G	G/G	G/G	G/G	G/G	A/G	G/G	A/A	A/A	G/G	A/A	A/G	A/G	A/A	A/G	A/A	A/G	A/A	A/G	A/A	G/G	G/G	A/G	A/G	G/G	A/G	A/G	G/G	A/G	A/G	A/G	A/G	G/G	A/G	A/G	A/G	A/G	G/G	A/G	G/G	A/A	A/G	G/G	A/A	G/G	A/G
Affx-88937123	28	24376447		A/A	---	A/G	A/G	A/G	G/G	A/A	A/G	---	A/G	A/G	A/G	A/G	---	G/G	A/G	A/G	G/G	A/A	A/G	A/A	A/A	G/G	A/G	A/A	A/G	A/A	---	A/A	A/G	A/G	A/A	G/G	A/A	A/A	A/A	G/G	A/A	A/G	A/G	G/G	A/A	A/A	A/G	G/G	---
Affx-88956962	1	65366128		A/A	A/A	A/A	A/A	A/A	A/A	A/C	A/A	A/A	A/A	A/C	A/A	A/C	---	A/A	A/A	A/A	A/A	A/A	A/A	A/A	A/C	A/A	A/A	A/C	A/A	A/C	A/A	A/A	A/A	A/A	A/A	A/A	A/A	---	A/A	A/A	---	A/A	A/A	A/A	---	A/A	A/C	A/A	A/C
Affx-88956244	22	38570531		A/A	A/G	A/A	A/A	A/A	A/A	A/G	A/A	A/A	A/A	A/G	A/A	A/A	A/A	A/A	A/A	A/A	A/A	A/A	A/A	A/A	A/G	A/A	A/A	A/A	A/A	A/G	A/A	A/A	A/A	A/A	A/A	A/A	A/G	A/A	A/A	A/A	A/G	A/A	A/A	A/A	A/G	A/A	A/A	A/A	A/G
Affx-88939767	2	9303133		A/C	A/C	C/C	A/C	C/C	C/C	A/A	A/C	A/A	A/C	A/A	A/C	A/A	---	A/A	A/C	A/C	A/C	A/C	A/C	A/A	A/A	A/C	C/C	A/C	A/A	A/A	A/C	A/C	A/C	A/C	C/C	A/C	A/C	A/A	A/C	C/C	A/A	C/C	C/C	A/C	A/C	A/C	A/A	A/C	A/A
Affx-88959069	3	76743273		A/A	A/A	A/A	A/A	A/A	A/A	A/A	A/A	A/A	A/A	A/A	A/A	A/A	A/A	A/A	A/A	A/A	A/A	A/A	A/A	A/A	A/A	A/A	A/A	A/A	A/A	A/A	A/A	A/A	A/A	A/A	A/A	A/A	A/A	A/A	A/A	A/A	A/A	A/A	A/A	A/A	A/A	A/A	A/A	A/A	A/A
Affx-88910236	7	12577491		G/G	G/G	G/G	G/G	G/G	G/G	G/G	G/G	G/G	G/G	G/G	G/G	G/G	G/G	G/G	G/G	G/G	G/G	G/G	G/G	G/G	G/G	G/G	G/G	G/G	G/G	G/G	G/G	G/G	G/G	G/G	G/G	G/G	G/G	G/G	G/G	G/G	G/G	G/G	G/G	G/G	G/G	G/G	G/G	G/G	G/G
Affx-88955229	6	20249498		G/G	G/G	G/G	G/G	G/G	G/G	G/G	A/G	A/G	G/G	A/G	A/G	A/G	A/A	A/G	A/G	A/G	A/G	A/G	A/G	A/A	A/G	A/G	G/G	A/G	A/G	A/G	G/G	A/A	G/G	G/G	G/G	G/G	A/G	A/A	A/G	G/G	A/G	G/G	G/G	A/G	A/G	A/G	A/G	G/G	A/G
Affx-88904669	22	28563530		G/G	G/G	G/G	G/G	G/G	G/G	G/G	G/G	G/G	G/G	G/G	G/G	G/G	G/G	G/G	G/G	G/G	G/G	G/G	G/G	G/G	G/G	G/G	G/G	G/G	G/G	G/G	G/G	G/G	G/G	G/G	G/G	G/G	G/G	G/G	G/G	G/G	G/G	G/G	G/G	G/G	G/G	G/G	G/G	G/G	G/G
Affx-88951630	10	22464227		A/G	A/G	A/G	A/A	A/G	A/G	A/G	A/G	A/A	A/G	G/G	A/G	A/G	A/G	G/G	A/G	G/G	A/G	A/G	A/G	A/A	G/G	A/G	A/G	A/A	A/A	A/G	A/A	A/A	A/G	A/G	A/G	A/G	A/G	A/A	A/G	A/G	A/A	A/G	A/A	A/G	A/A	A/A	A/G	A/A	G/G
Affx-88923166	1	37784264		T/G	T/T	T/G	G/G	G/G	G/G	T/G	G/G	G/G	G/G	G/G	T/G	G/G	G/G	G/G	G/G	G/G	G/G	G/G	G/G	T/T	G/G	G/G	T/G	T/T	G/G	G/G	T/T	T/T	G/G	T/G	T/G	G/G	T/T	T/T	G/G	T/G	T/G	G/G	G/G	G/G	T/G	T/T	G/G	T/G	G/G
Affx-88905519	8	68397321		G/G	G/G	G/G	G/G	G/G	G/G	G/G	G/G	G/G	G/G	G/G	G/G	G/G	G/G	G/G	G/G	G/G	G/G	G/G	G/G	G/G	G/G	G/G	G/G	G/G	G/G	G/G	G/G	G/G	G/G	G/G	G/G	G/G	G/G	G/G	G/G	G/G	G/G	G/G	G/G	G/G	G/G	G/G	G/G	G/G	G/G
Affx-88944133	6	19021997		T/C	T/C	T/T	T/C	T/T	T/T	T/C	C/C	C/C	T/C	C/C	T/T	C/C	T/C	C/C	C/C	C/C	C/C	C/C	C/C	C/C	C/C	C/C	T/C	T/C	C/C	C/C	T/T	C/C	T/C	T/C	T/C	T/T	C/C	C/C	T/T	T/C	C/C	T/C	T/C	C/C	C/C	T/C	C/C	T/C	C/C
Affx-88911068	16	49476450		T/T	T/T	T/T	T/T	T/T	T/T	T/T	T/T	T/T	T/T	T/T	T/T	T/T	T/T	T/T	T/T	T/T	T/T	T/T	T/T	T/T	T/T	T/T	T/T	T/T	T/T	T/T	T/T	T/T	T/T	T/T	T/T	T/T	T/T	T/T	T/T	T/T	T/T	T/T	T/T	T/T	T/T	T/T	T/T	T/T	T/T
Affx-88917665	18	41066920		C/C	A/C	C/C	C/C	C/C	C/C	A/C	C/C	C/C	C/C	C/C	C/C	C/C	C/C	C/C	C/C	C/C	C/C	C/C	C/C	A/C	C/C	C/C	C/C	A/C	C/C	C/C	C/C	C/C	C/C	C/C	C/C	C/C	A/C	C/C	C/C	C/C	A/C	C/C	C/C	C/C	A/C	C/C	C/C	C/C	C/C
Affx-88951099	18	26372992		C/C	C/C	C/C	C/C	C/C	C/C	C/C	C/C	C/C	C/C	C/C	C/C	C/C	C/C	C/C	C/C	C/C	C/C	C/C	C/C	C/C	C/C	C/C	C/C	C/C	C/C	C/C	C/C	C/C	C/C	C/C	C/C	C/C	C/C	C/C	C/C	C/C	C/C	C/C	C/C	C/C	C/C	C/C	C/C	C/C	C/C
Affx-88925416	5	74642643		A/A	A/A	A/G	A/G	A/G	A/A	A/A	A/A	A/A	A/G	A/A	A/A	A/A	A/A	A/A	A/A	A/A	A/A	A/A	A/A	A/A	A/A	A/A	A/A	A/A	A/A	A/A	A/A	A/A	A/A	A/A	A/A	A/G	A/A	A/A	A/A	A/A	A/A	A/A	A/G	A/A	A/A	A/A	A/A	A/A	A/A
Affx-88939825	8	61920020		G/G	G/G	G/G	G/G	G/G	G/G	G/G	G/G	G/G	G/G	G/G	G/G	G/G	G/G	G/G	G/G	G/G	G/G	G/G	G/G	G/G	G/G	G/G	G/G	G/G	G/G	G/G	G/G	G/G	G/G	G/G	G/G	G/G	G/G	G/G	G/G	G/G	G/G	G/G	G/G	G/G	G/G	G/G	G/G	G/G	G/G
Affx-88949913	22	25895114		C/C	C/C	C/C	C/C	C/C	C/C	C/C	C/C	C/C	C/C	C/C	C/C	C/C	C/C	C/C	C/C	C/C	C/C	C/C	C/C	C/C	C/C	C/C	C/C	C/C	C/C	C/C	C/C	C/C	C/C	C/C	C/C	C/C	C/C	C/C	C/C	C/C	C/C	C/C	C/C	C/C	C/C	C/C	C/C	C/C	C/C
Affx-88906905	24	21382884		T/T	T/T	T/T	T/T	T/T	T/T	T/T	T/T	T/T	T/T	T/T	T/T	T/T	T/T	T/T	T/T	T/T	T/T	T/T	T/T	T/T	T/T	T/T	T/T	T/T	T/T	T/T	T/T	T/T	T/T	T/T	T/T	T/T	T/T	T/T	T/T	T/T	T/T	T/T	T/T	T/T	T/T	T/T	T/T	T/T	T/T
Affx-88915365	21	3530039		A/A	A/A	A/A	A/A	A/A	A/A	A/A	A/A	A/A	A/A	A/A	A/A	A/A	A/A	A/A	A/A	A/A	A/A	A/A	A/A	A/A	A/A	A/A	A/A	A/A	A/A	A/A	A/A	A/A	A/A	A/A	A/A	A/A	A/A	A/A	A/A	A/A	A/A	A/A	A/A	A/A	A/A	A/A	A/A	A/A	A/A
Affx-88929407	23	18405735		A/A	A/G	A/G	A/A	A/A	A/A	G/G	A/G	A/G	A/G	G/G	A/G	G/G	G/G	G/G	G/G	A/G	G/G	A/G	G/G	A/G	G/G	A/G	A/G	A/G	A/G	A/G	A/G	A/G	A/G	A/G	A/G	A/A	A/G	A/G	A/G	A/A	A/G	A/G	A/A	G/G	A/G	A/G	G/G	A/G	G/G
Affx-88953433	2	18473197		G/G	G/G	G/G	G/G	G/G	G/G	G/G	G/G	G/G	G/G	G/G	G/G	G/G	G/G	G/G	G/G	G/G	G/G	G/G	G/G	G/G	G/G	G/G	G/G	G/G	G/G	G/G	G/G	G/G	G/G	G/G	G/G	G/G	G/G	G/G	G/G	G/G	G/G	G/G	G/G	G/G	G/G	G/G	G/G	G/G	G/G
Affx-88937802	22	35664223		T/G	T/G	T/G	T/G	T/T	T/G	T/T	G/G	G/G	T/G	T/G	G/G	---	T/G	T/G	T/G	T/G	T/G	T/G	T/G	T/G	T/G	G/G	T/G	G/G	T/G	T/G	T/G	G/G	T/G	T/G	T/G	T/T	T/G	T/G	T/G	T/T	T/T	G/G	T/T	T/G	T/T	G/G	T/G	T/G	T/G
Affx-88933714	6	53836876		G/G	G/G	G/G	G/G	G/G	G/G	G/G	G/G	G/G	G/G	G/G	G/G	G/G	G/G	G/G	G/G	G/G	G/G	G/G	G/G	G/G	G/G	G/G	G/G	G/G	G/G	G/G	G/G	G/G	G/G	G/G	G/G	G/G	G/G	G/G	G/G	G/G	G/G	G/G	G/G	G/G	G/G	G/G	G/G	G/G	G/G
Affx-88918688	0	0		G/G	G/G	G/G	G/G	G/G	G/G	G/G	A/G	A/A	G/G	A/A	G/G	A/A	A/A	A/A	A/A	A/A	A/A	A/G	A/G	A/G	A/A	A/G	A/G	A/G	A/A	A/A	G/G	G/G	A/G	G/G	A/G	G/G	G/G	A/G	G/G	G/G	G/G	G/G	G/G	A/A	G/G	G/G	A/A	G/G	A/A
Affx-88952323	9	18102179		A/A	A/A	A/A	A/A	A/A	A/A	A/A	A/A	A/A	A/A	A/A	A/A	A/A	A/A	A/A	A/A	A/A	A/A	A/A	A/A	A/A	A/A	A/A	A/A	A/A	A/A	A/A	A/A	A/A	A/A	A/A	A/A	A/A	A/A	A/A	A/A	A/A	A/A	A/A	A/A	A/A	A/A	A/A	A/A	A/A	A/A
Affx-88956185	12	31821007		G/G	G/G	G/G	G/G	G/G	G/G	T/G	G/G	G/G	G/G	G/G	G/G	G/G	G/G	G/G	G/G	G/G	G/G	G/G	G/G	G/G	G/G	G/G	G/G	G/G	G/G	G/G	G/G	G/G	G/G	G/G	G/G	G/G	G/G	G/G	G/G	G/G	T/G	G/G	G/G	G/G	T/G	G/G	G/G	G/G	G/G
Affx-88919932	21	33713341		T/T	T/T	T/C	T/C	C/C	T/C	T/T	C/C	C/C	C/C	---	T/C	C/C	T/C	T/T	C/C	C/C	T/T	C/C	T/C	T/C	C/C	C/C	C/C	C/C	C/C	C/C	C/C	---	T/C	C/C	T/C	C/C	C/C	T/T	C/C	T/T	T/T	T/C	T/C	C/C	T/T	C/C	C/C	C/C	C/C
Affx-88943921	12	42402904		C/C	C/C	C/C	C/C	C/C	C/C	C/C	C/C	C/C	C/C	C/C	C/C	C/C	C/C	C/C	C/C	C/C	C/C	C/C	C/C	C/C	C/C	C/C	C/C	C/C	C/C	C/C	C/C	C/C	C/C	C/C	C/C	C/C	C/C	C/C	C/C	C/C	C/C	C/C	C/C	C/C	C/C	C/C	C/C	C/C	C/C
Affx-88945221	1	46169253		A/A	A/A	A/A	A/G	A/A	A/A	A/G	A/G	A/G	A/G	G/G	A/A	G/G	A/A	A/G	A/G	A/G	A/A	A/A	A/A	A/A	A/A	A/A	A/A	A/A	A/G	G/G	A/A	A/A	A/A	A/A	A/A	A/G	A/A	A/A	A/A	A/A	A/G	A/A	A/G	A/G	A/G	A/A	A/G	A/A	A/G
Affx-88911441	6	45080432		A/A	A/G	A/A	A/A	A/A	A/A	A/G	A/A	A/A	A/A	A/A	A/A	A/A	A/G	A/A	A/A	A/A	A/A	A/A	A/A	A/G	A/A	A/A	A/A	A/A	A/A	A/A	A/G	A/G	A/A	A/G	A/A	A/A	A/A	A/A	A/A	A/A	A/A	A/G	A/A	A/A	A/G	A/G	A/A	A/A	A/A
Affx-88925057	6	22381349		G/G	G/G	G/G	G/G	G/G	G/G	G/G	G/G	G/G	G/G	G/G	G/G	G/G	G/G	G/G	G/G	G/G	G/G	G/G	G/G	G/G	G/G	G/G	G/G	G/G	G/G	G/G	G/G	G/G	G/G	G/G	G/G	G/G	G/G	G/G	G/G	G/G	G/G	G/G	G/G	G/G	G/G	G/G	G/G	G/G	G/G
Affx-88908364	10	49636840		G/G	G/G	G/G	G/G	G/G	G/G	G/G	G/G	G/G	G/G	A/G	A/G	A/G	A/G	G/G	G/G	G/G	G/G	G/G	A/G	A/G	G/G	G/G	A/G	G/G	G/G	G/G	A/G	G/G	A/G	A/G	A/G	G/G	G/G	A/G	A/G	G/G	G/G	A/G	G/G	G/G	G/G	G/G	G/G	G/G	A/G
Affx-88912188	29	14974869		G/G	T/G	G/G	G/G	G/G	G/G	T/G	G/G	T/G	G/G	T/G	G/G	T/G	G/G	G/G	T/G	T/G	G/G	T/G	G/G	G/G	G/G	G/G	G/G	G/G	G/G	T/G	G/G	G/G	G/G	G/G	G/G	G/G	T/G	G/G	G/G	G/G	G/G	G/G	G/G	G/G	G/G	G/G	G/G	G/G	T/G
Affx-88907485	2	40884474		A/A	A/A	A/A	A/A	A/A	A/A	A/A	A/A	A/A	A/A	A/A	A/A	A/A	A/A	A/A	A/A	A/A	A/A	A/A	A/A	A/A	A/A	A/A	A/A	A/A	A/A	A/A	A/A	A/A	A/A	A/A	A/A	A/A	A/A	A/A	A/A	A/A	A/A	A/A	A/A	A/A	A/A	A/A	A/A	A/A	A/A
Affx-88929663	14	47869462		T/T	---	T/C	T/T	T/T	T/T	T/T	T/T	---	T/C	T/C	T/C	T/T	---	T/C	T/T	T/T	T/C	---	T/C	---	T/T	T/C	T/C	T/T	T/T	T/T	T/T	T/T	T/T	T/C	T/T	T/T	T/T	---	T/C	T/C	T/T	T/C	---	T/C	T/C	T/T	T/T	T/C	T/T
Affx-88916017	13	39436228		A/A	A/A	A/A	A/A	A/A	A/A	A/A	A/G	A/G	A/A	A/A	A/A	A/G	A/A	A/A	A/G	A/G	A/G	A/G	G/G	A/A	A/G	A/G	A/G	A/A	A/G	A/A	A/A	A/A	A/A	A/A	A/A	A/A	A/A	A/A	A/A	A/A	A/A	A/A	A/A	A/A	A/A	A/A	A/A	A/A	A/A
Affx-88927211	0	0		A/A	A/A	A/A	A/A	A/A	A/A	A/A	A/A	A/A	A/A	A/A	A/A	A/A	A/A	A/A	A/A	A/A	A/A	A/A	A/A	A/A	A/A	A/A	A/A	A/A	A/A	A/A	A/A	A/A	A/A	A/A	A/A	A/A	A/A	A/A	A/A	A/A	A/A	A/A	A/A	A/A	A/A	A/A	A/A	A/A	A/A
Affx-88931212	4	61805165		A/A	A/A	A/A	A/A	A/A	A/A	A/A	A/A	A/A	A/A	A/A	A/A	A/A	A/A	A/A	A/A	A/A	A/A	A/A	A/A	A/A	A/A	A/A	A/A	A/A	A/A	A/A	A/G	A/G	A/A	A/A	A/A	A/A	A/A	A/G	A/A	A/A	A/A	A/A	A/A	A/A	A/A	A/A	A/A	A/A	A/A
Affx-88943627	18	31373606		G/G	G/G	G/G	G/G	G/G	G/G	G/G	G/G	G/G	G/G	G/G	G/G	G/G	G/G	G/G	G/G	G/G	G/G	G/G	G/G	G/G	G/G	G/G	G/G	G/G	G/G	G/G	G/G	G/G	G/G	G/G	G/G	G/G	G/G	G/G	G/G	G/G	G/G	G/G	G/G	G/G	G/G	G/G	G/G	G/G	G/G
Affx-88925025	12	66095552		C/C	C/C	C/C	C/C	C/C	C/C	C/C	C/C	C/C	C/C	C/C	C/C	C/C	C/C	C/C	C/C	C/C	C/C	C/C	C/C	C/C	C/C	C/C	C/C	C/C	C/C	C/C	C/C	C/C	C/C	C/C	A/C	C/C	C/C	C/C	A/C	C/C	C/C	A/C	C/C	C/C	C/C	C/C	C/C	C/C	C/C
Affx-88931796	7	50536192		T/T	C/C	T/T	T/T	T/T	T/T	C/C	T/C	T/C	T/T	---	C/C	T/C	T/C	T/C	T/C	T/C	T/C	T/T	T/C	T/T	T/T	T/T	C/C	T/C	T/C	T/T	C/C	T/T	C/C	T/C	T/C	T/T	C/C	T/C	T/C	T/T	T/T	T/C	T/T	T/C	T/T	T/C	T/T	T/T	C/C
Affx-88929607	4	7957217		G/G	G/G	A/G	G/G	G/G	G/G	G/G	G/G	G/G	G/G	G/G	G/G	G/G	G/G	G/G	G/G	G/G	G/G	G/G	G/G	G/G	G/G	G/G	A/G	G/G	G/G	A/G	G/G	G/G	G/G	G/G	G/G	A/G	G/G	G/G	G/G	A/G	G/G	A/G	G/G	G/G	G/G	G/G	G/G	G/G	G/G
Affx-88906635	23	9235683		A/A	A/A	A/A	A/A	A/A	A/A	A/A	A/A	A/A	A/A	A/A	A/A	A/A	A/A	A/A	A/A	A/A	A/A	A/A	A/A	A/A	A/A	A/A	A/A	A/A	A/A	A/A	A/A	A/A	A/A	A/A	A/A	A/A	A/A	A/A	A/A	A/A	A/A	A/A	A/A	A/A	A/A	A/A	A/A	A/A	A/A
Affx-88910465	1	14913202		A/A	A/A	A/A	A/A	A/A	A/A	A/A	A/A	A/A	A/A	A/A	A/A	A/A	A/A	A/A	A/A	A/A	A/A	A/A	A/A	A/A	A/A	A/A	A/A	A/A	A/A	A/A	A/A	A/A	A/A	A/A	A/A	A/A	A/A	A/A	A/A	A/A	A/A	A/A	A/A	A/A	A/A	A/A	A/A	A/A	A/A
Affx-88928973	0	0		T/T	T/T	T/T	T/T	T/T	T/T	T/T	T/T	T/T	T/T	T/T	T/T	T/T	T/T	T/T	T/T	T/T	T/T	T/T	T/T	T/T	T/T	T/T	T/T	T/T	T/T	T/T	T/T	T/T	T/T	T/T	T/T	T/T	T/T	T/T	T/T	T/T	T/T	T/T	T/T	T/T	T/T	T/T	T/T	T/T	T/T
Affx-88904827	20	19902720		C/C	C/C	C/C	C/C	C/C	C/C	C/C	C/C	C/C	C/C	C/C	C/C	C/C	C/C	C/C	C/C	C/C	C/C	C/C	C/C	C/C	C/C	C/C	C/C	C/C	C/C	C/C	C/C	C/C	C/C	C/C	C/C	C/C	C/C	C/C	C/C	C/C	C/C	C/C	C/C	C/C	C/C	C/C	C/C	C/C	C/C
Affx-88909780	18	25399987		C/C	C/C	C/C	C/C	C/C	C/C	C/C	C/C	C/C	C/C	C/C	C/C	C/C	C/C	C/C	C/C	C/C	C/C	C/C	C/C	C/C	C/C	C/C	C/C	C/C	C/C	C/C	C/C	C/C	C/C	C/C	C/C	C/C	C/C	C/C	C/C	C/C	C/C	C/C	C/C	C/C	C/C	C/C	C/C	C/C	C/C
Affx-88904820	28	40204228		G/G	A/G	A/G	A/G	A/G	A/G	G/G	A/G	G/G	A/G	G/G	G/G	A/G	G/G	A/G	A/G	G/G	A/G	G/G	A/G	G/G	G/G	A/G	G/G	G/G	G/G	A/G	G/G	G/G	G/G	G/G	G/G	G/G	G/G	G/G	G/G	A/G	A/G	G/G	G/G	A/G	A/G	G/G	G/G	G/G	G/G
Affx-88913410	15	35700377		C/C	C/C	C/C	C/C	C/C	C/C	C/C	C/C	C/C	C/C	C/C	C/C	C/C	C/C	C/C	C/C	C/C	C/C	C/C	C/C	C/C	C/C	C/C	C/C	C/C	C/C	C/C	C/C	C/C	C/C	C/C	C/C	C/C	C/C	C/C	C/C	C/C	C/C	C/C	C/C	C/C	C/C	C/C	C/C	C/C	C/C
Affx-88916096	28	464		G/G	G/G	A/G	G/G	G/G	G/G	G/G	G/G	G/G	A/G	G/G	A/G	---	A/G	A/G	G/G	G/G	---	G/G	---	G/G	G/G	G/G	G/G	G/G	G/G	G/G	G/G	G/G	---	G/G	G/G	G/G	G/G	G/G	G/G	G/G	---	---	G/G	A/G	G/G	G/G	G/G	G/G	G/G
Affx-88913181	12	70986967		A/G	A/G	A/G	A/G	A/G	A/G	A/A	A/A	A/A	A/G	A/G	A/A	A/G	A/G	A/G	A/A	A/A	A/A	A/G	A/G	A/A	A/A	A/A	A/G	A/A	A/A	A/G	A/A	A/A	A/G	A/G	A/A	A/G	A/G	A/A	A/A	A/G	A/A	A/A	A/G	A/G	A/A	A/A	A/A	A/G	A/G
Affx-88914598	28	2124117		G/G	G/G	G/G	G/G	G/G	A/G	---	A/G	G/G	G/G	G/G	G/G	A/G	---	G/G	G/G	G/G	G/G	A/G	A/G	A/G	G/G	A/G	G/G	A/G	G/G	G/G	A/G	A/G	A/G	---	G/G	A/G	A/G	A/G	G/G	---	A/G	A/G	A/G	G/G	---	A/G	G/G	A/G	G/G
Affx-88944444	16	40369308		T/G	G/G	T/T	T/G	T/G	T/T	T/G	T/T	T/G	T/G	T/G	T/T	T/G	T/G	T/G	T/G	T/G	T/G	T/G	T/G	T/G	G/G	G/G	T/G	T/G	G/G	G/G	G/G	T/T	T/T	T/G	T/T	T/G	G/G	G/G	T/T	T/T	G/G	T/T	T/G	T/G	T/G	T/G	G/G	T/T	G/G
Affx-88912897	9	54284314		A/G	A/A	A/G	A/A	A/G	A/A	A/A	A/G	A/G	A/A	A/G	A/A	---	A/G	A/A	A/A	A/A	---	A/G	A/A	A/A	A/A	A/A	A/G	A/A	A/G	A/A	A/A	A/A	A/G	A/A	A/A	A/G	A/A	A/A	---	A/A	A/A	A/G	A/A	---	A/A	A/A	---	A/A	A/A
Affx-88927097	14	51322027		T/T	T/T	T/T	T/T	T/T	T/T	T/T	T/T	T/T	T/T	T/T	T/G	T/G	T/G	G/G	T/T	T/T	T/T	T/T	---	T/T	T/T	T/T	T/T	T/T	G/G	T/T	T/T	T/T	T/G	T/G	T/G	T/T	T/T	T/T	T/G	T/T	T/T	T/T	T/T	---	T/T	T/T	T/T	T/T	T/T
Affx-88933581	6	72402551		A/G	A/G	G/G	A/G	A/G	G/G	A/G	A/G	G/G	G/G	G/G	A/G	G/G	A/G	G/G	A/G	G/G	G/G	A/G	G/G	A/G	G/G	A/G	A/G	A/G	G/G	G/G	A/G	A/A	A/G	G/G	A/G	G/G	A/A	A/G	G/G	A/G	A/G	A/G	G/G	A/G	G/G	A/G	G/G	G/G	G/G
Affx-88937554	29	27012731		A/A	A/A	A/A	A/A	A/A	A/A	A/A	A/A	A/A	A/A	A/A	A/A	A/A	A/A	A/A	A/A	A/A	A/A	A/A	A/A	A/A	A/A	A/A	A/A	A/A	A/A	A/A	A/A	A/A	A/A	A/A	A/A	A/A	A/A	A/A	A/A	A/A	A/A	A/A	A/A	A/A	A/A	A/A	A/A	A/A	A/A
Affx-88930574	3	56909860		A/C	C/C	A/C	A/C	A/A	A/C	C/C	A/C	A/C	A/C	A/C	A/C	A/C	A/C	A/C	A/C	A/C	A/C	A/C	A/C	A/C	A/C	A/C	A/C	C/C	A/C	A/C	C/C	C/C	A/A	C/C	C/C	A/C	C/C	C/C	A/C	A/A	C/C	A/A	A/A	A/C	C/C	C/C	A/C	A/C	A/C
Affx-88909156	10	15543407		G/G	G/G	G/G	G/G	G/G	G/G	G/G	G/G	G/G	G/G	G/G	G/G	G/G	G/G	G/G	G/G	G/G	G/G	G/G	G/G	G/G	G/G	G/G	G/G	G/G	G/G	G/G	G/G	G/G	G/G	G/G	G/G	G/G	G/G	G/G	G/G	G/G	T/G	G/G	G/G	G/G	T/G	G/G	G/G	G/G	G/G
Affx-88959997	7	45963229		C/C	C/C	C/C	C/C	C/C	C/C	C/C	C/C	C/C	C/C	C/C	C/C	C/C	C/C	C/C	C/C	C/C	C/C	C/C	C/C	C/C	C/C	C/C	C/C	C/C	C/C	C/C	C/C	C/C	C/C	C/C	C/C	C/C	C/C	C/C	C/C	C/C	C/C	C/C	C/C	C/C	C/C	C/C	C/C	C/C	C/C
Affx-88915057	5	33876565		G/G	G/G	G/G	G/G	G/G	G/G	G/G	G/G	G/G	G/G	G/G	G/G	G/G	G/G	G/G	G/G	G/G	G/G	G/G	G/G	G/G	G/G	G/G	G/G	G/G	G/G	G/G	G/G	G/G	G/G	G/G	G/G	G/G	G/G	G/G	G/G	G/G	G/G	G/G	G/G	G/G	G/G	G/G	G/G	G/G	G/G
Affx-88928890	23	17497081		C/C	C/C	C/C	C/C	C/C	C/C	C/C	C/C	C/C	C/C	C/C	C/C	C/C	C/C	C/C	C/C	C/C	C/C	C/C	C/C	C/C	C/C	C/C	C/C	C/C	C/C	C/C	C/C	C/C	C/C	C/C	C/C	C/C	C/C	C/C	C/C	C/C	C/C	C/C	C/C	C/C	C/C	C/C	C/C	C/C	C/C
Affx-88960226	4	59295652		C/C	T/C	C/C	C/C	C/C	C/C	C/C	C/C	C/C	C/C	C/C	T/C	C/C	C/C	C/C	C/C	C/C	C/C	C/C	T/C	T/C	C/C	C/C	C/C	C/C	C/C	C/C	T/C	C/C	C/C	T/C	C/C	C/C	C/C	T/C	T/C	C/C	C/C	T/C	C/C	C/C	T/C	T/C	C/C	C/C	C/C
Affx-88933765	28	4462262		A/C	A/A	A/C	A/C	A/C	A/A	A/A	A/A	A/A	A/C	A/A	A/C	A/A	A/C	A/C	A/A	A/A	A/C	A/A	A/A	A/A	A/A	A/C	A/C	A/A	A/A	A/A	A/A	A/A	A/A	A/A	A/C	A/A	A/A	A/A	A/C	A/A	A/A	A/A	A/A	A/A	A/A	A/A	A/A	A/A	A/A
Affx-88916707	22	21518332		T/T	T/T	T/T	T/T	T/T	T/T	T/T	T/T	T/T	T/T	T/T	T/T	T/T	T/T	T/T	T/T	T/T	T/T	T/T	T/T	T/T	T/T	T/T	T/T	T/T	T/T	T/T	T/T	T/T	T/T	T/T	T/T	T/T	T/T	T/T	T/T	T/T	T/T	T/T	T/T	T/T	T/T	T/T	T/T	T/T	T/T
Affx-88915162	20	20686470		C/C	C/C	C/C	C/C	C/C	C/C	C/C	C/C	C/C	C/C	C/C	C/C	C/C	C/C	C/C	C/C	C/C	C/C	C/C	C/C	C/C	C/C	C/C	C/C	C/C	C/C	C/C	C/C	C/C	C/C	C/C	C/C	C/C	C/C	C/C	C/C	C/C	C/C	C/C	C/C	C/C	C/C	C/C	C/C	C/C	C/C
Affx-88917654	15	43646215		G/G	G/G	G/G	G/G	G/G	G/G	G/G	A/A	A/G	G/G	G/G	G/G	G/G	A/G	G/G	A/G	A/G	A/G	A/A	G/G	G/G	A/G	G/G	G/G	G/G	G/G	G/G	G/G	G/G	G/G	G/G	G/G	G/G	G/G	G/G	G/G	G/G	G/G	G/G	G/G	A/A	G/G	G/G	G/G	G/G	A/G
Affx-88942972	2	15558166		C/C	C/C	C/C	C/C	C/C	C/C	---	C/C	C/C	C/C	C/C	C/C	C/C	C/C	C/C	C/C	C/C	C/C	C/C	C/C	C/C	C/C	C/C	C/C	C/C	C/C	C/C	C/C	C/C	C/C	C/C	C/C	C/C	C/C	C/C	C/C	C/C	C/C	C/C	C/C	C/C	C/C	C/C	C/C	C/C	C/C
Affx-88957123	15	42205126		G/G	G/G	T/G	G/G	T/G	G/G	G/G	G/G	G/G	T/G	T/G	T/G	T/G	G/G	T/G	T/G	G/G	T/G	G/G	G/G	T/G	G/G	T/G	T/G	T/G	T/G	G/G	G/G	G/G	T/G	T/G	T/G	T/G	G/G	T/G	G/G	G/G	G/G	G/G	G/G	G/G	T/G	T/G	T/G	T/G	G/G
Affx-88928050	7	13521679		A/A	A/A	A/A	A/A	A/A	A/A	A/A	A/A	A/A	A/A	A/A	A/A	A/A	A/A	A/A	A/A	A/A	A/A	A/A	A/A	A/A	A/A	A/A	A/A	A/A	A/A	A/A	A/A	A/A	A/A	A/A	A/A	A/A	A/A	A/A	A/A	A/A	A/A	A/A	A/A	A/A	A/A	A/A	A/A	A/A	A/A
Affx-88914722	23	13441334		A/C	A/A	A/C	A/C	A/C	A/C	A/A	A/C	A/A	C/C	A/A	A/C	A/A	A/A	A/C	A/C	A/C	A/C	A/C	A/C	A/A	A/A	A/C	A/C	A/A	A/C	A/A	A/A	A/A	A/C	A/A	A/C	A/A	A/A	A/A	A/A	A/C	A/A	A/A	A/C	A/A	A/A	A/A	A/A	C/C	A/C
Affx-88961763	15	48982740		C/C	C/C	C/C	C/C	C/C	C/C	C/C	C/C	C/C	C/C	C/C	C/C	C/C	C/C	C/C	C/C	C/C	C/C	C/C	C/C	C/C	C/C	C/C	C/C	C/C	C/C	C/C	C/C	C/C	C/C	C/C	C/C	C/C	C/C	C/C	C/C	C/C	C/C	C/C	C/C	C/C	C/C	C/C	C/C	C/C	C/C
Affx-88930489	1	52664719		C/C	C/C	C/C	C/C	C/C	C/C	C/C	C/C	C/C	C/C	C/C	C/C	C/C	C/C	C/C	C/C	C/C	C/C	C/C	C/C	C/C	C/C	C/C	C/C	C/C	C/C	C/C	C/C	C/C	C/C	C/C	C/C	C/C	C/C	C/C	C/C	C/C	C/C	C/C	C/C	C/C	C/C	C/C	C/C	C/C	C/C
Affx-88918124	23	12163987		G/G	G/G	T/G	G/G	T/G	G/G	G/G	G/G	G/G	T/G	G/G	G/G	G/G	G/G	G/G	G/G	G/G	G/G	G/G	G/G	G/G	G/G	G/G	G/G	G/G	G/G	G/G	G/G	G/G	G/G	G/G	G/G	G/G	G/G	G/G	G/G	G/G	G/G	G/G	G/G	G/G	G/G	G/G	G/G	T/G	G/G
Affx-88917240	11	10625830		A/A	A/A	A/A	A/A	A/A	A/A	A/A	A/A	A/A	A/A	A/A	A/A	A/A	A/A	A/A	A/A	A/A	A/A	A/A	A/A	A/A	A/A	A/A	A/A	A/A	A/A	A/A	A/A	A/A	A/A	A/A	A/A	A/A	A/A	A/A	A/A	A/A	A/A	A/A	A/A	A/A	A/A	A/A	A/A	A/A	A/A
Affx-88917347	19	52990160		A/A	A/A	A/A	A/A	A/A	A/A	A/A	A/A	A/A	A/A	A/A	A/A	A/A	A/A	A/A	A/A	A/A	A/A	A/A	A/A	A/G	A/A	A/A	A/A	A/G	A/A	A/A	A/A	A/G	A/A	A/A	A/A	A/A	A/A	A/G	A/A	A/A	A/A	A/A	A/A	A/A	A/A	A/A	A/A	A/A	A/A
Affx-88908293	3	34183914		A/A	A/A	A/A	A/A	A/A	A/A	A/A	A/A	A/A	A/A	A/A	A/A	A/A	A/A	A/A	A/A	A/A	A/A	A/A	A/A	A/A	A/A	A/A	A/A	A/A	A/A	A/A	A/A	A/A	A/A	A/A	A/A	A/A	A/A	A/A	A/A	A/A	A/A	A/A	A/A	A/A	A/A	A/A	A/A	A/A	A/A
Affx-88935559	14	26292826		C/C	C/C	C/C	C/C	C/C	C/C	C/C	C/C	C/C	C/C	C/C	C/C	C/C	C/C	C/C	C/C	C/C	C/C	C/C	C/C	C/C	C/C	C/C	C/C	C/C	C/C	C/C	C/C	C/C	C/C	C/C	C/C	C/C	C/C	C/C	C/C	C/C	C/C	C/C	C/C	C/C	C/C	C/C	C/C	C/C	C/C
Affx-88952831	3	68865842		G/G	G/G	G/G	G/G	G/G	G/G	A/G	A/G	G/G	G/G	G/G	G/G	A/G	G/G	A/G	G/G	A/G	A/G	A/G	G/G	G/G	A/G	G/G	G/G	G/G	G/G	G/G	A/G	A/G	G/G	G/G	G/G	G/G	A/G	G/G	G/G	G/G	A/G	G/G	G/G	A/G	A/G	A/G	G/G	G/G	G/G
Affx-88935999	19	15394734		C/C	C/C	C/C	C/C	C/C	C/C	C/C	C/C	T/C	C/C	C/C	T/C	C/C	T/C	C/C	T/C	T/C	C/C	C/C	T/T	C/C	C/C	C/C	C/C	C/C	T/C	C/C	C/C	C/C	T/C	T/C	C/C	C/C	C/C	C/C	T/C	C/C	C/C	T/C	C/C	T/C	C/C	C/C	C/C	C/C	C/C
Affx-88914559	11	76124588		G/G	G/G	G/G	G/G	G/G	G/G	G/G	G/G	G/G	G/G	G/G	G/G	G/G	G/G	G/G	G/G	G/G	G/G	G/G	G/G	G/G	G/G	G/G	G/G	G/G	G/G	G/G	G/G	G/G	G/G	G/G	G/G	G/G	G/G	G/G	G/G	G/G	G/G	G/G	G/G	G/G	G/G	G/G	G/G	G/G	G/G
Affx-88927640	4	5827348		A/A	A/A	A/A	A/A	A/A	A/A	A/A	A/A	A/A	A/A	A/A	A/A	A/A	A/A	A/A	A/A	A/A	A/A	A/A	A/A	A/A	A/A	A/A	A/A	A/A	A/A	A/A	A/A	A/A	A/A	A/A	A/A	A/A	A/A	A/A	A/A	A/A	A/A	A/A	A/A	A/A	A/A	A/A	A/A	A/A	A/A
Affx-88945458	19	22640801		C/C	C/C	C/C	A/C	C/C	A/C	C/C	C/C	C/C	A/C	C/C	C/C	A/C	C/C	C/C	C/C	C/C	C/C	C/C	C/C	---	A/C	C/C	C/C	A/C	C/C	A/C	C/C	---	C/C	C/C	C/C	C/C	C/C	A/C	C/C	C/C	C/C	C/C	A/C	C/C	C/C	C/C	A/C	A/C	A/C
Affx-88922037	24	13214604		A/G	A/G	A/G	A/G	A/G	A/G	A/G	A/A	A/G	A/G	G/G	G/G	A/G	---	A/G	A/G	A/G	A/G	G/G	G/G	A/G	A/G	A/G	G/G	A/G	A/G	G/G	---	G/G	G/G	G/G	G/G	G/G	A/G	G/G	G/G	G/G	A/G	G/G	A/G	A/A	A/G	A/G	A/G	G/G	G/G
Affx-88914828	25	38963036		T/T	T/T	T/T	T/T	T/T	T/T	T/T	T/T	T/T	T/T	T/T	T/T	T/T	T/T	T/T	T/T	T/T	T/T	T/T	T/T	T/T	T/T	T/T	T/T	T/T	T/T	T/T	T/T	T/T	T/T	T/T	T/T	T/T	T/T	T/T	T/T	T/T	T/T	T/T	T/T	T/T	T/T	T/T	T/T	T/T	T/T
Affx-88939293	14	50159830		C/C	C/C	C/C	C/C	C/C	C/C	C/C	C/C	C/C	C/C	T/C	T/C	T/T	T/C	T/C	C/C	---	T/C	C/C	C/C	C/C	T/C	T/C	C/C	C/C	T/C	T/C	C/C	T/C	T/C	T/C	T/C	C/C	C/C	T/C	T/C	C/C	C/C	C/C	C/C	C/C	C/C	T/C	T/C	C/C	T/C
Affx-88922904	2	35433722		T/T	T/T	T/T	T/T	T/T	T/T	T/T	T/T	T/T	T/T	T/T	T/T	T/T	T/T	T/T	T/T	T/T	T/T	T/T	T/T	---	T/T	T/T	T/T	T/T	T/T	T/T	T/T	T/T	T/T	T/T	T/T	T/T	---	---	T/T	T/T	T/G	T/T	T/T	T/T	T/T	T/T	T/T	T/T	T/T
Affx-88919077	23	15059169		G/G	G/G	G/G	G/G	G/G	G/G	G/G	G/G	T/G	G/G	G/G	G/G	T/G	G/G	T/G	T/G	G/G	T/G	G/G	G/G	G/G	T/G	G/G	G/G	G/G	G/G	G/G	G/G	G/G	G/G	G/G	G/G	G/G	G/G	G/G	G/G	G/G	G/G	G/G	G/G	T/G	G/G	G/G	T/G	G/G	T/G
Affx-88942453	21	24904769		A/A	A/A	A/A	A/A	A/A	A/A	A/A	A/A	A/A	A/A	A/A	A/A	A/A	A/A	A/A	A/A	A/A	A/A	A/A	A/A	A/A	A/A	A/A	A/A	A/A	A/A	A/A	A/A	A/A	A/A	A/A	A/A	A/A	A/A	A/A	A/A	A/A	A/A	A/A	A/A	A/A	A/A	A/A	A/A	A/A	A/A
Affx-88961011	27	3892242		T/C	T/T	T/T	T/C	T/C	T/C	T/T	T/T	T/T	C/C	C/C	T/T	C/C	T/T	T/T	T/C	T/T	T/C	T/C	T/T	T/T	C/C	T/T	T/C	T/C	T/T	C/C	T/C	T/T	T/T	C/C	T/C	T/C	T/C	T/T	T/T	T/C	T/T	T/C	C/C	T/C	T/C	T/C	C/C	T/C	T/C
Affx-88918704	5	44413283		T/T	T/T	T/C	T/C	T/C	T/T	T/T	T/T	T/T	T/C	T/T	T/T	T/T	T/T	T/T	T/T	T/T	T/T	T/T	T/T	T/T	T/T	T/T	T/T	T/T	T/T	T/T	T/T	T/T	T/T	T/T	T/T	T/C	T/T	T/T	T/T	T/T	T/T	T/T	T/C	T/T	T/T	T/T	T/T	T/T	T/T
Affx-88946972	4	18553363		T/T	C/C	C/C	T/T	T/C	T/T	C/C	C/C	C/C	T/T	T/C	T/C	T/C	C/C	T/C	T/C	T/C	C/C	C/C	C/C	C/C	T/C	C/C	C/C	C/C	T/C	T/C	C/C	C/C	T/C	T/C	T/C	T/C	C/C	C/C	T/C	C/C	C/C	C/C	T/T	T/C	C/C	C/C	C/C	T/C	C/C
Affx-88940964	10	55719551		T/T	---	T/T	T/T	T/T	T/T	T/T	T/T	T/T	T/T	T/T	---	T/T	---	T/T	T/T	T/T	T/T	T/T	---	T/T	T/T	T/T	---	T/T	T/T	T/T	T/T	T/T	---	T/T	T/T	T/T	T/T	T/T	T/T	T/T	---	---	T/T	T/T	T/T	T/T	T/T	T/T	T/T
Affx-88925798	1	27372864		A/C	A/A	C/C	A/C	A/A	A/A	A/A	A/A	A/C	A/C	A/A	A/C	A/A	A/A	A/C	A/A	A/C	A/C	A/A	A/C	A/A	A/A	A/A	A/C	A/A	A/C	A/A	A/A	A/A	A/A	A/C	A/C	A/A	A/A	A/A	A/A	C/C	A/A	A/A	A/A	A/A	A/A	A/A	A/A	A/C	A/A
Affx-88907806	26	9885975		C/C	C/C	C/C	C/C	C/C	C/C	C/C	C/C	C/C	C/C	C/C	C/C	C/C	C/C	C/C	C/C	C/C	C/C	C/C	C/C	C/C	C/C	C/C	C/C	C/C	C/C	C/C	C/C	C/C	C/C	C/C	C/C	C/C	C/C	C/C	C/C	C/C	C/C	C/C	C/C	C/C	C/C	C/C	C/C	C/C	C/C
Affx-88911375	3	59010907		A/A	A/A	A/A	A/A	A/A	A/A	A/A	A/A	A/A	A/A	A/A	A/A	A/A	---	A/A	A/A	A/A	A/A	A/A	A/A	A/A	A/A	A/A	A/A	A/A	A/A	A/A	A/A	A/A	A/A	---	A/A	A/A	A/A	A/A	A/A	A/A	---	A/A	A/A	---	A/A	A/A	A/A	A/A	A/A
Affx-88953519	6	57475850		A/A	C/C	A/C	A/A	A/A	A/C	C/C	C/C	C/C	A/C	C/C	A/A	C/C	C/C	C/C	C/C	C/C	C/C	C/C	A/C	C/C	C/C	C/C	A/A	C/C	C/C	C/C	C/C	C/C	A/A	C/C	A/C	C/C	C/C	C/C	A/C	A/A	C/C	A/C	C/C	C/C	C/C	C/C	C/C	C/C	C/C
Affx-88937031	20	27148556		T/C	T/C	C/C	C/C	T/C	C/C	T/C	T/T	T/T	T/C	T/C	T/C	---	T/C	C/C	T/T	T/C	T/C	C/C	T/T	T/C	C/C	T/T	T/C	T/C	T/T	C/C	T/C	T/C	T/T	C/C	C/C	T/C	T/C	T/C	T/C	C/C	C/C	T/C	C/C	T/C	T/C	T/C	C/C	C/C	T/C
Affx-88919377	20	5544811		G/G	G/G	G/G	G/G	G/G	G/G	G/G	G/G	G/G	G/G	G/G	G/G	G/G	G/G	G/G	G/G	G/G	G/G	G/G	G/G	G/G	G/G	G/G	G/G	G/G	G/G	G/G	G/G	G/G	G/G	G/G	G/G	G/G	G/G	G/G	G/G	G/G	G/G	G/G	G/G	G/G	G/G	G/G	G/G	G/G	G/G
Affx-88912471	18	37594303		T/C	T/C	T/C	T/C	T/C	T/C	T/C	T/C	T/T	C/C	C/C	C/C	C/C	T/C	T/C	T/T	T/C	T/T	T/T	C/C	T/C	T/C	T/T	C/C	T/C	T/T	T/C	T/C	T/C	T/C	T/C	T/C	C/C	T/C	T/C	C/C	T/C	T/C	T/C	T/C	C/C	T/C	T/C	C/C	T/C	C/C
Affx-88955194	4	29931982		T/C	C/C	T/C	T/C	T/C	T/C	C/C	T/C	T/C	T/C	T/C	T/C	T/C	T/C	T/C	T/C	T/C	T/C	T/C	C/C	T/T	C/C	T/T	T/T	T/C	T/C	C/C	T/T	T/T	T/C	T/C	T/T	T/C	C/C	T/T	T/T	T/C	C/C	T/C	T/C	T/C	T/C	T/T	T/C	T/C	C/C
Affx-88931823	21	12040993		G/G	G/G	G/G	G/G	G/G	G/G	G/G	G/G	G/G	G/G	G/G	G/G	G/G	G/G	G/G	G/G	G/G	G/G	G/G	G/G	G/G	G/G	G/G	G/G	G/G	G/G	G/G	G/G	A/G	G/G	G/G	G/G	G/G	G/G	A/G	G/G	G/G	G/G	G/G	G/G	G/G	G/G	G/G	G/G	G/G	G/G
Affx-88939672	19	52032878		T/T	T/T	T/T	T/T	T/T	T/T	T/T	T/T	T/T	T/T	T/T	T/T	T/T	T/T	T/T	T/T	T/T	T/T	T/T	T/T	T/T	T/T	T/T	T/T	T/T	T/T	T/T	T/T	T/T	T/T	T/T	T/T	T/T	T/T	T/T	T/T	T/T	T/T	T/T	T/T	T/T	T/T	T/T	T/T	T/T	T/T
Affx-88944284	19	26984657		C/C	C/C	C/C	C/C	C/C	C/C	C/C	C/C	C/C	C/C	C/C	C/C	C/C	C/C	C/C	C/C	C/C	C/C	C/C	C/C	C/C	C/C	C/C	C/C	C/C	C/C	C/C	C/C	C/C	C/C	C/C	C/C	C/C	C/C	C/C	C/C	C/C	C/C	C/C	C/C	C/C	C/C	C/C	C/C	C/C	C/C
Affx-88957889	29	7886578		A/A	A/A	A/A	A/A	A/A	A/A	A/A	A/A	A/A	A/A	A/A	A/A	A/A	A/A	A/A	A/A	A/A	A/A	A/A	A/A	A/A	A/A	A/A	A/A	A/A	A/A	A/A	A/A	A/A	A/A	A/A	A/A	A/A	A/A	A/A	A/A	A/A	A/A	A/A	A/A	A/A	A/A	A/A	A/A	A/A	A/A
Affx-88942484	3	46741620		A/A	A/A	A/A	A/A	A/A	A/A	A/A	A/A	A/A	A/A	A/A	A/A	A/A	A/A	A/A	A/A	A/A	A/A	A/A	A/A	A/A	A/A	A/A	A/A	A/A	A/A	A/A	A/A	A/A	A/A	A/A	A/A	A/A	A/A	A/A	A/A	A/A	A/A	A/A	A/A	A/A	A/A	A/A	A/A	A/A	A/A
Affx-88949294	0	0		G/G	G/G	G/G	G/G	G/G	G/G	A/G	A/G	A/A	G/G	A/A	G/G	A/G	A/G	A/G	A/G	A/G	A/G	A/G	A/G	A/G	A/G	A/G	G/G	A/G	A/A	A/G	A/G	A/G	G/G	G/G	A/G	G/G	A/G	A/G	G/G	G/G	A/G	A/G	G/G	---	A/G	A/A	A/A	G/G	A/A
Affx-88935072	5	8633879		C/C	C/C	C/C	C/C	C/C	C/C	C/C	C/C	C/C	C/C	C/C	C/C	C/C	C/C	C/C	C/C	C/C	C/C	C/C	C/C	C/C	C/C	C/C	C/C	C/C	C/C	C/C	C/C	C/C	C/C	C/C	C/C	C/C	C/C	C/C	C/C	C/C	C/C	C/C	C/C	C/C	C/C	C/C	C/C	C/C	C/C
Affx-88908783	6	36782517		T/T	C/C	T/T	T/T	T/T	T/T	C/C	T/C	C/C	T/T	T/C	T/T	C/C	T/C	T/C	C/C	C/C	C/C	T/C	T/C	T/C	T/T	C/C	T/T	T/C	C/C	T/C	T/C	T/C	T/T	T/T	T/T	T/T	T/C	T/C	T/T	T/T	T/C	T/T	T/T	C/C	C/C	T/C	T/C	T/T	T/T
Affx-88957009	20	17365844		T/T	T/T	T/T	T/T	T/T	T/T	T/T	T/T	T/T	T/T	T/T	T/T	T/T	T/T	T/T	T/T	T/T	T/T	T/T	T/T	T/T	T/T	T/T	T/T	T/T	T/T	T/T	T/T	T/T	T/T	T/T	T/T	T/T	T/T	T/T	T/T	T/T	T/T	T/T	T/T	T/T	T/T	T/T	T/T	T/T	T/T
Affx-88916536	14	44845564		A/C	A/C	A/C	A/C	A/C	A/C	A/A	C/C	C/C	A/C	A/C	C/C	A/A	C/C	---	C/C	A/C	A/C	C/C	A/C	A/A	A/A	C/C	C/C	A/A	A/A	A/A	A/A	A/A	C/C	C/C	C/C	A/C	A/A	A/C	C/C	A/C	A/C	C/C	A/C	A/C	---	A/A	A/C	---	A/A
Affx-88949668	1	47089594		G/G	A/G	G/G	G/G	G/G	G/G	G/G	A/G	A/A	G/G	A/A	G/G	A/A	G/G	A/A	A/G	A/A	A/G	G/G	A/G	A/G	G/G	G/G	G/G	G/G	A/A	A/A	A/G	G/G	G/G	G/G	G/G	G/G	A/G	G/G	G/G	G/G	G/G	G/G	G/G	A/G	A/G	G/G	A/G	G/G	A/G
Affx-88944783	5	18161942		A/A	A/A	A/A	A/A	A/A	A/A	A/C	A/A	A/A	A/A	A/A	A/A	A/A	A/A	A/A	A/A	A/A	A/A	A/A	A/A	A/A	A/A	A/A	A/A	A/A	A/A	A/A	A/A	A/A	A/A	A/A	A/A	A/A	A/A	A/A	A/A	A/A	A/C	A/A	A/A	A/A	A/A	A/A	A/A	A/A	A/A
Affx-88931799	9	11689364		A/A	A/A	A/A	A/A	A/A	A/A	A/A	A/A	A/A	A/A	A/A	A/A	A/A	A/A	A/A	A/A	A/A	A/A	A/A	A/A	A/A	A/A	A/A	A/A	A/A	A/A	A/A	A/A	A/A	A/A	A/A	A/A	A/A	A/A	A/A	A/A	A/A	A/A	A/A	A/A	A/A	A/A	A/A	A/A	A/A	A/A
Affx-88927821	23	9515455		T/T	T/C	T/C	T/T	T/C	T/T	T/C	T/C	T/C	T/T	T/C	T/C	T/C	C/C	T/C	T/C	T/C	T/C	T/C	C/C	T/T	T/C	T/C	T/C	T/C	T/C	T/C	T/T	T/T	T/T	T/C	T/C	T/C	T/C	T/T	T/C	T/T	T/C	C/C	T/T	T/C	T/C	T/T	T/C	T/T	T/T
Affx-88906900	10	23883186		T/T	T/T	T/T	T/T	T/T	T/T	T/T	T/T	T/T	T/T	T/T	T/T	T/T	T/T	T/T	T/T	T/T	T/T	T/T	T/T	T/T	T/T	T/T	T/T	T/T	T/T	T/T	T/T	T/T	T/T	T/T	T/T	T/T	T/T	T/T	T/T	T/T	T/T	T/T	T/T	T/T	T/T	T/T	T/T	T/T	T/T
Affx-88954753	12	24641673		G/G	A/G	G/G	G/G	G/G	G/G	G/G	A/G	G/G	G/G	G/G	G/G	A/G	A/G	G/G	A/G	A/G	A/G	G/G	A/G	G/G	A/G	A/G	G/G	A/G	A/G	G/G	A/G	A/G	G/G	G/G	G/G	G/G	G/G	A/G	G/G	G/G	G/G	G/G	G/G	G/G	A/G	G/G	G/G	G/G	G/G
Affx-88925707	16	18763897		C/C	T/T	C/C	C/C	C/C	T/T	T/T	C/C	C/C	C/C	C/C	T/C	C/C	C/C	C/C	C/C	C/C	C/C	C/C	T/T	C/C	C/C	C/C	C/C	C/C	C/C	C/C	C/C	C/C	T/T	C/C	T/T	C/C	T/T	C/C	T/T	C/C	T/T	T/T	C/C	C/C	T/T	C/C	C/C	T/T	C/C
Affx-88945259	14	79778339		T/C	T/C	T/T	T/C	T/T	T/C	T/C	T/C	T/C	T/C	T/T	T/T	T/C	T/T	T/C	T/T	T/T	T/C	T/C	T/T	C/C	C/C	T/C	T/T	T/C	T/T	T/C	C/C	T/T	T/T	T/T	T/T	T/T	T/C	T/C	T/T	T/T	T/C	T/T	T/T	T/C	T/C	T/C	T/T	T/T	C/C
Affx-88957077	14	75573284		T/T	---	T/T	T/T	T/T	T/T	T/T	T/G	---	T/T	T/T	---	---	---	T/G	T/T	T/T	---	T/G	T/G	T/G	---	T/G	T/T	T/T	T/T	T/T	T/G	T/G	---	---	T/T	T/T	T/G	T/G	T/T	T/T	T/G	T/T	---	T/G	T/G	G/G	T/T	---	---
Affx-88911499	6	23127260		A/G	G/G	A/G	A/G	G/G	G/G	G/G	G/G	G/G	A/G	A/G	G/G	A/G	G/G	A/G	A/G	A/G	A/G	G/G	G/G	G/G	G/G	A/G	G/G	G/G	A/G	G/G	G/G	G/G	G/G	G/G	G/G	G/G	G/G	G/G	G/G	A/G	G/G	G/G	A/G	G/G	G/G	G/G	G/G	A/G	G/G
Affx-88942379	9	31592510		G/G	G/G	G/G	G/G	G/G	A/G	G/G	G/G	G/G	A/G	A/G	A/G	A/G	G/G	G/G	G/G	G/G	G/G	G/G	G/G	G/G	G/G	G/G	G/G	G/G	G/G	A/G	G/G	G/G	G/G	A/G	A/G	G/G	G/G	G/G	G/G	A/G	G/G	G/G	G/G	G/G	G/G	G/G	A/G	G/G	G/G
Affx-88955243	2	12513669		G/G	G/G	G/G	G/G	G/G	G/G	G/G	G/G	G/G	G/G	G/G	G/G	A/G	G/G	G/G	G/G	G/G	G/G	G/G	G/G	G/G	A/G	G/G	G/G	G/G	G/G	A/G	G/G	G/G	G/G	G/G	G/G	G/G	G/G	G/G	G/G	G/G	G/G	G/G	G/G	G/G	G/G	G/G	G/G	G/G	G/G
Affx-88908164	1	41771191		A/A	A/A	A/A	A/A	A/A	A/A	A/A	A/A	A/A	A/A	A/A	A/A	A/A	A/A	A/A	A/A	A/A	A/A	A/A	A/A	A/A	A/A	A/A	A/A	A/A	A/A	A/A	A/A	A/A	A/A	A/A	A/A	A/A	A/A	A/A	A/A	A/A	A/A	A/A	A/A	A/A	A/A	A/A	A/A	A/A	A/A
Affx-88929284	19	28513649		T/T	T/T	T/C	T/T	T/C	T/C	T/T	T/T	T/T	T/T	T/T	T/T	T/T	T/T	T/T	T/T	T/T	T/T	T/T	T/T	T/T	T/T	T/T	T/T	T/T	T/T	T/T	T/C	T/T	T/T	T/T	T/T	T/C	T/T	T/T	T/T	T/C	T/T	T/T	T/T	T/T	T/T	T/C	T/T	T/T	T/T
Affx-88932274	14	20750444		C/C	C/C	C/C	C/C	C/C	C/C	C/C	C/C	C/C	C/C	C/C	C/C	C/C	C/C	C/C	C/C	C/C	C/C	C/C	C/C	C/C	C/C	C/C	C/C	C/C	C/C	C/C	C/C	C/C	C/C	C/C	C/C	C/C	C/C	C/C	C/C	C/C	C/C	C/C	C/C	C/C	C/C	C/C	C/C	C/C	C/C
Affx-88944064	1	30587752		T/T	A/T	T/T	T/T	T/T	T/T	A/A	A/T	A/T	T/T	T/T	T/T	T/T	T/T	A/T	T/T	A/T	A/A	A/T	A/T	A/A	A/A	A/T	T/T	T/T	A/T	A/T	A/A	A/T	T/T	T/T	T/T	T/T	A/T	A/A	T/T	T/T	A/T	T/T	T/T	T/T	A/T	A/T	A/T	T/T	A/A
Affx-88958008	16	34265247		A/A	A/A	A/A	A/A	A/A	A/A	A/A	A/A	A/A	A/A	A/A	A/A	A/A	A/A	A/A	A/A	A/A	A/A	A/A	A/A	A/A	A/A	A/A	A/A	A/A	A/A	A/A	A/A	A/A	A/A	A/A	A/A	A/A	A/A	A/A	A/A	A/A	A/A	A/A	A/A	A/A	A/A	A/A	A/A	A/A	A/A
Affx-88924089	2	71041824		C/C	C/C	C/C	C/C	C/C	C/C	C/C	C/C	C/C	C/C	C/C	C/C	C/C	C/C	C/C	C/C	C/C	C/C	C/C	C/C	C/C	C/C	C/C	C/C	C/C	C/C	C/C	C/C	C/C	C/C	C/C	C/C	C/C	C/C	C/C	C/C	C/C	C/C	C/C	C/C	C/C	C/C	C/C	C/C	C/C	C/C
Affx-88919491	25	57043849		T/T	T/T	T/T	T/G	T/G	T/T	T/T	T/T	T/T	T/G	T/G	T/T	T/G	T/G	T/T	T/T	T/T	T/T	T/T	T/T	T/T	T/T	T/T	T/T	T/T	T/T	T/T	T/T	T/T	T/T	T/T	T/T	T/G	T/T	T/T	T/T	T/G	T/T	T/T	T/T	T/T	T/T	T/T	T/T	T/T	T/G
Affx-88906020	15	38446723		C/C	C/C	C/C	C/C	C/C	C/C	C/C	C/C	C/C	C/C	C/C	C/C	C/C	C/C	C/C	C/C	C/C	C/C	C/C	C/C	C/C	C/C	C/C	C/C	C/C	C/C	C/C	C/C	C/C	C/C	C/C	C/C	C/C	C/C	C/C	C/C	C/C	C/C	C/C	C/C	C/C	C/C	C/C	C/C	C/C	C/C
Affx-88935188	5	17583496		C/C	C/C	C/C	C/C	C/C	C/C	C/C	C/C	C/C	C/C	C/C	C/C	C/C	C/C	C/C	C/C	C/C	C/C	C/C	C/C	T/C	C/C	C/C	C/C	T/C	C/C	C/C	C/C	C/C	C/C	C/C	C/C	C/C	C/C	---	C/C	C/C	T/C	C/C	C/C	C/C	C/C	T/C	C/C	C/C	C/C
Affx-88942899	4	8333857		G/G	G/G	G/G	G/G	G/G	G/G	G/G	A/G	A/A	G/G	G/G	G/G	A/G	A/G	A/G	G/G	G/G	A/A	A/A	A/G	A/G	G/G	G/G	G/G	A/G	G/G	G/G	G/G	A/G	G/G	G/G	G/G	G/G	G/G	G/G	G/G	G/G	G/G	G/G	G/G	A/G	A/G	A/A	A/G	G/G	A/G
Affx-88952781	21	42729254		G/G	G/G	G/G	G/G	G/G	G/G	G/G	G/G	G/G	G/G	G/G	G/G	G/G	G/G	G/G	G/G	G/G	G/G	G/G	G/G	G/G	G/G	G/G	G/G	G/G	G/G	G/G	G/G	G/G	G/G	G/G	G/G	G/G	G/G	G/G	G/G	G/G	G/G	G/G	G/G	G/G	G/G	G/G	G/G	G/G	G/G
Affx-88947908	2	39094204		T/T	T/T	T/T	T/T	T/T	T/T	T/T	T/T	T/T	T/T	T/T	T/T	T/T	T/T	T/T	T/T	T/T	T/T	T/T	T/T	T/T	T/T	T/T	T/T	T/T	T/T	T/T	T/T	T/T	T/T	T/T	T/T	T/T	T/T	T/T	T/T	T/T	T/T	T/T	T/T	T/T	T/T	T/T	T/T	T/T	T/T
Affx-88957561	25	33888221		T/T	T/T	---	T/T	T/T	T/T	T/T	T/T	T/T	T/T	T/T	T/T	T/T	T/C	T/T	T/T	T/T	T/T	T/T	T/T	---	---	T/T	T/T	T/T	T/T	T/C	T/T	T/T	T/T	T/T	T/T	---	T/T	T/T	T/T	T/T	T/T	T/T	T/T	T/T	T/T	T/T	T/C	T/T	T/T
Affx-88914275	25	72252511		T/T	T/T	T/T	T/T	T/T	T/T	T/T	T/T	T/T	T/T	T/T	T/T	T/T	T/T	T/T	T/T	T/T	T/T	T/T	T/T	T/T	T/T	T/T	T/T	T/T	T/T	T/T	T/T	T/T	T/T	T/T	T/T	T/T	T/T	T/T	T/T	T/T	T/T	T/T	T/T	T/T	T/T	T/T	T/T	T/T	T/T
Affx-88944457	5	45530672		G/G	G/G	C/G	C/G	C/G	G/G	G/G	G/G	G/G	C/G	G/G	G/G	G/G	G/G	G/G	G/G	G/G	G/G	G/G	G/G	G/G	G/G	G/G	G/G	G/G	G/G	G/G	G/G	G/G	G/G	G/G	G/G	C/G	G/G	G/G	G/G	G/G	G/G	G/G	C/G	G/G	G/G	G/G	G/G	G/G	G/G
Affx-88904920	3	40716914		T/G	G/G	T/G	T/G	T/G	G/G	G/G	G/G	G/G	G/G	T/G	G/G	T/G	G/G	G/G	G/G	G/G	G/G	G/G	G/G	T/G	T/G	G/G	G/G	G/G	G/G	T/G	G/G	G/G	G/G	G/G	G/G	G/G	G/G	G/G	G/G	T/G	T/G	G/G	T/G	G/G	G/G	G/G	T/G	G/G	T/G
Affx-88948423	2	63096642		C/C	C/C	C/C	C/C	C/C	C/C	C/C	C/C	C/C	C/C	C/C	C/C	C/C	C/C	C/C	C/C	C/C	C/C	C/C	C/C	C/C	C/C	C/C	C/C	C/C	C/C	C/C	C/C	C/C	C/C	C/C	C/C	C/C	C/C	C/C	C/C	C/C	C/C	C/C	C/C	C/C	C/C	C/C	C/C	C/C	C/C
Affx-88951447	17	41157091		A/C	A/C	A/C	A/A	A/C	A/C	A/A	A/A	A/A	A/C	A/A	A/A	A/A	A/A	A/A	A/A	A/A	A/A	A/A	A/A	A/C	A/A	A/A	A/A	A/C	A/A	A/A	A/C	C/C	A/A	A/A	A/A	A/A	A/A	A/C	A/C	A/C	A/C	A/C	A/C	A/A	A/A	A/C	A/A	A/C	A/A
Affx-88937833	7	67403136		A/A	A/G	A/A	A/A	A/A	A/A	A/G	A/A	A/A	A/A	A/A	A/A	A/A	A/A	A/A	A/A	A/A	A/A	A/A	A/A	A/G	A/A	A/A	A/A	A/G	A/A	A/A	A/A	A/G	A/A	A/A	A/A	A/A	A/G	A/A	A/A	A/A	A/G	A/A	A/A	A/A	A/G	A/A	A/A	A/A	A/A
Affx-88921754	12	81724421		G/G	T/G	G/G	G/G	G/G	T/T	T/T	G/G	T/T	G/G	G/G	---	G/G	G/G	---	G/G	G/G	G/G	T/T	G/G	G/G	G/G	G/G	---	G/G	G/G	G/G	G/G	T/T	G/G	G/G	G/G	G/G	T/T	T/T	T/T	T/T	T/G	T/T	G/G	---	---	G/G	G/G	G/G	G/G
Affx-88942820	8	49730519		A/C	A/A	A/C	A/A	A/C	A/C	A/C	A/C	A/C	A/A	A/C	A/A	A/C	A/A	A/C	A/C	A/A	A/A	A/C	A/A	A/C	A/C	A/C	A/A	A/C	A/C	A/C	A/A	A/A	A/A	A/A	A/C	A/A	A/C	A/C	A/A	A/A	A/A	A/C	A/A	A/A	A/C	A/A	A/A	A/A	A/C
Affx-88950820	15	49540653		C/C	C/C	C/C	C/C	C/C	C/C	C/C	T/C	T/C	C/C	C/C	C/C	C/C	C/C	T/C	C/C	C/C	C/C	T/C	C/C	C/C	T/C	C/C	C/C	C/C	C/C	C/C	T/C	T/C	C/C	C/C	C/C	C/C	C/C	C/C	C/C	C/C	C/C	C/C	C/C	T/C	C/C	C/C	T/C	C/C	T/C
Affx-88960424	14	54995476		T/T	C/C	C/C	C/C	T/C	T/T	C/C	T/T	T/T	T/C	T/T	C/C	T/T	T/T	T/T	T/T	T/T	T/T	T/T	T/C	C/C	T/C	T/T	C/C	C/C	T/T	T/C	C/C	T/C	T/T	T/C	T/C	C/C	C/C	T/C	T/C	T/C	T/C	T/C	T/C	T/T	T/C	T/C	T/T	C/C	T/C
Affx-88937057	1	49107835		T/T	T/T	T/T	T/T	T/T	T/T	T/T	T/T	T/T	T/T	T/T	T/T	T/T	T/T	T/T	T/T	T/T	T/T	T/T	T/T	T/T	T/T	T/T	T/T	T/T	T/T	T/T	T/T	T/T	T/T	T/T	T/T	T/T	T/T	T/T	T/T	T/T	T/T	T/T	T/T	T/T	T/T	T/T	T/T	T/T	T/T
Affx-88954376	23	20299695		G/G	G/G	G/G	G/G	G/G	G/G	G/G	G/G	G/G	G/G	G/G	G/G	G/G	G/G	G/G	G/G	G/G	G/G	G/G	G/G	G/G	G/G	G/G	G/G	G/G	G/G	G/G	G/G	G/G	G/G	G/G	G/G	G/G	G/G	G/G	G/G	G/G	G/G	G/G	G/G	G/G	G/G	G/G	G/G	G/G	G/G
Affx-88918149	19	29932084		C/C	C/C	C/C	C/C	C/C	C/C	C/C	C/C	C/C	C/C	C/C	C/C	C/C	C/C	C/C	C/C	C/C	C/C	C/C	C/C	C/C	C/C	C/C	C/C	C/C	C/C	C/C	C/C	C/C	C/C	C/C	C/C	C/C	C/C	C/C	C/C	C/C	C/C	C/C	C/C	C/C	C/C	C/C	C/C	C/C	C/C
Affx-88958390	20	13309973		T/G	T/T	T/G	T/G	T/G	T/G	T/T	T/G	T/G	T/G	G/G	G/G	G/G	T/G	T/G	T/G	T/G	T/G	T/G	T/T	T/T	G/G	T/G	T/G	T/T	T/G	G/G	T/G	T/G	G/G	G/G	T/G	T/G	T/T	T/T	T/G	T/G	T/G	G/G	T/G	T/G	T/T	T/T	T/G	T/G	G/G
Affx-88910632	27	32789825		T/T	T/T	T/T	T/T	T/T	T/T	T/T	T/T	T/T	T/T	T/T	T/T	T/G	T/T	T/T	T/T	T/T	T/T	T/T	T/T	T/T	T/T	T/T	T/T	T/T	T/T	T/G	T/T	T/T	T/T	T/T	T/T	T/T	T/T	T/T	T/T	T/T	T/T	T/T	T/T	T/T	T/T	T/T	T/G	T/T	T/T
Affx-88937618	22	712235		G/G	T/T	T/T	T/G	G/G	T/G	T/T	T/T	T/T	T/T	T/T	T/T	T/T	T/T	T/T	T/T	T/T	T/T	T/T	T/T	T/T	T/T	T/T	T/G	T/T	T/T	T/T	T/T	T/T	T/T	T/G	T/G	T/T	T/G	T/T	T/T	T/G	T/G	T/T	T/G	T/T	T/T	T/T	T/T	T/T	T/T
Affx-88949230	6	27351665		G/G	T/G	G/G	G/G	G/G	G/G	T/G	G/G	G/G	G/G	G/G	G/G	G/G	G/G	G/G	G/G	G/G	G/G	G/G	G/G	G/G	G/G	G/G	G/G	G/G	G/G	G/G	G/G	G/G	G/G	G/G	G/G	G/G	G/G	G/G	G/G	G/G	G/G	G/G	G/G	G/G	T/G	G/G	G/G	G/G	G/G
Affx-88933386	18	44222271		G/G	G/G	G/G	G/G	G/G	G/G	G/G	G/G	G/G	T/G	G/G	T/G	G/G	G/G	G/G	G/G	G/G	G/G	G/G	G/G	G/G	G/G	G/G	T/G	G/G	G/G	G/G	G/G	G/G	G/G	G/G	G/G	T/G	G/G	G/G	T/G	G/G	G/G	G/G	G/G	G/G	G/G	G/G	G/G	G/G	G/G
Affx-88936891	25	23082738		C/C	C/C	C/C	A/C	A/C	C/C	C/C	C/C	C/C	A/C	C/C	A/C	C/C	A/C	C/C	C/C	---	C/C	C/C	A/C	C/C	C/C	C/C	A/C	A/C	C/C	C/C	A/C	C/C	A/C	A/C	A/C	A/C	A/C	A/C	A/C	A/C	A/A	A/C	C/C	C/C	A/C	A/C	C/C	C/C	C/C
Affx-88927976	12	34545474		C/C	C/C	C/C	C/C	C/C	C/C	C/C	C/C	C/C	C/C	C/C	C/C	C/C	C/C	C/C	C/C	C/C	C/C	C/C	C/C	C/C	C/C	C/C	C/C	C/C	C/C	C/C	C/C	C/C	C/C	C/C	C/C	C/C	C/C	C/C	C/C	C/C	C/C	C/C	C/C	C/C	C/C	C/C	C/C	C/C	C/C
Affx-88914128	1	38210592		A/A	A/A	A/A	A/A	A/A	A/A	A/A	A/A	A/A	A/A	A/A	A/A	A/A	A/A	A/A	A/A	A/A	A/A	A/A	A/A	A/A	A/A	A/A	A/A	A/A	A/A	A/A	A/A	A/A	A/A	A/A	A/A	A/A	A/A	A/A	A/A	A/A	A/A	A/A	A/A	A/A	A/A	A/A	A/A	A/A	A/A
Affx-88906597	6	13394783		T/G	T/G	T/G	T/G	T/G	T/G	T/G	T/T	T/T	T/G	T/T	T/T	T/T	T/T	T/G	T/T	T/G	T/G	T/T	G/G	T/T	T/T	T/T	T/G	T/T	T/G	T/T	T/G	T/T	T/G	T/G	T/G	T/G	T/T	T/T	T/T	T/G	T/T	T/G	T/G	T/T	T/T	T/G	T/T	T/G	T/T
Affx-88955625	8	23447164		A/C	A/C	A/C	A/A	A/C	A/C	A/C	A/C	A/C	A/A	A/A	A/A	A/A	A/A	A/A	A/A	A/C	A/C	A/C	A/A	A/A	A/A	A/C	A/A	A/A	A/A	A/A	A/A	A/A	A/A	A/A	A/C	A/A	A/C	A/A	A/A	A/A	A/C	A/C	A/A	A/A	A/C	A/A	A/A	A/A	A/A
Affx-88927485	4	76325976		T/T	T/T	T/T	T/T	T/T	T/T	T/T	T/T	T/G	T/T	T/T	T/G	T/T	T/G	T/T	T/T	T/T	T/G	T/G	G/G	T/T	T/T	T/T	T/G	T/T	T/T	T/T	T/T	T/T	T/G	T/G	T/G	T/T	T/T	T/T	T/T	T/T	T/T	T/T	T/T	T/G	T/T	T/T	T/T	T/T	T/T
Affx-88904792	16	47694492		T/T	T/T	T/T	T/T	T/T	T/T	T/T	T/T	T/T	T/T	T/T	T/T	T/T	T/T	T/T	T/T	T/T	T/T	T/T	T/T	T/T	T/T	T/T	T/T	T/T	T/T	T/T	T/T	T/T	T/T	T/T	T/T	T/T	T/T	T/T	T/T	T/T	T/T	T/T	T/T	T/T	T/T	T/T	T/T	T/T	T/T
Affx-88935661	21	43056080		G/G	G/G	G/G	G/G	G/G	G/G	G/G	G/G	G/G	G/G	G/G	G/G	G/G	G/G	G/G	G/G	G/G	G/G	G/G	G/G	G/G	G/G	G/G	G/G	G/G	G/G	G/G	G/G	G/G	G/G	G/G	G/G	G/G	G/G	G/G	G/G	G/G	G/G	G/G	G/G	G/G	G/G	G/G	G/G	G/G	G/G
Affx-88911539	29	9557077		C/C	C/C	C/C	C/C	C/C	C/C	C/C	A/C	A/C	C/C	C/C	A/C	C/C	A/C	C/C	A/C	C/C	A/C	A/C	A/C	C/C	C/C	A/C	C/C	C/C	A/C	C/C	C/C	C/C	A/C	C/C	A/C	C/C	C/C	C/C	C/C	C/C	C/C	A/C	C/C	A/C	C/C	C/C	C/C	C/C	C/C
Affx-88938923	27	34970904		G/G	G/G	G/G	G/G	G/G	G/G	G/G	G/G	G/G	G/G	G/G	G/G	G/G	G/G	G/G	G/G	G/G	G/G	G/G	G/G	G/G	G/G	G/G	G/G	G/G	G/G	G/G	G/G	G/G	G/G	G/G	G/G	G/G	G/G	G/G	G/G	G/G	G/G	G/G	G/G	G/G	G/G	G/G	G/G	G/G	G/G
Affx-88959489	25	33602233		T/T	T/T	T/T	T/T	T/T	T/T	T/T	T/T	T/T	T/T	T/T	T/T	T/T	T/T	T/T	T/T	T/T	T/T	T/T	T/T	T/T	T/T	T/T	T/T	T/T	T/T	T/T	T/T	T/T	T/T	T/T	T/T	T/T	T/T	T/T	T/T	T/T	T/T	T/T	T/T	T/T	T/T	T/T	T/T	T/T	T/T
Affx-88956448	25	56255534		G/G	T/G	G/G	G/G	G/G	G/G	G/G	G/G	G/G	G/G	G/G	G/G	G/G	G/G	G/G	G/G	G/G	G/G	G/G	G/G	G/G	G/G	G/G	G/G	G/G	G/G	G/G	G/G	T/G	G/G	G/G	G/G	G/G	T/G	T/G	G/G	G/G	T/G	G/G	G/G	G/G	T/G	T/G	G/G	G/G	G/G
Affx-88945575	9	51931109		T/T	T/C	T/T	T/C	T/T	T/T	T/C	T/T	T/T	T/T	T/C	T/T	T/C	T/C	T/C	T/T	T/T	T/C	T/T	T/C	T/T	T/T	T/T	T/C	T/T	T/T	T/C	T/T	T/T	T/T	T/C	T/T	T/T	T/C	T/T	T/C	T/T	T/C	T/C	T/C	T/T	T/C	T/T	T/C	T/C	T/T
Affx-88944998	10	56999562		G/G	G/G	G/G	A/G	G/G	G/G	G/G	G/G	A/G	A/G	A/G	A/G	A/G	A/A	G/G	G/G	G/G	G/G	G/G	A/A	G/G	A/G	G/G	A/G	A/G	A/G	A/G	G/G	A/G	A/G	A/G	A/G	G/G	G/G	G/G	A/G	A/G	G/G	A/G	A/G	G/G	G/G	A/G	A/G	A/G	A/G
Affx-88951320	9	51488105		A/A	A/A	A/A	A/A	A/A	A/C	A/A	A/C	A/C	A/C	A/C	A/C	A/C	A/A	A/C	A/C	A/C	A/C	A/C	A/A	A/C	A/C	A/C	A/A	A/C	A/C	A/C	A/C	A/C	A/A	A/C	A/C	A/A	A/A	A/A	A/A	A/C	A/A	A/A	A/A	A/C	A/A	A/C	A/C	A/A	A/C
Affx-88955308	13	20244248		A/A	A/A	A/A	A/A	A/A	A/A	A/A	A/A	A/A	A/A	A/C	A/C	---	C/C	C/C	A/A	A/A	A/C	A/C	A/C	A/C	A/C	A/C	A/C	A/C	A/C	A/C	A/C	A/C	A/C	A/C	A/C	A/A	A/C	A/C	A/C	A/A	A/C	A/C	A/A	A/C	C/C	A/C	A/C	A/A	A/A
Affx-88958280	2	63170790		A/A	C/C	A/A	A/A	A/A	A/A	A/C	A/C	A/C	A/A	A/C	A/A	A/C	A/A	A/C	A/C	A/C	A/C	A/C	A/A	C/C	A/C	A/C	A/C	C/C	A/C	A/C	C/C	C/C	A/C	A/A	A/A	A/A	A/C	A/C	A/A	A/A	A/C	A/C	A/A	A/C	A/C	C/C	A/C	A/A	A/C
Affx-88937450	6	64217946		G/G	G/G	G/G	G/G	G/G	G/G	G/G	G/G	A/G	G/G	G/G	G/G	A/G	G/G	A/G	G/G	A/G	A/G	G/G	A/G	G/G	G/G	G/G	G/G	A/G	A/G	G/G	A/G	G/G	G/G	G/G	G/G	G/G	G/G	G/G	G/G	G/G	G/G	G/G	G/G	G/G	G/G	G/G	G/G	G/G	G/G
Affx-88922397	4	68982780		A/G	A/A	A/G	A/A	A/G	A/G	A/A	A/A	A/G	A/A	A/A	A/A	A/A	G/G	A/A	A/A	A/A	A/G	A/G	G/G	A/A	A/A	A/A	A/A	A/A	A/A	A/A	A/A	A/A	A/A	A/A	A/A	A/A	A/A	A/A	A/G	A/G	A/A	A/G	A/A	A/G	A/A	A/A	A/A	A/G	A/A
Affx-88929966	12	64967893		G/G	G/G	G/G	G/G	G/G	G/G	G/G	G/G	G/G	G/G	G/G	G/G	G/G	G/G	G/G	G/G	G/G	G/G	G/G	G/G	G/G	G/G	G/G	G/G	G/G	G/G	G/G	G/G	G/G	G/G	G/G	G/G	G/G	G/G	G/G	G/G	G/G	G/G	G/G	G/G	G/G	G/G	G/G	G/G	G/G	G/G
Affx-88941174	10	17945326		A/C	A/C	A/C	A/A	A/C	A/C	A/C	A/A	A/C	A/C	A/C	A/A	A/C	A/C	A/A	A/A	A/A	A/A	A/A	C/C	A/C	A/C	A/A	A/C	A/C	A/C	A/C	A/C	A/C	A/C	A/C	A/C	A/C	A/C	A/C	A/A	A/C	A/A	A/A	A/A	A/A	A/A	A/C	A/C	A/A	A/C
Affx-88955879	11	31416593		G/G	G/G	G/G	G/G	G/G	G/G	G/G	G/G	G/G	G/G	G/G	G/G	G/G	G/G	G/G	G/G	G/G	G/G	G/G	G/G	G/G	G/G	G/G	G/G	G/G	G/G	A/G	G/G	G/G	G/G	G/G	G/G	G/G	G/G	G/G	G/G	G/G	G/G	G/G	G/G	G/G	G/G	G/G	G/G	G/G	G/G
Affx-88913358	12	48424407		T/T	T/T	T/T	T/T	T/T	T/T	T/T	T/T	T/T	T/T	T/T	T/T	T/T	T/T	T/T	T/T	T/T	T/T	T/T	T/T	T/T	T/T	T/T	T/T	T/T	T/T	T/T	T/T	T/T	T/T	T/T	T/T	T/T	T/T	T/T	T/T	T/T	T/T	T/T	T/T	T/T	T/T	T/T	T/T	T/T	T/T
Affx-88926964	12	69051051		G/G	G/G	A/G	G/G	A/G	G/G	G/G	G/G	G/G	A/G	G/G	G/G	G/G	G/G	G/G	G/G	G/G	G/G	G/G	G/G	G/G	G/G	G/G	G/G	G/G	G/G	G/G	G/G	G/G	G/G	G/G	G/G	G/G	G/G	G/G	G/G	G/G	G/G	G/G	A/G	G/G	G/G	G/G	G/G	A/G	G/G
Affx-88956309	24	1624932		C/C	C/C	C/C	C/C	C/C	C/C	C/C	C/C	C/C	C/C	C/C	C/C	C/C	C/C	C/C	C/C	C/C	C/C	C/C	C/C	C/C	C/C	C/C	C/C	C/C	C/C	C/C	C/C	C/C	C/C	C/C	C/C	C/C	C/C	C/C	C/C	C/C	C/C	C/C	C/C	C/C	C/C	C/C	C/C	C/C	C/C
Affx-88916565	14	68243915		G/G	G/G	G/G	G/G	G/G	G/G	G/G	G/G	G/G	G/G	G/G	G/G	G/G	G/G	G/G	G/G	G/G	G/G	G/G	G/G	G/G	G/G	G/G	G/G	G/G	G/G	G/G	G/G	G/G	G/G	G/G	G/G	G/G	G/G	G/G	G/G	G/G	G/G	G/G	G/G	G/G	G/G	G/G	G/G	G/G	G/G
Affx-88930181	7	2440451		C/C	C/C	C/C	C/C	C/C	C/C	C/C	C/C	C/C	C/C	C/C	C/C	C/C	C/C	C/C	C/C	C/C	C/C	C/C	C/C	C/C	C/C	C/C	C/C	C/C	C/C	C/C	C/C	C/C	C/C	C/C	C/C	C/C	C/C	C/C	C/C	C/C	C/C	C/C	C/C	C/C	C/C	C/C	C/C	C/C	C/C
Affx-88944099	11	35768483		T/T	T/T	T/T	T/T	T/T	T/T	T/T	T/T	T/T	T/T	T/T	T/T	T/T	T/T	T/T	T/T	T/T	T/T	T/T	T/T	T/T	T/T	T/T	T/T	T/T	T/T	T/T	T/T	T/T	T/T	T/T	T/T	T/T	T/T	T/T	T/T	T/T	T/T	T/T	T/T	T/T	T/T	T/T	T/T	T/T	T/T
Affx-88943286	11	25489109		G/G	G/G	G/G	G/G	G/G	G/G	G/G	G/G	G/G	G/G	G/G	G/G	G/G	G/G	G/G	G/G	G/G	G/G	G/G	G/G	G/G	G/G	G/G	G/G	G/G	G/G	G/G	G/G	G/G	G/G	G/G	G/G	G/G	G/G	G/G	G/G	G/G	G/G	G/G	G/G	G/G	G/G	G/G	G/G	G/G	G/G
Affx-88958936	6	52344651		T/C	C/C	C/C	---	T/C	C/C	T/C	---	C/C	T/C	C/C	---	---	T/C	T/C	C/C	T/C	T/C	C/C	T/C	T/C	T/C	C/C	---	C/C	C/C	C/C	T/C	---	T/C	T/C	T/C	---	C/C	C/C	T/C	C/C	C/C	T/C	C/C	---	T/C	T/C	C/C	C/C	T/C
Affx-88944634	7	45392421		T/C	C/C	T/C	T/C	C/C	C/C	C/C	C/C	C/C	T/C	C/C	C/C	C/C	C/C	C/C	C/C	C/C	C/C	C/C	C/C	C/C	C/C	C/C	C/C	C/C	C/C	C/C	C/C	C/C	C/C	C/C	C/C	C/C	C/C	C/C	C/C	C/C	C/C	C/C	C/C	C/C	C/C	C/C	C/C	T/C	C/C
Affx-88959128	17	13857747		T/T	T/T	T/T	T/T	T/T	T/T	T/T	T/T	T/T	T/T	T/T	T/T	T/T	T/T	T/T	T/T	T/T	T/T	T/T	T/T	T/T	T/T	T/T	T/T	T/T	T/T	T/T	T/T	T/T	T/T	T/T	T/T	T/T	T/T	T/T	T/T	T/T	T/T	T/T	T/T	T/T	T/T	T/T	T/T	T/T	T/T
Affx-88956045	2	68883785		T/T	T/G	T/T	T/T	T/T	T/T	G/G	T/G	T/T	T/T	T/G	T/G	T/G	T/G	T/G	T/G	T/G	G/G	G/G	T/G	T/G	T/G	T/G	T/T	T/T	T/G	T/T	T/T	T/T	T/T	T/G	T/G	T/T	T/G	G/G	T/G	T/T	T/G	T/T	T/T	T/T	T/G	T/T	G/G	T/T	G/G
Affx-88925324	25	16575310		T/T	T/T	T/T	T/T	T/T	T/T	T/T	T/T	T/T	T/T	T/T	T/T	T/T	T/T	T/T	T/T	T/T	T/T	T/T	T/T	T/T	T/T	T/T	T/T	T/T	T/T	T/T	T/T	T/T	T/T	T/T	T/T	T/T	T/T	T/T	T/T	T/T	T/T	T/T	T/T	T/T	T/T	T/T	T/T	T/T	T/T
Affx-88921778	25	14148993		T/G	G/G	T/T	T/G	T/T	G/G	G/G	T/T	---	T/G	G/G	T/G	G/G	---	---	T/T	T/T	T/G	T/G	T/T	G/G	G/G	T/G	T/G	G/G	T/G	G/G	---	G/G	T/T	T/T	T/T	T/T	T/G	G/G	T/G	T/G	---	T/G	G/G	T/G	T/G	G/G	G/G	G/G	G/G
Affx-88958724	2	47874987		T/T	T/T	T/T	T/T	T/T	T/T	T/T	T/T	T/T	T/T	T/T	T/T	T/T	T/T	T/T	T/T	T/T	T/T	T/T	T/T	T/T	T/T	T/T	T/T	T/T	T/T	T/T	T/T	T/T	T/T	T/T	T/T	T/T	T/T	T/T	T/T	T/T	T/T	T/T	T/T	T/T	T/T	T/T	T/T	T/T	T/T
[truncated: 55,623 more rows]
[truncated: 137 more columns]
